# Supplementary material for: Active Fungal Communities in Asymptomatic Eucalyptus grandis Stems Differ between a Susceptible and Resistant Clone
Source: Microorganisms. 2019 Sep 20;7(10):375. doi: 10.3390/microorganisms7100375 (PMC6843230; doi:10.3390/microorganisms7100375)
Supplement: Supplementary file 1 [file microorganisms-07-00375-s001.zip]

Archive with 1 entries (1 files):
- microorganisms-560638-SI.xlsx
