# Supplementary material for: Active Fungal Communities in Asymptomatic Eucalyptus grandis Stems Differ between a Susceptible and Resistant Clone
Source: Microorganisms. 2019 Sep 20;7(10):375. doi: 10.3390/microorganisms7100375 (PMC6843230; doi:10.3390/microorganisms7100375)
Supplement: Supplementary file 1 [file microorganisms-07-00375-s001.zip › microorganisms-560638-SI.xlsx]

## Sheet: supplementary
S1	E-value_hits	Distribution of e-values for assigned transcripts against the NCBI protein database for each sample
S2	TAG2_Control_specificity	to NCBI nr database using blastx
S3	MEGAN_infected
S4	assigned_contigs_MEGAN	Assigned contigs/transcripts numbers to taxa node in MEGAN tree (Figure 2)
S5	MEGAN_summary	Assigned contigs/transcripts numbers to taxa nodes class, order and genus
S6	PCOA_control
S7	blast2GO_graphs
S8	blast2GO_BP
S9	blast2GO_BP_oxidation_reduction_process_TAG5
S10	blast2GO_BP_oxidation_reduction_process_ZG14
S11	raw_fuNOG	online eggnog output using taxonomic scope "fungi" and diamond blastp
S12	raw_PHIbase	blastp output for TAG5 and ZG14 combined files (3 biological controls each) against PHI 4.5 database
S13	secreted_proteins_TAG5_all
S14	secreted_proteins_ZG14_all
S15	secreted_proteins_hit_only	TAG5 and ZG14 proteins with hit in secreted proteins database
S16	secreted_CAZymes

## Sheet: S4_assigned_contigs_MEGAN
#Datasets	TAG5_Control1_ncbiblastx-Extracted	TAG5_Control2_ncbiblastx-Extracted	TAG5_Control3_ncbiblastx-Extracted	ZG14_Control1_ncbiblastx-Extracted	ZG14_Control2_ncbiblastx-Extracted	ZG14_Control3_ncbiblastx-Extracted
root	0	0	0	0	0	0
cellular organisms	0	0	0	0	0	0
Eukaryota	0	0	0	0	0	0
Opisthokonta	0	0	0	0	0	0
Fungi	45	28	22	115	44	113
Dikarya	5	10	5	6	13	10
Ascomycota	2	1	1	2	2	6
saccharomyceta	3	1	1	4	4	1
Pezizomycotina	1	2	2	3	8	7
leotiomyceta	54	50	51	136	182	85
dothideomyceta	0	0	0	0	0	0
Dothideomycetes	23	15	14	51	40	50
Dothideomycetes incertae sedis	0	0	0	0	0	0
Botryosphaeriales	1	1	2	3	6	15
Venturiales	0	1	0	1	0	0
Dothideomycetidae	22	18	10	53	13	32
Capnodiales	97	23	15	604	213	129
Dothideales	0	1	1	7	5	3
Myriangiales	70	75	28	167	44	123
Pleosporomycetidae	0	0	0	1	1	2
Pleosporales	104	50	84	126	207	182
Pleosporomycetidae incertae sedis	1	1	2	0	0	1
Eurotiomycetes	2	3	10	6	18	3
Chaetothyriomycetidae	0	3	6	2	11	0
Chaetothyriales	8	30	72	32	232	25
Eurotiomycetidae	0	1	1	4	3	2
Eurotiales	2	5	7	7	32	6
Onygenales	1	0	3	2	4	2
Lecanoromycetes	0	0	0	0	0	0
OSLEUM clade	1	0	0	0	0	0
sordariomyceta	0	0	3	8	14	4
Leotiomycetes	0	1	3	0	3	0
Helotiales	1	2	1	3	4	1
Leotiomycetes incertae sedis	0	0	2	3	2	0
Sordariomycetes	0	0	4	6	46	5
Hypocreomycetidae	0	0	0	3	8	1
Glomerellales	0	1	5	1	15	0
Hypocreales	0	1	2	3	10	5
Sordariomycetidae	0	0	0	0	2	0
Ophiostomatales	0	0	0	1	0	1
Sordariales	0	0	0	0	1	0
Xylariomycetidae	0	0	0	0	0	0
Xylariales	0	4	23	5	151	11
Pezizomycetes	0	0	0	0	0	0
Pezizales	0	0	0	0	1	0
Saccharomycotina	0	0	0	0	0	0
Saccharomycetes	0	0	0	0	0	0
Saccharomycetales	0	0	0	1	1	1
Taphrinomycotina	1	0	0	0	0	1
Taphrinomycetes	0	0	0	0	0	0
Taphrinales	1	0	0	0	0	10
Taphrinomycotina incertae sedis	1	1	0	2	8	1
Basidiomycota	4	1	1	1	1	1
Agaricomycotina	2	0	0	0	0	0
Agaricomycetes	0	0	1	1	0	0
Agaricomycetidae	1	0	0	0	0	0
Agaricales	1	0	0	0	0	0
Atheliales	0	1	0	0	0	0
Tremellomycetes	0	0	0	0	0	0
Tremellales	1	0	0	0	0	0
Pucciniomycotina	2	0	0	0	0	1
Agaricostilbomycetes	0	0	0	0	0	0
Agaricostilbales	2	0	0	0	0	0
Microbotryomycetes	3	0	0	0	0	0
Sporidiobolales	2	0	0	0	0	0
Mixiomycetes	0	0	0	0	0	0
Mixiales	1	0	0	0	0	0
Pucciniomycetes	0	0	0	0	0	0
Pucciniales	2	0	0	1	0	0
Ustilaginomycotina	0	0	0	0	0	0
Malasseziomycetes	0	0	0	0	0	0
Malasseziales	1	0	0	0	0	0
Ustilaginomycetes	0	0	0	0	0	0
Ustilaginales	1	0	0	0	1	0
environmental samples <Fungi>	1	1	0	0	1	1
Fungi incertae sedis	1	0	0	0	4	0
Mucoromycota	0	0	0	0	1	0
Glomeromycotina	0	0	0	0	0	0
Glomeromycetes	0	0	0	0	0	0
Glomerales	0	1	0	0	0	0
Mucoromycotina	0	0	0	0	0	0
Mucoromycetes	0	0	0	0	0	0
Mucorales	0	0	1	0	1	0
unclassified Fungi	1	2	0	2	1	2

## Sheet: S5_MEGAN_summary
Class:	TAG5_C1	TAG5_C2	TAG5_C3	ZG14_C1	ZG14_C2	ZG14_C3	sum
Dothideomycetes	248	110	128	846	486	414	2232
Eurotiomycetes	13	42	99	53	300	38	545
Lecanoromycetes	1	0	0	0	0	0	1
Leotiomycetes	1	3	6	6	9	1	26
Sordariomycetes	0	6	34	19	233	23	315
Pezizomycetes	0	0	0	0	1	0	1
Saccharomycetes	0	0	0	1	1	1	3
Taphrinomycetes	1	0	0	0	0	10	11
Agaricomycetes	2	1	1	1	0	0	5
Tremellomycetes	1	0	0	0	0	0	1
Agaricostilbomycetes	2	0	0	0	0	0	2
Microbotryomycetes	5	0	0	0	0	0	5
Mixiomycetes	1	0	0	0	0	0	1
Pucciniomycetes	2	0	0	1	0	0	3
Malasseziomycetes	1	0	0	0	0	0	1
Ustilaginomycetes	1	0	0	0	1	0	2
Glomeromycetes	0	1	0	0	0	0	1
Mucoromycetes	0	0	1	0	1	0	2
Order:	TAG5_C1	TAG5_C2	TAG5_C3	ZG14_C1	ZG14_C2	ZG14_C3	sum
Botryosphaeriales	1	1	2	3	6	15	28
Venturiales	0	1	0	1	0	0	2
Capnodiales	97	23	15	604	213	129	1081
Dothideales	0	1	1	7	5	3	17
Myriangiales	0	0	0	0	1	0	1
Pleosporales	104	50	84	126	207	182	753
Chaetothyriales	8	30	72	32	232	25	399
Eurotiales	2	5	7	7	32	6	59
Onygenales	1	0	3	2	4	2	12
Helotiales	1	2	1	3	4	1	12
Glomerellales	0	1	5	1	15	0	22
Hypocreales	0	1	2	3	10	5	21
Ophiostomatales	0	0	0	1	0	1	2
Sordariales	0	0	0	0	1	0	1
Xylariales	0	4	23	5	151	11	194
Pezizales	0	0	0	0	1	0	1
Saccharomycetales	0	0	0	1	1	1	3
Taphrinales	1	0	0	0	0	10	11
Agaricales	1	0	0	0	0	0	1
Atheliales	0	1	0	0	0	0	1
Tremellales	1	0	0	0	0	0	1
Agaricostilbales	2	0	0	0	0	0	2
Sporidiobolales	2	0	0	0	0	0	2
Mixiales	1	0	0	0	0	0	1
Pucciniales	2	0	0	1	0	0	3
Malasseziales	1	0	0	0	0	0	1
Ustilaginales	1	0	0	0	1	0	2
Glomerales	0	1	0	0	0	0	1
Mucorales	0	0	1	0	1	0	2
Genus:	TAG5_C1	TAG5_C2	TAG5_C3	ZG14_C1	ZG14_C2	ZG14_C3	sum
Diplodia	0	0	0	2	2	1	5
Neofusicoccum	0	0	0	0	1	4	5
Phyllosticta	1	0	0	1	0	0	2
Scolecobasidium	0	1	0	0	0	0	1
Acidomyces	0	0	0	1	0	0	1
Cladosporium	0	0	0	0	3	0	3
Rachicladosporium	2	0	0	1	0	1	4
Cercospora	18	3	3	171	63	33	291
Dothistroma	0	0	0	0	4	1	5
Mycosphaerella	1	0	0	1	0	0	2
Pseudocercospora	1	0	0	4	2	1	8
Ramularia	0	1	0	5	0	3	9
Sphaerulina	8	1	0	21	10	8	48
Zymoseptoria	0	0	0	7	7	5	19
Hortaea	0	1	0	0	0	0	1
Aureobasidium	0	1	1	7	5	3	17
Elsinoe	0	0	0	0	1	0	1
Lophiostoma	0	0	0	1	0	0	1
Paraphaeosphaeria	0	0	0	0	0	1	1
Stagonospora	0	0	0	0	1	3	4
Pyrenochaeta	2	1	0	0	4	1	8
Ascochyta	7	0	0	9	13	17	46
Epicoccum	2	0	1	8	5	9	25
Phoma	0	0	0	1	0	0	1
Leptosphaeria	0	2	0	0	1	0	3
Parastagonospora	0	1	2	0	4	0	7
Alternaria	1	0	2	0	4	1	8
Bipolaris	1	1	1	1	6	1	11
Curvularia	0	1	0	0	0	0	1
Pyrenophora	0	0	2	0	0	0	2
Stemphylium	0	0	0	0	0	1	1
Glonium	0	1	2	0	0	0	3
Cyphellophora	0	0	0	0	2	0	2
Cladophialophora	1	0	2	2	11	1	17
Exophiala	0	3	8	5	29	2	47
Fonsecaea	0	1	0	0	6	0	7
Phialophora	0	0	0	0	2	0	2
Aspergillus	1	1	2	1	1	2	8
Penicillium	0	2	0	1	2	2	7
Talaromyces	1	0	4	4	26	1	36
Histoplasma	0	0	0	0	1	0	1
Trichophyton	0	0	1	0	1	0	2
Phialocephala	1	0	0	0	0	0	1
Rhynchosporium	0	0	0	0	2	0	2
Pseudogymnoascus	0	0	2	3	2	0	7
Colletotrichum	0	0	4	1	14	0	19
Verticillium	0	1	1	0	1	0	3
Beauveria	0	0	0	0	0	1	1
Fusarium	0	0	0	1	2	1	4
Stachybotrys	0	0	0	0	1	1	2
Grosmannia	0	0	0	1	0	0	1
Sporothrix	0	0	0	0	0	1	1
Microdochium	0	0	2	0	5	0	7
Pestalotiopsis	0	3	18	2	107	10	140
Morchella	0	0	0	0	1	0	1
Protomyces	0	0	0	0	0	2	2
Taphrina	1	0	0	0	0	5	6
Saitoella	1	1	0	2	8	1	13
Moniliophthora	1	0	0	0	0	0	1
Fibularhizoctonia	0	1	0	0	0	0	1
Cryptococcus	1	0	0	0	0	0	1
Kondoa	2	0	0	0	0	0	2
Mixia	1	0	0	0	0	0	1
Puccinia	2	0	0	1	0	0	3
Malassezia	1	0	0	0	0	0	1
Moesziomyces	0	0	0	0	1	0	1

## Sheet: S8_bp_blast2go
GO	#Seqs_TAG5	GO	#Seqs ZG14
oxidation-reduction process	236	oxidation-reduction process	431
translation	74	translation	391
translational elongation	69	translational elongation	149
proton transmembrane transport	32	carbohydrate metabolic process	106
transmembrane transport	29	ATP synthesis coupled proton transport	85
carbohydrate metabolic process	24	transmembrane transport	82
ethanol catabolic process	22	ATP hydrolysis coupled cation transmembrane transport	77
formate catabolic process	22	proteolysis	65
proton export across plasma membrane	21	tricarboxylic acid cycle	51
transcription, DNA-templated	21	nucleosome assembly	51
electron transport chain	19	protein folding	47
proteolysis	18	fungal-type cell wall organization	44
tricarboxylic acid cycle	17	rRNA transcription	43
ATP hydrolysis coupled cation transmembrane transport	16	proton export across plasma membrane	43
aerobic respiration	15	ribosomal large subunit assembly	41
ATP synthesis coupled proton transport	15	proton transmembrane transport	39
ion transmembrane transport	15	electron transport chain	38
oxidative phosphorylation	15	formate catabolic process	37
fungal-type cell wall organization	14	glycolytic process	36
mitochondrial ADP transmembrane transport	14	cytoplasmic translation	36
mitochondrial ATP transmembrane transport	14	ion transmembrane transport	31
ethanol metabolic process	13	translational initiation	31
glucose transmembrane transport	13	mitochondrial ATP transmembrane transport	30
NADH oxidation	13	mitochondrial ADP transmembrane transport	30
carbohydrate transport	12	translational frameshifting	29
signal transduction	12	DNA repair	29
protein folding	11	carbohydrate transport	28
translational initiation	11	protein peptidyl-prolyl isomerization	26
nucleosome assembly	10	positive regulation of translational termination	25
rRNA transcription	10	positive regulation of translational elongation	25
ribosomal large subunit assembly	10	transcription, DNA-templated	24
cellular oxidant detoxification	10	cellular oxidant detoxification	23
protein peptidyl-prolyl isomerization	10	mitochondrial ATP synthesis coupled proton transport	23
mitochondrial ATP synthesis coupled proton transport	9	glucose metabolic process	23
mitochondrial genome maintenance	9	maturation of SSU-rRNA from tricistronic rRNA transcript (SSU-rRNA, 5.8S rRNA, LSU-rRNA)	22
translational frameshifting	9	cell wall organization	22
glutamine metabolic process	8	mitochondrial genome maintenance	22
hydrogen peroxide catabolic process	8	aerobic respiration	21
positive regulation of translational elongation	8	polysaccharide catabolic process	21
positive regulation of translational termination	8	pentose-phosphate shunt	21
response to oxidative stress	8	regulation of transcription, DNA-templated	21
unsaturated fatty acid biosynthetic process	8	rRNA export from nucleus	21
DNA repair	7	malate metabolic process	21
glycolytic process	6	oxidative phosphorylation	20
malate metabolic process	6	SRP-dependent cotranslational protein targeting to membrane, translocation	19
mitochondrial electron transport, cytochrome c to oxygen	6	chronological cell aging	19
modification-dependent protein catabolic process	6	response to oxidative stress	19
phosphorylation	6	ribosomal small subunit assembly	19
translational termination	6	mitochondrial electron transport, cytochrome c to oxygen	18
cytoplasmic translation	5	signal transduction	18
cellulose catabolic process	5	protein ubiquitination	17
chronological cell aging	5	methylation	17
glucose metabolic process	5	translational termination	16
plasma membrane fusion involved in cytogamy	5	cellulose catabolic process	16
protein ubiquitination	5	cell redox homeostasis	16
removal of superoxide radicals	5	plasma membrane fusion involved in cytogamy	15
amino acid transport	4	D-gluconate metabolic process	15
cell wall organization	4	protein phosphorylation	15
cellular carbohydrate catabolic process	4	(1->3)-beta-D-glucan biosynthetic process	14
cellular response to farnesol	4	electron transport coupled proton transport	14
electron transport coupled proton transport	4	modification-dependent protein catabolic process	14
methylation	4	protein quality control for misfolded or incompletely synthesized proteins	14
mitochondrial electron transport, ubiquinol to cytochrome c	4	glycogen biosynthetic process	13
phosphate ion transport	4	replicative cell aging	13
polysaccharide catabolic process	4	hydrogen peroxide catabolic process	13
protein transport	4	glutamine metabolic process	12
(1->3)-beta-D-glucan biosynthetic process	3	cellular response to farnesol	12
actomyosin contractile ring contraction	3	removal of superoxide radicals	12
ascospore formation	3	unsaturated fatty acid biosynthetic process	12
ascospore wall assembly	3	ethanol catabolic process	12
ATP hydrolysis coupled proton transport	3	endocytosis	12
cell redox homeostasis	3	thiamine biosynthetic process	12
cellular response to oxidative stress	3	vesicle-mediated transport	12
endocytosis	3	mRNA processing	11
establishment of cell polarity	3	ATP hydrolysis coupled proton transport	10
glyoxylate cycle	3	protein transport	10
histone acetylation	3	pectin catabolic process	10
macroautophagy	3	cellular response to oxidative stress	9
plasma membrane acetate transport	3	rRNA processing	9
protein deubiquitination	3	one-carbon metabolic process	9
protein monoubiquitination	3	glucose transmembrane transport	9
protein phosphorylation	3	autophagy	8
protein polyubiquitination	3	establishment of cell polarity	8
protein secretion	3	protein secretion	8
regulation of transcription, DNA-templated	3	ascospore wall assembly	8
sterol metabolic process	3	response to endoplasmic reticulum stress	8
vacuole inheritance	3	vacuole inheritance	8
aerobic electron transport chain	2	actomyosin contractile ring contraction	8
anion transmembrane transport	2	histone acetylation	8
ATP synthesis coupled electron transport	2	positive regulation of translational fidelity	7
attachment of spindle microtubules to kinetochore	2	phosphorylation	7
autophagy	2	DNA-templated transcription, initiation	7
biosynthetic process	2	inositol catabolic process	7
CTP biosynthetic process	2	amino acid transport	7
gluconeogenesis	2	cellular aromatic compound metabolic process	7
glycerol ether metabolic process	2	glutamine biosynthetic process	7
glycogen biosynthetic process	2	UTP biosynthetic process	7
GTP biosynthetic process	2	mitochondrial electron transport, ubiquinol to cytochrome c	7
inorganic anion transport	2	maturation of LSU-rRNA	7
iron-sulfur cluster assembly	2	CTP biosynthetic process	7
mannitol metabolic process	2	nucleoside diphosphate phosphorylation	7
mRNA processing	2	GTP biosynthetic process	7
nucleic acid phosphodiester bond hydrolysis	2	chromatin organization	7
nucleoside diphosphate phosphorylation	2	NADH oxidation	6
oxalate metabolic process	2	ethanol metabolic process	6
phospholipid biosynthetic process	2	mannitol metabolic process	6
protein quality control for misfolded or incompletely synthesized proteins	2	methionine biosynthetic process	6
replicative cell aging	2	microtubule-based process	6
rRNA export from nucleus	2	ammonia assimilation cycle	6
SRP-dependent cotranslational protein targeting to membrane, translocation	2	nuclear pore complex assembly	6
superoxide metabolic process	2	ER-dependent peroxisome organization	6
UTP biosynthetic process	2	endoplasmic reticulum inheritance	6
actin filament organization	1	cytoskeleton organization	6
activation of GTPase activity	1	endoplasmic reticulum tubular network membrane organization	6
activation of protein kinase activity	1	ubiquitin-dependent ERAD pathway	5
autophagic cell death	1	ribosome biogenesis	5
brassinosteroid mediated signaling pathway	1	ribosomal small subunit export from nucleus	5
carbohydrate catabolic process	1	thiazole biosynthetic process	5
carboxylic acid metabolic process	1	intracellular protein transport	5
cell wall chitin metabolic process	1	'de novo' cotranslational protein folding	5
cellular aldehyde metabolic process	1	nucleotide biosynthetic process	5
cellular aromatic compound metabolic process	1	phosphate-containing compound metabolic process	5
cellular response to glucose starvation	1	small GTPase mediated signal transduction	5
cellular response to hydrogen peroxide	1	gluconeogenesis	5
cellular response to nitrogen starvation	1	defense response to fungus	5
chromatin organization	1	formaldehyde catabolic process	5
'de novo' cotranslational protein folding	1	activation of protein kinase activity	5
'de novo' NAD biosynthetic process from tryptophan	1	telomere maintenance	5
de-etiolation	1	posttranslational protein targeting to membrane, translocation	5
defense response to bacterium	1	plasma membrane acetate transport	5
defense response to fungus	1	ribonucleoside monophosphate biosynthetic process	5
defense response to other organism	1	positive regulation of DNA repair	5
ethanol oxidation	1	ethanol oxidation	5
formation of cytoplasmic translation initiation complex	1	defense response to bacterium	5
fungal-type cell wall polysaccharide metabolic process	1	peptidyl-tyrosine dephosphorylation	5
hexose transmembrane transport	1	nucleoside metabolic process	5
intracellular protein transport	1	inorganic anion transport	5
lipid biosynthetic process	1	anion transmembrane transport	5
lipid metabolic process	1	S-adenosylmethionine biosynthetic process	5
lysine biosynthetic process via aminoadipic acid	1	carbohydrate derivative biosynthetic process	5
maturation of LSU-rRNA	1	methionine metabolic process	5
maturation of SSU-rRNA from tricistronic rRNA transcript (SSU-rRNA, 5.8S rRNA, LSU-rRNA)	1	xylan catabolic process	5
metal ion transport	1	chitin catabolic process	4
methylglyoxal metabolic process	1	cellular response to glucose starvation	4
mitochondrial electron transport, NADH to ubiquinone	1	negative regulation of translation	4
negative regulation of mitotic metaphase/anaphase transition	1	regulation of cellular respiration	4
negative regulation of translation	1	S-adenosylhomocysteine catabolic process	4
nuclear membrane biogenesis involved in mitotic nuclear division	1	regulation of transcription by RNA polymerase II	4
oligopeptide transport	1	lipid glycosylation	4
osmosensory signaling pathway via Sho1 osmosensor	1	regulation of translational fidelity	4
pathogenesis	1	Arp2/3 complex-mediated actin nucleation	4
pentose-phosphate shunt	1	karyogamy involved in conjugation with cellular fusion	4
phosphate ion transmembrane transport	1	ribosomal subunit export from nucleus	4
phytochelatin biosynthetic process	1	lysine biosynthetic process via aminoadipic acid	4
positive regulation of kinase activity	1	response to unfolded protein	4
positive regulation of macroautophagy	1	cellular process	4
protein import into nucleus	1	fungal-type cell wall beta-glucan biosynthetic process	4
proteolysis involved in cellular protein catabolic process	1	ATP metabolic process	3
regulation of cellular respiration	1	protein N-linked glycosylation	3
regulation of intracellular pH	1	phosphate ion transport	3
regulation of protein kinase activity	1	protein localization to kinetochore	3
regulation of protein phosphorylation	1	protein deubiquitination	3
regulation of strand invasion	1	sulfate transmembrane transport	3
regulation of transcription by RNA polymerase II	1	cyanate metabolic process	3
regulation of translation	1	protein import into peroxisome matrix, docking	3
regulation of translational fidelity	1	peptidyl-threonine phosphorylation	3
response to cytokinin	1	glyoxylate cycle	3
response to hydrogen peroxide	1	phosphate ion transmembrane transport	3
ribosomal subunit export from nucleus	1	peptidyl-serine phosphorylation	3
RNA 3'-end processing	1	maturation of LSU-rRNA from tricistronic rRNA transcript (SSU-rRNA, 5.8S rRNA, LSU-rRNA)	3
RNA polyadenylation	1	protein polyubiquitination	3
RNA-dependent DNA biosynthetic process	1	ascospore formation	3
rRNA processing	1	defense response to other organism	3
SCF-dependent proteasomal ubiquitin-dependent protein catabolic process	1	glycerol ether metabolic process	3
small GTPase mediated signal transduction	1	phospholipid biosynthetic process	3
sodium ion transmembrane transport	1	protein monoubiquitination	3
thiamine biosynthetic process	1	regulation of intracellular pH	3
thiazole biosynthetic process	1	sodium ion transmembrane transport	3
transcription preinitiation complex assembly	1	propionate catabolic process, 2-methylcitrate cycle	3
transcription, RNA-templated	1	interaction with host via protein secreted by type II secretion system	3
tryptophan catabolic process to kynurenine	1	fungal-type cell wall (1->3)-beta-D-glucan biosynthetic process	3
UDP-glucose metabolic process	1	cAMP catabolic process	3
xylulose metabolic process	1	iron-sulfur cluster assembly	3
		regulation of strand invasion	2
protein folding		ATP synthesis coupled electron transport	2
nucleosome assembly		cellular zinc ion homeostasis	2
ribosomal large subunit assembly		pentose-phosphate shunt, non-oxidative branch	2
rRNA transcription		respiratory electron transport chain	2
glycolytic process		actin filament depolymerization	2
cytoplasmic translation		xylulose metabolic process	2
		nucleocytoplasmic transport	2
		RNA phosphodiester bond hydrolysis, endonucleolytic	2
		fungal-type cell wall polysaccharide metabolic process	2
		cellular response to nitrogen starvation	2
		negative regulation of mitotic metaphase/anaphase transition	2
		RNA biosynthetic process	2
		fungal-type cell wall chitin biosynthetic process	2
		proline transmembrane transport	2
		tryptophan catabolic process to kynurenine	2
		heterochromatin assembly involved in chromatin silencing by small RNA	2
		regulation of protein kinase activity	2
		acetyl-CoA biosynthetic process from acetate	2
		NADPH regeneration	2
		chaperone-mediated protein folding	2
		canonical glycolysis	2
		vacuolar acidification	2
		attachment of spindle microtubules to kinetochore	2
		positive regulation of kinase activity	2
		metabolic process	2
		UDP-N-acetylglucosamine metabolic process	2
		oligopeptide transport	2
		'de novo' NAD biosynthetic process from tryptophan	2
		fatty acid beta-oxidation	2
		intracellular sterol transport	2
		asexual sporulation resulting in formation of a cellular spore	2
		lipid metabolic process	2
		response to hydrogen peroxide	2
		transcription, RNA-templated	2
		actin filament organization	2
		monosaccharide transmembrane transport	2
		transcription preinitiation complex assembly	2
		metal ion transport	2
		cell wall chitin metabolic process	2
		chitin biosynthetic process	2
		lipid biosynthetic process	2
		fructose 6-phosphate metabolic process	2
		assembly of large subunit precursor of preribosome	2
		UDP-glucose metabolic process	2
		cellular calcium ion homeostasis	2
		nuclear membrane biogenesis involved in mitotic nuclear division	2
		protein processing involved in protein targeting to mitochondrion	2
		mitotic chromosome condensation	2
		regulation of translation	2
		proteasome storage granule assembly	2
		osmosensory signaling pathway via Sho1 osmosensor	2
		oxalate metabolic process	2
		SCF-dependent proteasomal ubiquitin-dependent protein catabolic process	2
		biosynthetic process	2
		pentose-phosphate shunt, oxidative branch	2
		macroautophagy	2
		secondary metabolite biosynthetic process	2
		endonucleolytic cleavage to generate mature 3'-end of SSU-rRNA from (SSU-rRNA, 5.8S rRNA, LSU-rRNA)	1
		proteolysis involved in cellular protein catabolic process	1
		fungal-type cell wall organization or biogenesis	1
		glutamyl-tRNA aminoacylation	1
		fumarate metabolic process	1
		age-dependent response to oxidative stress involved in chronological cell aging	1
		regulation of response to osmotic stress	1
		isoprenoid biosynthetic process	1
		cell division	1
		cellular detoxification of hydrogen peroxide	1
		Golgi to plasma membrane transport	1
		glycine catabolic process	1
		cellular response to DNA damage stimulus	1
		cellular biosynthetic process	1
		regulation of transcription from RNA polymerase II promoter in response to oxidative stress	1
		protein O-linked glycosylation	1
		fatty acid biosynthetic process	1
		protein N-linked glycosylation via asparagine	1
		mitochondrial proton-transporting ATP synthase complex assembly	1
		retrograde protein transport, ER to cytosol	1
		spermidine biosynthetic process	1
		cellular carbohydrate catabolic process	1
		glucose 6-phosphate metabolic process	1
		microtubule-based movement	1
		mitotic spindle disassembly	1
		positive regulation of GTPase activity	1
		chaperone cofactor-dependent protein refolding	1
		age-dependent response to reactive oxygen species involved in chronological cell aging	1
		regulation of Rho protein signal transduction	1
		spermine biosynthetic process	1
		cellular aldehyde metabolic process	1
		aging	1
		formation of translation preinitiation complex	1
		positive regulation of calcium ion import across plasma membrane	1
		positive regulation of transcription by RNA polymerase I	1
		establishment of endoplasmic reticulum localization involved in endoplasmic reticulum polarization at cell division site	1
		amino acid transmembrane transport	1
		microtubule nucleation	1
		glucan catabolic process	1
		dephosphorylation of RNA polymerase II C-terminal domain	1
		galactose catabolic process	1
		mature ribosome assembly	1
		meiosis I	1
		positive regulation of cell wall organization or biogenesis	1
		isoleucine biosynthetic process	1
		endonucleolytic cleavage in ITS1 to separate SSU-rRNA from 5.8S rRNA and LSU-rRNA from tricistronic rRNA transcript (SSU-rRNA, 5.8S rRNA, LSU-rRNA)	1
		MAPK cascade	1
		misfolded protein transport	1
		asparagine biosynthetic process	1
		L-arabinose metabolic process	1
		cellular response to heat	1
		ATP biosynthetic process	1
		ribosomal small subunit biogenesis	1
		maintenance of translational fidelity	1
		valine biosynthetic process	1
		positive regulation of transcription by RNA polymerase III	1
		formation of cytoplasmic translation initiation complex	1
		regulation of protein localization	1
		glycogen metabolic process	1
		tRNA dihydrouridine synthesis	1
		response to muscle activity	1
		primary metabolic process	1
		protein refolding	1
		intracellular transport	1
		stress-activated MAPK cascade	1
		positive regulation of calcium-mediated signaling	1
		negative regulation of ATPase activity	1
		cellular response to nitric oxide	1
		ubiquitin-dependent protein catabolic process	1
		protein transmembrane import into intracellular organelle	1
		acetyl-CoA biosynthetic process from pyruvate	1
		RNA phosphodiester bond hydrolysis, exonucleolytic	1
		carbohydrate derivative metabolic process	1
		tRNA 5'-end processing	1
		protein localization to Golgi apparatus	1
		RNA catabolic process	1
		aspartate biosynthetic process	1
		regulation of extent of heterochromatin assembly	1
		mitochondrial citrate transmembrane transport	1
		tryptophanyl-tRNA aminoacylation	1
		regulation of ruffle assembly	1
		carbohydrate catabolic process	1
		arabinan catabolic process	1
		cellular response to osmotic stress	1
		alpha-ketoglutarate transport	1
		regulation of catalytic activity	1
		histidine biosynthetic process	1
		fermentation	1
		AMP metabolic process	1
		cellular metabolic process	1
		succinyl-CoA metabolic process	1
		activation of GTPase activity	1
		sterol metabolic process	1
		cell adhesion	1
		mitotic sister chromatid separation	1
		ribosomal large subunit export from nucleus	1
		cellular macromolecule metabolic process	1
		positive regulation of ribosomal protein gene transcription by RNA polymerase II	1
		cytoplasmic microtubule organization	1
		organic substance biosynthetic process	1
		cellular response to dexamethasone stimulus	1
		positive regulation of translation	1
		cellular amino acid metabolic process	1
		nucleoside phosphate biosynthetic process	1
		nucleoside monophosphate phosphorylation	1
		cellular response to unfolded protein	1
		eisosome assembly	1
		nitrogen compound metabolic process	1
		cell wall modification	1
		activation of MAPK activity involved in cell wall organization or biogenesis	1
		apoptotic process	1
		tRNA modification	1
		ribosomal large subunit biogenesis	1
		SREBP signaling pathway	1
		nucleic acid phosphodiester bond hydrolysis	1
		pseurotin A biosynthetic process	1
		glycerol-3-phosphate metabolic process	1
		phenylacetate catabolic process	1
		calcium-mediated signaling	1
		protein import into nucleus	1
		regulation of sphingolipid biosynthetic process	1
		protein catabolic process	1
		mannosylation	1
		posttranslational protein targeting to endoplasmic reticulum membrane	1
		transport	1
		ADP biosynthetic process	1
		phytochelatin biosynthetic process	1
		aerobic electron transport chain	1
		sterol regulatory element binding protein cleavage	1

## Sheet: S9_bp_oxidation_reduction_TAG5
oxidation-reduction_process_236_TAG5
TRINITY_DN2580_c0_g1_i1	2-dehydropantoate 2-reductase-like protein
TRINITY_DN5568_c0_g2_i1	60S ribosomal protein L10a
TRINITY_DN571_c0_g1_i1	60S ribosomal protein L17
TRINITY_DN3194_c0_g1_i1	acyl-CoA desaturase
TRINITY_DN5646_c1_g1_i1	acyl-CoA desaturase
TRINITY_DN5646_c1_g3_i1	acyl-CoA desaturase
TRINITY_DN293_c0_g1_i1	acyl-CoA desaturase
TRINITY_DN5646_c1_g2_i1	acyl-CoA desaturase
TRINITY_DN1967_c0_g1_i1	Alcohol dehydrogenase
TRINITY_DN1025_c0_g1_i1	Alcohol dehydrogenase
TRINITY_DN5533_c0_g1_i2	Alcohol dehydrogenase 1
TRINITY_DN5533_c0_g1_i1	Alcohol dehydrogenase 1
TRINITY_DN5533_c0_g1_i3	alcohol dehydrogenase 1
TRINITY_DN5764_c0_g2_i1	Alcohol dehydrogenase 1
TRINITY_DN5686_c0_g3_i1	alcohol dehydrogenase 1
TRINITY_DN5966_c3_g2_i1	alcohol dehydrogenase 1
TRINITY_DN5966_c4_g1_i1	Alcohol dehydrogenase 1
TRINITY_DN4178_c0_g2_i1	alcohol dehydrogenase 1
TRINITY_DN4178_c0_g1_i1	Alcohol dehydrogenase 1
TRINITY_DN5533_c0_g2_i1	Alcohol dehydrogenase 1
TRINITY_DN7215_c0_g1_i1	Alcohol dehydrogenase 1
TRINITY_DN6052_c0_g2_i1	Alcohol dehydrogenase 1
TRINITY_DN4416_c0_g1_i1	Alcohol dehydrogenase 1
TRINITY_DN6052_c0_g2_i2	Alcohol dehydrogenase 1
TRINITY_DN6052_c0_g1_i5	Alcohol dehydrogenase 1
TRINITY_DN5764_c0_g3_i1	Alcohol dehydrogenase 1
TRINITY_DN5966_c0_g1_i2	Alcohol dehydrogenase 1
TRINITY_DN6405_c0_g1_i1	Alcohol dehydrogenase GroES-like domain-containing protein isoform 1
TRINITY_DN6031_c3_g3_i1	alcohol oxidase
TRINITY_DN6089_c1_g5_i1	Alcohol oxidase
TRINITY_DN6089_c2_g4_i1	alcohol oxidase
TRINITY_DN6089_c2_g4_i2	alcohol oxidase
TRINITY_DN2530_c0_g2_i1	alcohol oxidase
TRINITY_DN5890_c1_g10_i1	alcohol oxidase
TRINITY_DN2530_c0_g1_i1	alcohol oxidase
TRINITY_DN5890_c1_g6_i1	alcohol oxidase
TRINITY_DN6089_c0_g2_i1	alcohol oxidase
TRINITY_DN6089_c1_g1_i2	alcohol oxidase
TRINITY_DN6089_c2_g5_i1	Alcohol oxidase
TRINITY_DN5890_c1_g5_i1	alcohol oxidase
TRINITY_DN5890_c1_g5_i2	alcohol oxidase
TRINITY_DN1681_c0_g1_i1	alcohol oxidase
TRINITY_DN6031_c3_g4_i1	alcohol oxidase
TRINITY_DN6089_c0_g1_i1	alcohol oxidase
TRINITY_DN5890_c1_g3_i2	alcohol oxidase
TRINITY_DN5958_c0_g1_i1	Alcohol oxidase
TRINITY_DN6089_c1_g8_i1	alcohol oxidase
TRINITY_DN5890_c1_g8_i1	alcohol oxidase
TRINITY_DN6089_c2_g1_i2	alcohol oxidase
TRINITY_DN6089_c2_g1_i1	alcohol oxidase
TRINITY_DN5958_c0_g2_i1	alcohol oxidase
TRINITY_DN6089_c1_g7_i1	alcohol oxidase
TRINITY_DN6089_c2_g2_i1	alcohol oxidase
TRINITY_DN5890_c1_g7_i2	alcohol oxidase
TRINITY_DN5890_c1_g7_i1	alcohol oxidase
TRINITY_DN6089_c1_g3_i1	Alcohol oxidase
TRINITY_DN5958_c0_g3_i1	Alcohol oxidase
TRINITY_DN5890_c1_g4_i1	Alcohol oxidase 1
TRINITY_DN2268_c0_g1_i1	Alcohol oxidase 1
TRINITY_DN1650_c0_g1_i1	Alcohol oxidase 1
TRINITY_DN6031_c2_g2_i1	Alcohol oxidase 1
TRINITY_DN5890_c1_g3_i1	alcohol oxidase p68
TRINITY_DN5890_c1_g3_i4	alcohol oxidase p68
TRINITY_DN6031_c2_g1_i1	alcohol oxidase p68
TRINITY_DN5890_c1_g9_i1	alcohol oxidase p68
TRINITY_DN6031_c1_g1_i2	alcohol oxidase p68
TRINITY_DN6031_c1_g1_i1	alcohol oxidase p68
TRINITY_DN6031_c3_g2_i1	alcohol oxidase p68
TRINITY_DN5890_c1_g2_i1	alcohol oxidase p68
TRINITY_DN6089_c2_g3_i1	alcohol oxidase p68
TRINITY_DN6242_c3_g3_i1	Aldehyde dehydrogenase
TRINITY_DN6037_c0_g3_i1	Aldehyde dehydrogenase
TRINITY_DN7375_c0_g1_i1	Aldehyde dehydrogenase
TRINITY_DN6142_c0_g4_i1	Aldehyde dehydrogenase
TRINITY_DN6142_c0_g4_i2	Aldehyde dehydrogenase
TRINITY_DN7094_c0_g1_i1	Aldehyde dehydrogenase
TRINITY_DN2718_c0_g1_i1	aldehyde dehydrogenase
TRINITY_DN6037_c0_g8_i2	aldehyde dehydrogenase
TRINITY_DN6242_c3_g2_i1	Aldehyde dehydrogenase
TRINITY_DN6037_c0_g8_i1	aldehyde dehydrogenase
TRINITY_DN6142_c0_g6_i1	aldehyde dehydrogenase
TRINITY_DN6242_c3_g1_i1	aldehyde dehydrogenase
TRINITY_DN6242_c3_g1_i3	aldehyde dehydrogenase
TRINITY_DN6242_c3_g1_i2	aldehyde dehydrogenase
TRINITY_DN6242_c3_g1_i5	aldehyde dehydrogenase
TRINITY_DN6242_c3_g1_i4	aldehyde dehydrogenase
TRINITY_DN6242_c3_g1_i7	aldehyde dehydrogenase
TRINITY_DN6242_c3_g1_i6	aldehyde dehydrogenase
TRINITY_DN6242_c3_g1_i9	aldehyde dehydrogenase
TRINITY_DN6037_c0_g9_i1	aldehyde dehydrogenase
TRINITY_DN6142_c0_g5_i1	aldehyde dehydrogenase
TRINITY_DN6037_c0_g4_i1	aldehyde dehydrogenase
TRINITY_DN6142_c0_g2_i4	aldehyde dehydrogenase
TRINITY_DN6142_c0_g2_i3	aldehyde dehydrogenase
TRINITY_DN6142_c0_g2_i2	aldehyde dehydrogenase
TRINITY_DN6242_c2_g1_i1	aldehyde dehydrogenase
TRINITY_DN6142_c0_g2_i1	aldehyde dehydrogenase
TRINITY_DN4508_c0_g1_i1	Aldehyde dehydrogenase
TRINITY_DN6142_c0_g8_i1	aldehyde dehydrogenase
TRINITY_DN6037_c0_g6_i1	Aldehyde dehydrogenase
TRINITY_DN6037_c0_g6_i2	Aldehyde dehydrogenase
TRINITY_DN6142_c1_g1_i1	Aldehyde dehydrogenase
TRINITY_DN6142_c0_g3_i10	Aldehyde dehydrogenase
TRINITY_DN6242_c3_g5_i1	aldehyde dehydrogenase
TRINITY_DN6037_c0_g5_i1	Aldehyde dehydrogenase
TRINITY_DN6142_c0_g1_i7	aldehyde dehydrogenase
TRINITY_DN6142_c0_g1_i6	aldehyde dehydrogenase
TRINITY_DN6142_c0_g1_i3	aldehyde dehydrogenase
TRINITY_DN6142_c0_g1_i2	aldehyde dehydrogenase
TRINITY_DN6142_c0_g1_i5	aldehyde dehydrogenase
TRINITY_DN6142_c0_g1_i4	aldehyde dehydrogenase
TRINITY_DN6142_c0_g1_i1	aldehyde dehydrogenase
TRINITY_DN1516_c0_g1_i1	Aldehyde dehydrogenase
TRINITY_DN3436_c0_g2_i1	aldehyde dehydrogenase
TRINITY_DN6037_c0_g7_i1	Aldehyde dehydrogenase
TRINITY_DN6142_c0_g3_i8	aldehyde dehydrogenase
TRINITY_DN6142_c0_g3_i9	aldehyde dehydrogenase
TRINITY_DN6142_c0_g3_i6	Aldehyde dehydrogenase
TRINITY_DN6142_c0_g3_i7	aldehyde dehydrogenase
TRINITY_DN6142_c0_g3_i4	Aldehyde dehydrogenase
TRINITY_DN6142_c0_g3_i5	Aldehyde dehydrogenase
TRINITY_DN6142_c0_g3_i2	Aldehyde dehydrogenase
TRINITY_DN6142_c0_g3_i3	aldehyde dehydrogenase
TRINITY_DN6142_c0_g3_i1	aldehyde dehydrogenase
TRINITY_DN6242_c3_g4_i1	Aldehyde dehydrogenase
TRINITY_DN6037_c0_g2_i2	aldehyde dehydrogenase
TRINITY_DN6037_c0_g2_i3	aldehyde dehydrogenase
TRINITY_DN6037_c0_g2_i1	aldehyde dehydrogenase
TRINITY_DN6037_c0_g1_i7	Aldehyde dehydrogenase
TRINITY_DN6142_c0_g3_i16	aldehyde dehydrogenase
TRINITY_DN6037_c0_g1_i8	aldehyde dehydrogenase
TRINITY_DN6142_c0_g3_i15	Aldehyde dehydrogenase
TRINITY_DN6037_c0_g1_i5	Aldehyde dehydrogenase
TRINITY_DN6142_c0_g3_i14	aldehyde dehydrogenase
TRINITY_DN6037_c0_g1_i6	Aldehyde dehydrogenase
TRINITY_DN6142_c0_g3_i13	aldehyde dehydrogenase
TRINITY_DN6037_c0_g1_i3	aldehyde dehydrogenase
TRINITY_DN6142_c0_g3_i12	aldehyde dehydrogenase
TRINITY_DN6037_c0_g1_i4	aldehyde dehydrogenase
TRINITY_DN6142_c0_g3_i11	aldehyde dehydrogenase
TRINITY_DN6242_c3_g1_i10	aldehyde dehydrogenase
TRINITY_DN6142_c0_g7_i1	aldehyde dehydrogenase
TRINITY_DN6242_c3_g1_i11	aldehyde dehydrogenase
TRINITY_DN6242_c3_g1_i12	Aldehyde dehydrogenase
TRINITY_DN6037_c0_g1_i1	Aldehyde dehydrogenase
TRINITY_DN6037_c0_g1_i2	aldehyde dehydrogenase
TRINITY_DN4522_c0_g1_i1	aldehyde dehydrogenase (NAD+)
TRINITY_DN3963_c0_g2_i1	aldehyde dehydrogenase (NAD+)
TRINITY_DN3963_c0_g1_i1	aldehyde dehydrogenase (NAD+)
TRINITY_DN4119_c0_g1_i1	aromatic compound dioxygenase
TRINITY_DN4969_c0_g2_i1	bifunctional enzyme with both catalase and broad- spectrum peroxidase activity-like protein
TRINITY_DN5528_c0_g2_i1	catalase
TRINITY_DN436_c0_g1_i1	catalase/peroxidase HPI
TRINITY_DN6684_c0_g1_i1	catalase-peroxidase
TRINITY_DN4969_c0_g1_i1	Catalase-peroxidase
TRINITY_DN4298_c0_g1_i1	catalase-peroxidase
TRINITY_DN4287_c0_g1_i1	Catalase-peroxidase heme
TRINITY_DN6581_c0_g1_i1	Copper, zinc superoxide dismutase
TRINITY_DN4934_c0_g2_i1	copper/zinc binding superoxide dismutase
TRINITY_DN941_c0_g1_i1	cyclohexanone monooxygenase
TRINITY_DN5318_c0_g1_i1	delta-9 fatty acid desaturase
TRINITY_DN4041_c0_g1_i1	Ent-kaurene oxidase
TRINITY_DN2219_c0_g1_i1	ent-kaurene oxidase
TRINITY_DN7285_c0_g1_i1	FAD binding domain-containing protein
TRINITY_DN5593_c0_g1_i1	FAD binding domain-containing protein
TRINITY_DN1673_c0_g1_i1	fad binding domain-containing protein
TRINITY_DN89_c0_g1_i1	ferric reductase like transmembrane component
TRINITY_DN5928_c2_g1_i1	formate dehydrogenase
TRINITY_DN5957_c0_g1_i1	formate dehydrogenase
TRINITY_DN6062_c1_g3_i1	formate dehydrogenase
TRINITY_DN6062_c1_g5_i1	formate dehydrogenase
TRINITY_DN5928_c3_g1_i1	formate dehydrogenase
TRINITY_DN5928_c3_g1_i2	formate dehydrogenase
TRINITY_DN5928_c3_g2_i1	Formate dehydrogenase
TRINITY_DN6062_c1_g4_i1	formate dehydrogenase
TRINITY_DN6062_c1_g1_i1	formate dehydrogenase
TRINITY_DN6062_c1_g6_i1	formate dehydrogenase
TRINITY_DN5957_c1_g2_i1	Formate dehydrogenase
TRINITY_DN5957_c1_g2_i2	Formate dehydrogenase
TRINITY_DN1729_c0_g1_i1	formate dehydrogenase
TRINITY_DN1971_c0_g1_i1	formate dehydrogenase
TRINITY_DN5957_c0_g3_i1	formate dehydrogenase
TRINITY_DN6062_c0_g1_i1	formate dehydrogenase
TRINITY_DN6062_c1_g2_i2	formate dehydrogenase
TRINITY_DN6062_c1_g2_i1	formate dehydrogenase
TRINITY_DN5928_c0_g1_i1	formate dehydrogenase
TRINITY_DN5957_c1_g1_i1	formate dehydrogenase
TRINITY_DN5957_c1_g1_i2	formate dehydrogenase
TRINITY_DN5976_c0_g3_i3	Glyceraldehyde-3-phosphate dehydrogenase
TRINITY_DN5976_c0_g3_i1	Glyceraldehyde-3-phosphate dehydrogenase
TRINITY_DN6699_c0_g1_i1	Glyceraldehyde-3-phosphate dehydrogenase
TRINITY_DN5976_c0_g1_i1	glyceraldehyde-3-phosphate dehydrogenase
TRINITY_DN5976_c0_g2_i1	glyceraldehyde-3-phosphate dehydrogenase
TRINITY_DN5976_c0_g3_i2	glyceraldehyde-3-phosphate dehydrogenase precursor
TRINITY_DN6404_c0_g1_i1	glycoside hydrolase family 61 protein
TRINITY_DN5064_c0_g3_i1	glycoside hydrolase family 61 protein
TRINITY_DN6031_c5_g1_i1	GMC oxidoreductase
TRINITY_DN5890_c1_g1_i1	GMC oxidoreductase
TRINITY_DN3169_c0_g1_i1	GMC oxidoreductase
TRINITY_DN5890_c1_g1_i2	GMC oxidoreductase
TRINITY_DN6089_c1_g1_i1	GMC oxidoreductase
TRINITY_DN6089_c1_g6_i1	GMC oxidoreductase
TRINITY_DN5890_c1_g3_i3	GMC oxidoreductase
TRINITY_DN5890_c1_g3_i5	GMC oxidoreductase
TRINITY_DN6031_c3_g5_i1	GMC oxidoreductase
TRINITY_DN6089_c1_g2_i1	GMC oxidoreductase
TRINITY_DN6089_c1_g4_i1	GMC oxidoreductase
TRINITY_DN6031_c3_g1_i1	GMC oxidoreductase
TRINITY_DN6031_c4_g1_i1	GMC oxidoreductase
TRINITY_DN5966_c0_g1_i1	GroES-like protein
TRINITY_DN7051_c0_g1_i1	isoamyl alcohol oxidase
TRINITY_DN3483_c0_g1_i1	L-xylulose reductase
TRINITY_DN5580_c0_g3_i1	L-xylulose reductase
TRINITY_DN4073_c0_g1_i1	L-xylulose reductase
TRINITY_DN4073_c0_g2_i1	L-xylulose reductase
TRINITY_DN4397_c0_g2_i1	lytic polysaccharide monooxygenase
TRINITY_DN3177_c0_g1_i1	Mannitol-1-phosphate 5-dehydrogenase
TRINITY_DN6432_c0_g1_i1	minor allergen Alt a 7
TRINITY_DN5551_c0_g1_i1	phosphoglycerate mutase-like protein
TRINITY_DN2323_c0_g1_i1	protein FDD123-like
TRINITY_DN3599_c0_g1_i1	putative fad binding domain-containing protein
TRINITY_DN5957_c0_g2_i1	putative formate dehydrogenase
TRINITY_DN5580_c0_g2_i1	putative NADP-dependent mannitol dehydrogenase
TRINITY_DN5580_c0_g1_i1	putative NADP-dependent mannitol dehydrogenase
TRINITY_DN6290_c0_g1_i1	sphinganine hydroxylase Sur2, putative
TRINITY_DN4629_c0_g1_i1	stearoyl-CoA desaturase (delta-9 desaturase)
TRINITY_DN3273_c0_g1_i1	stearoyl-CoA desaturase (delta-9 desaturase)
TRINITY_DN3690_c0_g1_i1	Superoxide dismutase
TRINITY_DN6545_c0_g1_i1	Superoxide dismutase
TRINITY_DN1668_c0_g1_i1	Superoxide dismutase [Cu-Zn]
TRINITY_DN5149_c0_g3_i1	ThiJ/PfpI family protein
TRINITY_DN2934_c0_g1_i1	Thioredoxin
TRINITY_DN2934_c0_g2_i1	thioredoxin
TRINITY_DN4111_c0_g1_i1	UDP-galactopyranose mutase
TRINITY_DN4111_c0_g2_i1	UDP-galactopyranose mutase

## Sheet: S10_bp_oxidation_reduction_ZG14
oxidation-reduction_process_431_ZG14
TRINITY_DN5797_c1_g2_i1	14-3-3 family protein epsilon
TRINITY_DN6108_c0_g3_i2	14-3-3 protein
TRINITY_DN6692_c0_g1_i1	5'-3' exoribonuclease
TRINITY_DN4796_c0_g2_i1	5'-3' exoribonuclease
TRINITY_DN5633_c1_g1_i1	60S ribosomal protein L17
TRINITY_DN2776_c0_g1_i1	60S ribosomal protein L32
TRINITY_DN5349_c0_g1_i3	60S ribosomal protein L32
TRINITY_DN5504_c0_g1_i1	60S ribosomal protein L32
TRINITY_DN4407_c0_g2_i1	60S ribosomal protein L9
TRINITY_DN3148_c0_g2_i1	6-phosphogluconate dehydrogenase
TRINITY_DN932_c0_g2_i1	6-phosphogluconate dehydrogenase
TRINITY_DN3148_c0_g1_i1	6-phosphogluconate dehydrogenase
TRINITY_DN5586_c0_g1_i2	6-phosphogluconate dehydrogenase
TRINITY_DN5586_c0_g1_i1	6-phosphogluconate dehydrogenase
TRINITY_DN932_c0_g1_i1	6-phosphogluconate dehydrogenase
TRINITY_DN5480_c0_g3_i1	6-phosphogluconate dehydrogenase, decarboxylating
TRINITY_DN5480_c0_g1_i1	6-phosphogluconate dehydrogenase, decarboxylating
TRINITY_DN5458_c0_g1_i1	6-phosphogluconate dehydrogenase, decarboxylating
TRINITY_DN5480_c0_g2_i1	6-phosphogluconate dehydrogenase, decarboxylating
TRINITY_DN1430_c0_g1_i1	6-phosphogluconate dehydrogenase, decarboxylating
TRINITY_DN3883_c0_g1_i1	6-phosphogluconate dehydrogenase, decarboxylating
TRINITY_DN4228_c0_g1_i1	6-phosphogluconate dehydrogenase, decarboxylating 1
TRINITY_DN5458_c0_g2_i1	6-phosphogluconate dehydrogenase-like protein
TRINITY_DN5480_c0_g1_i2	6-phosphogluconate dehydrogenase-like protein
TRINITY_DN4046_c0_g1_i1	acetoin dehydrogenase
TRINITY_DN3380_c0_g2_i1	acyl-CoA dehydrogenase
TRINITY_DN3473_c0_g1_i1	Acyl-CoA dehydrogenase family member
TRINITY_DN3842_c0_g1_i1	Acyl-CoA dehydrogenase family member 10
TRINITY_DN3842_c0_g2_i1	acyl-CoA dehydrogenase NM domain-like protein
TRINITY_DN7064_c0_g1_i1	Acyl-CoA desaturase
TRINITY_DN6089_c0_g1_i1	acyl-CoA desaturase
TRINITY_DN5722_c0_g1_i1	acyl-CoA desaturase
TRINITY_DN5722_c1_g2_i1	acyl-CoA desaturase
TRINITY_DN5722_c1_g1_i1	acyl-CoA desaturase
TRINITY_DN5393_c0_g1_i1	Acyl-CoA desaturase
TRINITY_DN6089_c1_g1_i1	acyl-CoA desaturase
TRINITY_DN5247_c0_g1_i2	acyl-CoA desaturase
TRINITY_DN4585_c0_g2_i1	Acyl-CoA desaturase
TRINITY_DN5153_c0_g1_i1	acyl-CoA desaturase
TRINITY_DN5153_c0_g1_i2	acyl-CoA desaturase
TRINITY_DN5153_c0_g2_i1	acyl-CoA desaturase
TRINITY_DN6724_c0_g1_i1	AhpC/TSA family protein-like protein
TRINITY_DN3097_c0_g1_i1	alcohol dehydrogenase
TRINITY_DN5681_c1_g1_i1	alcohol dehydrogenase
TRINITY_DN6277_c0_g1_i1	Alcohol dehydrogenase 1
TRINITY_DN5681_c2_g1_i1	Alcohol dehydrogenase 1
TRINITY_DN6277_c0_g2_i1	Alcohol dehydrogenase 1
TRINITY_DN4611_c0_g2_i1	Alcohol dehydrogenase 1
TRINITY_DN5681_c2_g3_i1	Alcohol dehydrogenase 1
TRINITY_DN5996_c0_g2_i3	Alcohol dehydrogenase 1
TRINITY_DN5996_c0_g2_i2	Alcohol dehydrogenase 1
TRINITY_DN5996_c0_g2_i1	Alcohol dehydrogenase 1
TRINITY_DN3667_c0_g1_i1	Alcohol dehydrogenase 1
TRINITY_DN6277_c0_g3_i1	Alcohol dehydrogenase 1
TRINITY_DN6277_c0_g5_i1	Alcohol dehydrogenase 1
TRINITY_DN5996_c0_g3_i1	alcohol dehydrogenase 1
TRINITY_DN5996_c0_g4_i1	Alcohol dehydrogenase 1
TRINITY_DN1082_c0_g1_i1	Alcohol dehydrogenase 1
TRINITY_DN6333_c0_g1_i1	Alcohol dehydrogenase 2
TRINITY_DN6183_c0_g1_i1	Alcohol dehydrogenase 2
TRINITY_DN4804_c0_g1_i1	Alcohol dehydrogenase 3, mitochondrial
TRINITY_DN5571_c0_g1_i1	Alcohol dehydrogenase GroES-like domain-containing protein isoform 1
TRINITY_DN6364_c1_g2_i1	alcohol oxidase
TRINITY_DN6111_c1_g1_i11	alcohol oxidase
TRINITY_DN6111_c1_g1_i7	alcohol oxidase
TRINITY_DN6111_c1_g1_i12	alcohol oxidase
TRINITY_DN6111_c1_g1_i2	alcohol oxidase
TRINITY_DN3539_c0_g1_i1	Alcohol oxidase
TRINITY_DN6364_c4_g7_i2	alcohol oxidase
TRINITY_DN6364_c4_g7_i1	alcohol oxidase
TRINITY_DN5772_c2_g5_i1	alcohol oxidase
TRINITY_DN852_c0_g1_i1	Alcohol oxidase
TRINITY_DN6364_c4_g12_i1	Alcohol oxidase
TRINITY_DN6364_c2_g1_i1	alcohol oxidase
TRINITY_DN6364_c2_g1_i2	alcohol oxidase
TRINITY_DN6111_c0_g1_i1	alcohol oxidase
TRINITY_DN6111_c1_g6_i1	alcohol oxidase
TRINITY_DN6364_c4_g10_i1	alcohol oxidase
TRINITY_DN6364_c4_g10_i2	alcohol oxidase
TRINITY_DN5772_c2_g2_i1	alcohol oxidase
TRINITY_DN6111_c0_g2_i1	alcohol oxidase
TRINITY_DN6364_c3_g1_i1	Alcohol oxidase
TRINITY_DN6364_c1_g1_i1	alcohol oxidase
TRINITY_DN6111_c1_g1_i14	Alcohol oxidase 1
TRINITY_DN6111_c1_g1_i13	Alcohol oxidase 1
TRINITY_DN6111_c1_g1_i1	Alcohol oxidase 1
TRINITY_DN6111_c1_g1_i4	Alcohol oxidase 1
TRINITY_DN6111_c1_g5_i1	Alcohol oxidase 1
TRINITY_DN5772_c2_g4_i1	Alcohol oxidase 1
TRINITY_DN5772_c2_g4_i2	Alcohol oxidase 1
TRINITY_DN5772_c2_g1_i6	Alcohol oxidase 1
TRINITY_DN6364_c4_g1_i1	Alcohol oxidase 1
TRINITY_DN6364_c4_g1_i3	Alcohol oxidase 1
TRINITY_DN6364_c4_g4_i3	alcohol oxidase p68
TRINITY_DN6364_c4_g4_i2	alcohol oxidase p68
TRINITY_DN6364_c4_g4_i1	alcohol oxidase p68
TRINITY_DN6364_c4_g3_i1	alcohol oxidase p68
TRINITY_DN6111_c1_g1_i6	alcohol oxidase p68
TRINITY_DN6111_c1_g1_i5	alcohol oxidase p68
TRINITY_DN6111_c1_g1_i3	alcohol oxidase p68
TRINITY_DN6364_c4_g6_i1	alcohol oxidase p68
TRINITY_DN6364_c4_g5_i1	alcohol oxidase p68
TRINITY_DN6364_c4_g13_i1	alcohol oxidase p68
TRINITY_DN6111_c1_g4_i1	alcohol oxidase p68
TRINITY_DN6364_c4_g11_i1	alcohol oxidase p68
TRINITY_DN5772_c2_g3_i1	alcohol oxidase p68
TRINITY_DN5772_c2_g1_i4	alcohol oxidase p68
TRINITY_DN5772_c2_g1_i5	alcohol oxidase p68
TRINITY_DN5772_c2_g1_i1	alcohol oxidase p68
TRINITY_DN6111_c1_g2_i1	alcohol oxidase p68
TRINITY_DN6364_c4_g1_i2	alcohol oxidase p68
TRINITY_DN6111_c1_g3_i1	alcohol oxidase p68
TRINITY_DN6082_c1_g1_i1	Aldehyde dehydrogenase
TRINITY_DN5812_c1_g6_i1	aldehyde dehydrogenase
TRINITY_DN6082_c1_g2_i1	Aldehyde dehydrogenase
TRINITY_DN5812_c1_g7_i1	Aldehyde dehydrogenase
TRINITY_DN5812_c1_g8_i2	Aldehyde dehydrogenase
TRINITY_DN5812_c1_g8_i1	aldehyde dehydrogenase
TRINITY_DN6082_c1_g3_i6	aldehyde dehydrogenase
TRINITY_DN6082_c1_g3_i3	Aldehyde dehydrogenase
TRINITY_DN6082_c1_g3_i2	Aldehyde dehydrogenase
TRINITY_DN6082_c1_g3_i5	Aldehyde dehydrogenase
TRINITY_DN6328_c2_g1_i1	Aldehyde dehydrogenase
TRINITY_DN6082_c1_g5_i1	aldehyde dehydrogenase
TRINITY_DN5812_c1_g4_i1	Aldehyde dehydrogenase
TRINITY_DN6082_c1_g4_i1	Aldehyde dehydrogenase
TRINITY_DN6328_c2_g2_i7	Aldehyde dehydrogenase
TRINITY_DN6328_c2_g2_i3	Aldehyde dehydrogenase
TRINITY_DN6328_c2_g2_i4	Aldehyde dehydrogenase
TRINITY_DN6328_c2_g2_i5	aldehyde dehydrogenase
TRINITY_DN6328_c2_g2_i6	aldehyde dehydrogenase
TRINITY_DN6328_c2_g2_i1	Aldehyde dehydrogenase
TRINITY_DN6328_c2_g2_i2	aldehyde dehydrogenase
TRINITY_DN6082_c1_g6_i1	aldehyde dehydrogenase
TRINITY_DN6082_c1_g6_i2	aldehyde dehydrogenase
TRINITY_DN5812_c1_g5_i1	Aldehyde dehydrogenase
TRINITY_DN5812_c0_g1_i1	aldehyde dehydrogenase
TRINITY_DN7389_c0_g1_i1	aldehyde dehydrogenase
TRINITY_DN3544_c0_g1_i1	aldehyde dehydrogenase
TRINITY_DN5812_c1_g1_i1	Aldehyde dehydrogenase
TRINITY_DN5812_c1_g1_i2	aldehyde dehydrogenase
TRINITY_DN6328_c2_g4_i1	Aldehyde dehydrogenase
TRINITY_DN6082_c1_g7_i1	Aldehyde dehydrogenase
TRINITY_DN5812_c1_g2_i3	Aldehyde dehydrogenase
TRINITY_DN5812_c1_g2_i1	Aldehyde dehydrogenase
TRINITY_DN5812_c1_g2_i2	Aldehyde dehydrogenase
TRINITY_DN6082_c1_g9_i1	Aldehyde dehydrogenase
TRINITY_DN6328_c2_g3_i1	Aldehyde dehydrogenase
TRINITY_DN6082_c1_g8_i1	aldehyde dehydrogenase
TRINITY_DN6328_c2_g3_i3	aldehyde dehydrogenase
TRINITY_DN6328_c2_g3_i2	aldehyde dehydrogenase
TRINITY_DN3544_c0_g2_i1	Aldehyde dehydrogenase
TRINITY_DN5812_c1_g3_i1	aldehyde dehydrogenase
TRINITY_DN5188_c0_g1_i1	aldehyde dehydrogenase (NAD+)
TRINITY_DN5188_c0_g2_i1	aldehyde dehydrogenase (NAD+)
TRINITY_DN5188_c0_g3_i1	aldehyde dehydrogenase (NAD+)
TRINITY_DN4037_c0_g2_i1	aldehyde reductase
TRINITY_DN4037_c0_g1_i1	aldehyde reductase
TRINITY_DN6227_c0_g1_i1	Aldo/keto reductase
TRINITY_DN3681_c0_g2_i1	aromatic compound dioxygenase
TRINITY_DN3681_c0_g1_i1	aromatic compound dioxygenase
TRINITY_DN3925_c0_g1_i1	aromatic compound dioxygenase
TRINITY_DN4943_c1_g1_i1	aromatic compound dioxygenase
TRINITY_DN5820_c0_g2_i1	aromatic compound dioxygenase
TRINITY_DN3681_c0_g3_i1	aromatic compound dioxygenase
TRINITY_DN6852_c0_g1_i1	Aromatic peroxygenase
TRINITY_DN3029_c0_g1_i1	Baeyer-Villiger monooxygenase
TRINITY_DN119_c0_g1_i1	Beta-apo-4'-carotenal oxygenase
TRINITY_DN3554_c0_g1_i1	C4-hydroxylase
TRINITY_DN5320_c0_g2_i1	carbohydrate-binding module family 1 protein
TRINITY_DN4577_c0_g1_i1	Catalase
TRINITY_DN5644_c1_g2_i1	catalase/peroxidase HPI
TRINITY_DN4279_c0_g3_i1	catalase/peroxidase HPI
TRINITY_DN1064_c0_g1_i1	catalase-domain-containing protein
TRINITY_DN5644_c1_g1_i1	Catalase-peroxidase
TRINITY_DN4279_c0_g2_i1	catalase-peroxidase
TRINITY_DN4279_c0_g1_i1	Catalase-peroxidase
TRINITY_DN1680_c0_g1_i1	catalase-peroxidase
TRINITY_DN5644_c1_g5_i1	Catalase-peroxidase
TRINITY_DN5644_c1_g4_i1	catalase-peroxidase 1
TRINITY_DN6391_c0_g1_i1	Choline oxidase
TRINITY_DN3370_c0_g1_i1	class I glutamine amidotransferase-like protein
TRINITY_DN3370_c0_g2_i1	class I glutamine amidotransferase-like protein
TRINITY_DN5024_c0_g1_i1	class I glutamine amidotransferase-like protein
TRINITY_DN236_c0_g1_i1	class I glutamine amidotransferase-like protein
TRINITY_DN5024_c0_g2_i1	class I glutamine amidotransferase-like protein
TRINITY_DN306_c0_g1_i1	class I glutamine amidotransferase-like protein
TRINITY_DN6516_c0_g1_i1	Clavaminate synthase-like protein
TRINITY_DN6575_c0_g1_i1	Cloroperoxidase
TRINITY_DN6130_c1_g1_i3	copper/zinc binding superoxide dismutase
TRINITY_DN4189_c0_g1_i1	copper/zinc binding superoxide dismutase
TRINITY_DN4189_c0_g1_i2	copper/zinc binding superoxide dismutase
TRINITY_DN1939_c0_g2_i1	cytochrome P450
TRINITY_DN6373_c0_g1_i1	cytochrome P450 3A17
TRINITY_DN4031_c0_g1_i1	D-arabinitol 2-dehydrogenase [ribulose-forming]
TRINITY_DN5867_c0_g2_i1	Di-copper centre-containing protein
TRINITY_DN5867_c0_g3_i1	Di-copper centre-containing protein
TRINITY_DN5667_c0_g1_i1	Di-copper centre-containing protein
TRINITY_DN5622_c0_g3_i1	Di-copper centre-containing protein
TRINITY_DN5135_c0_g3_i1	Di-copper centre-containing protein
TRINITY_DN1754_c0_g1_i1	Di-copper centre-containing protein
TRINITY_DN7058_c0_g1_i1	Di-copper centre-containing protein
TRINITY_DN5898_c0_g1_i1	Di-copper centre-containing protein
TRINITY_DN5622_c0_g2_i1	Di-copper centre-containing protein
TRINITY_DN5622_c0_g1_i1	Di-copper centre-containing protein
TRINITY_DN7084_c0_g1_i1	DUF1295-domain-containing protein
TRINITY_DN496_c0_g1_i1	DUF706-domain-containing protein
TRINITY_DN2333_c0_g2_i1	Exoglucanase 1
TRINITY_DN3831_c0_g2_i1	extracellular dioxygenase
TRINITY_DN5820_c0_g1_i1	extracellular dioxygenase
TRINITY_DN970_c0_g1_i1	FAD binding domain-containing protein
TRINITY_DN4400_c0_g3_i1	FAD binding domain-containing protein
TRINITY_DN4400_c0_g1_i1	FAD-binding domain-containing protein
TRINITY_DN333_c0_g1_i2	family A G protein-coupled receptor-like protein
TRINITY_DN5116_c0_g1_i1	fatty acid hydroxylase vlmA-like
TRINITY_DN3572_c0_g1_i1	Fe-Mn family superoxide dismutase
TRINITY_DN3360_c0_g1_i1	ferric reductase
TRINITY_DN5409_c0_g1_i1	ferric reductase like transmembrane component
TRINITY_DN6048_c4_g1_i1	ferric reductase like transmembrane component
TRINITY_DN6048_c5_g2_i1	Ferric_reduct-domain-containing protein
TRINITY_DN5409_c0_g2_i1	Ferric_reduct-domain-containing protein
TRINITY_DN3750_c0_g2_i1	Ferric_reduct-domain-containing protein
TRINITY_DN6711_c0_g1_i1	flavocytochrome c
TRINITY_DN7161_c0_g1_i1	flavocytochrome c
TRINITY_DN4063_c0_g1_i1	Flavodoxin/nitric oxide synthase
TRINITY_DN5971_c0_g4_i3	formate dehydrogenase
TRINITY_DN5971_c0_g4_i2	formate dehydrogenase
TRINITY_DN5971_c0_g4_i1	formate dehydrogenase
TRINITY_DN5971_c0_g3_i1	formate dehydrogenase
TRINITY_DN6267_c1_g1_i2	formate dehydrogenase
TRINITY_DN6267_c1_g1_i1	formate dehydrogenase
TRINITY_DN6267_c1_g1_i4	formate dehydrogenase
TRINITY_DN6267_c1_g1_i3	formate dehydrogenase
TRINITY_DN5971_c0_g2_i1	formate dehydrogenase
TRINITY_DN5971_c0_g2_i2	formate dehydrogenase
TRINITY_DN5632_c1_g5_i1	Formate dehydrogenase
TRINITY_DN6267_c1_g8_i1	formate dehydrogenase
TRINITY_DN6267_c1_g7_i1	formate dehydrogenase
TRINITY_DN5632_c1_g4_i1	Formate dehydrogenase
TRINITY_DN6267_c1_g5_i1	Formate dehydrogenase
TRINITY_DN5632_c1_g2_i1	formate dehydrogenase
TRINITY_DN5971_c0_g1_i10	formate dehydrogenase
TRINITY_DN6267_c1_g6_i1	Formate dehydrogenase
TRINITY_DN5971_c0_g1_i1	formate dehydrogenase
TRINITY_DN5971_c0_g1_i2	formate dehydrogenase
TRINITY_DN5971_c0_g1_i7	formate dehydrogenase
TRINITY_DN5971_c0_g1_i8	formate dehydrogenase
TRINITY_DN5971_c0_g1_i9	formate dehydrogenase
TRINITY_DN5971_c0_g1_i3	formate dehydrogenase
TRINITY_DN5971_c0_g1_i4	formate dehydrogenase
TRINITY_DN5971_c0_g1_i5	formate dehydrogenase
TRINITY_DN5971_c0_g1_i6	formate dehydrogenase
TRINITY_DN6267_c1_g2_i1	formate dehydrogenase
TRINITY_DN6267_c1_g2_i2	formate dehydrogenase
TRINITY_DN5632_c1_g1_i1	formate dehydrogenase
TRINITY_DN5632_c1_g1_i2	formate dehydrogenase
TRINITY_DN5632_c1_g1_i3	formate dehydrogenase
TRINITY_DN6267_c1_g4_i1	formate dehydrogenase
TRINITY_DN6267_c1_g3_i1	formate dehydrogenase
TRINITY_DN1016_c0_g1_i1	formate dehydrogenase
TRINITY_DN4808_c0_g1_i1	fructosyl amino acid oxidase
TRINITY_DN4808_c0_g2_i1	fructosyl amino acid oxidase
TRINITY_DN4285_c0_g1_i1	fumarate reductase
TRINITY_DN5260_c0_g3_i1	fumarate reductase
TRINITY_DN5260_c0_g2_i1	Fumarate reductase
TRINITY_DN5260_c0_g1_i1	Fumarate reductase
TRINITY_DN3733_c0_g2_i1	Glutamine synthetase
TRINITY_DN758_c0_g1_i1	glyceraldehyde 3-phosphate dehydrogenase
TRINITY_DN6168_c2_g1_i1	glyceraldehyde 3-phosphate dehydrogenase
TRINITY_DN6168_c0_g1_i1	glyceraldehyde 3-phosphate dehydrogenase
TRINITY_DN6000_c0_g3_i1	Glyceraldehyde-3-phosphate dehydrogenase
TRINITY_DN5168_c0_g1_i3	Glyceraldehyde-3-phosphate dehydrogenase
TRINITY_DN5168_c0_g1_i2	glyceraldehyde-3-phosphate dehydrogenase
TRINITY_DN5168_c0_g2_i1	Glyceraldehyde-3-phosphate dehydrogenase
TRINITY_DN6000_c0_g2_i6	Glyceraldehyde-3-phosphate dehydrogenase
TRINITY_DN6000_c0_g2_i4	Glyceraldehyde-3-phosphate dehydrogenase
TRINITY_DN6000_c0_g2_i5	Glyceraldehyde-3-phosphate dehydrogenase
TRINITY_DN6000_c0_g2_i2	glyceraldehyde-3-phosphate dehydrogenase
TRINITY_DN6000_c0_g2_i3	Glyceraldehyde-3-phosphate dehydrogenase
TRINITY_DN6000_c0_g2_i1	Glyceraldehyde-3-phosphate dehydrogenase
TRINITY_DN6168_c0_g1_i2	glyceraldehyde-3-phosphate dehydrogenase
TRINITY_DN6000_c0_g1_i1	Glyceraldehyde-3-phosphate dehydrogenase
TRINITY_DN5168_c0_g3_i1	glyceraldehyde-3-phosphate dehydrogenase
TRINITY_DN19_c0_g1_i1	Glyceraldehyde-3-phosphate dehydrogenase
TRINITY_DN4393_c0_g2_i1	glyceraldehyde-3-phosphate dehydrogenase
TRINITY_DN5194_c0_g1_i1	Glyceraldehyde-3-phosphate dehydrogenase
TRINITY_DN6000_c0_g4_i1	glyceraldehyde-3-phosphate dehydrogenase precursor
TRINITY_DN6124_c0_g1_i1	glycoside hydrolase
TRINITY_DN4585_c0_g1_i1	glycoside hydrolase family 28 protein
TRINITY_DN6437_c0_g1_i1	glycoside hydrolase family 43 protein
TRINITY_DN5863_c0_g1_i1	glycoside hydrolase family 61 protein
TRINITY_DN3597_c0_g1_i1	glycoside hydrolase family 61 protein
TRINITY_DN4850_c1_g1_i1	glycoside hydrolase family 61 protein
TRINITY_DN4259_c0_g1_i1	glycoside hydrolase family 61 protein
TRINITY_DN5130_c0_g1_i1	glycoside hydrolase family 61 protein
TRINITY_DN3298_c0_g1_i1	glycoside hydrolase family 61 protein
TRINITY_DN4230_c0_g1_i1	glycoside hydrolase family 61 protein
TRINITY_DN6364_c4_g4_i4	GMC oxidoreductase
TRINITY_DN6111_c1_g1_i10	GMC oxidoreductase
TRINITY_DN6111_c1_g1_i15	GMC oxidoreductase
TRINITY_DN6111_c1_g1_i9	GMC oxidoreductase
TRINITY_DN6111_c1_g1_i8	GMC oxidoreductase
TRINITY_DN6111_c1_g1_i16	GMC oxidoreductase
TRINITY_DN6364_c4_g14_i2	GMC oxidoreductase
TRINITY_DN6364_c4_g14_i1	GMC oxidoreductase
TRINITY_DN6364_c4_g9_i1	GMC oxidoreductase
TRINITY_DN6364_c4_g9_i2	GMC oxidoreductase
TRINITY_DN5772_c2_g3_i2	GMC oxidoreductase
TRINITY_DN6364_c4_g8_i1	GMC oxidoreductase
TRINITY_DN6364_c4_g8_i2	GMC oxidoreductase
TRINITY_DN5772_c2_g1_i2	GMC oxidoreductase
TRINITY_DN5772_c2_g1_i3	GMC oxidoreductase
TRINITY_DN6364_c4_g2_i1	gmc oxidoreductase
TRINITY_DN6364_c4_g2_i2	gmc oxidoreductase
TRINITY_DN6364_c4_g1_i5	GMC oxidoreductase
TRINITY_DN6364_c4_g1_i4	gmc oxidoreductase
TRINITY_DN6364_c5_g1_i1	GMC oxidoreductase
TRINITY_DN6330_c0_g1_i1	GroES-like protein
TRINITY_DN4611_c0_g1_i1	GroES-like protein
TRINITY_DN5767_c1_g2_i2	heat shock 70 kDa protein
TRINITY_DN5469_c0_g1_i2	Heat shock protein SSB1
TRINITY_DN5767_c0_g2_i2	hsp70-like protein
TRINITY_DN5767_c1_g2_i1	hsp70-like protein
TRINITY_DN6026_c2_g1_i1	hsp72-like protein
TRINITY_DN5684_c1_g3_i1	hsp72-like protein
TRINITY_DN5911_c0_g2_i1	hypothetical protein TI39_contig4362g00002
TRINITY_DN5911_c0_g2_i3	hypothetical protein TI39_contig4362g00002
TRINITY_DN5347_c0_g1_i1	hypothetical protein TI39_contig4362g00002
TRINITY_DN5411_c0_g1_i2	hypothetical protein TI39_contig4362g00002
TRINITY_DN5667_c0_g2_i1	i-copper centre-containing protein
TRINITY_DN6328_c0_g2_i1	indole-3-acetaldehyde dehydrogenase
TRINITY_DN4169_c0_g1_i1	Inositol oxygenase
TRINITY_DN7528_c0_g1_i1	inositol oxygenase 1
TRINITY_DN5396_c0_g3_i1	Inositol oxygenase 1
TRINITY_DN5396_c0_g2_i1	Inositol oxygenase 1
TRINITY_DN5396_c0_g1_i1	Inositol oxygenase 1
TRINITY_DN2876_c0_g1_i1	kinesin family protein
TRINITY_DN1756_c0_g1_i1	laccase TilA
TRINITY_DN4407_c0_g1_i1	large subunit ribosomal protein L9e
TRINITY_DN5758_c1_g1_i1	L-xylulose reductase
TRINITY_DN5965_c0_g2_i1	L-xylulose reductase
TRINITY_DN6113_c0_g1_i1	L-xylulose reductase
TRINITY_DN5965_c0_g4_i1	L-xylulose reductase
TRINITY_DN5758_c1_g2_i2	mannitol dehydrogenase
TRINITY_DN5965_c0_g1_i4	mannitol dehydrogenase
TRINITY_DN5758_c1_g2_i3	mannitol dehydrogenase
TRINITY_DN5965_c0_g1_i3	mannitol dehydrogenase
TRINITY_DN5965_c0_g1_i2	mannitol dehydrogenase
TRINITY_DN5758_c1_g2_i1	mannitol dehydrogenase
TRINITY_DN6157_c0_g1_i1	mannitol dehydrogenase
TRINITY_DN5306_c0_g1_i1	Mannitol-1-phosphate 5-dehydrogenase
TRINITY_DN718_c0_g1_i1	Mannitol-1-phosphate 5-dehydrogenase
TRINITY_DN5306_c0_g3_i1	mannitol-1-phosphate 5-dehydrogenase
TRINITY_DN5306_c0_g2_i1	Mannitol-1-phosphate 5-dehydrogenase
TRINITY_DN3519_c0_g2_i1	Mitochondrial peroxiredoxin PRX1
TRINITY_DN5383_c0_g1_i1	Mitochondrial peroxiredoxin PRX1
TRINITY_DN5383_c0_g2_i1	Mitochondrial peroxiredoxin PRX1
TRINITY_DN4114_c0_g1_i1	Mitochondrial peroxiredoxin PRX1
TRINITY_DN7312_c0_g1_i1	multicopper oxidase
TRINITY_DN5334_c0_g2_i1	NAD(P)-binding protein
TRINITY_DN5334_c0_g1_i1	NAD(P)-binding protein
TRINITY_DN1483_c0_g1_i1	NAD(P)H:quinone oxidoreductase, type IV
TRINITY_DN6951_c0_g1_i1	NAD-dependent aldehyde dehydrogenase
TRINITY_DN1672_c0_g1_i1	NAD-dependent aldehyde dehydrogenase
TRINITY_DN942_c0_g1_i1	NADH-cytochrome b5 reductase
TRINITY_DN5965_c0_g3_i1	NADP-dependent mannitol dehydrogenase
TRINITY_DN7335_c0_g1_i1	NADPH2:quinone reductase
TRINITY_DN1009_c0_g1_i1	oxidoreductase, 2-nitropropane dioxygenase family, putative
TRINITY_DN5644_c1_g3_i1	peroxidase/catalase 2
TRINITY_DN3955_c0_g1_i1	peroxisomal catalase
TRINITY_DN1602_c0_g1_i1	Peroxisomal hydratase-dehydrogenase-epimerase
TRINITY_DN2961_c0_g1_i1	phthalate transporter
TRINITY_DN6536_c0_g1_i1	predicted protein
TRINITY_DN4812_c0_g1_i1	probable cycloheximide-inducible protein CIP70 (cytochrome P450 family)
TRINITY_DN1939_c0_g1_i1	probable cycloheximide-inducible protein CIP70 (cytochrome P450 family)
TRINITY_DN4663_c0_g1_i1	probable cycloheximide-inducible protein CIP70 (cytochrome P450 family)
TRINITY_DN7154_c0_g1_i1	putative alcohol dehydrogenase-like protein
TRINITY_DN273_c0_g1_i1	putative aldehyde dehydrogenase DhaS
TRINITY_DN993_c0_g1_i1	putative aldehyde dehydrogenase DhaS
TRINITY_DN6130_c1_g1_i1	putative copper/zinc superoxide dismutase
TRINITY_DN4400_c0_g4_i1	putative fad binding domain-containing protein
TRINITY_DN4400_c0_g2_i1	putative fad binding domain-containing protein
TRINITY_DN5632_c1_g3_i1	putative formate dehydrogenase
TRINITY_DN6267_c1_g2_i3	putative formate dehydrogenase
TRINITY_DN922_c0_g1_i1	putative inositol oxygenase
TRINITY_DN6695_c0_g1_i1	putative leucine aminopeptidase 2
TRINITY_DN984_c0_g1_i1	putative NAD(P)H-dependent D-xylose reductase xyl1
TRINITY_DN4012_c0_g1_i1	putative NAD(P)H-dependent D-xylose reductase xyl1
TRINITY_DN5965_c0_g1_i1	putative NADP-dependent mannitol dehydrogenase
TRINITY_DN6113_c1_g2_i1	putative NADP-dependent mannitol dehydrogenase
TRINITY_DN6113_c1_g1_i1	putative NADP-dependent mannitol dehydrogenase
TRINITY_DN6828_c0_g1_i1	putative NADP-dependent mannitol dehydrogenase
TRINITY_DN4495_c0_g1_i1	Pyruvate dehydrogenase E1 component subunit alpha, mitochondrial
TRINITY_DN4804_c0_g2_i1	related to ADH5-alcohol dehydrogenase
TRINITY_DN4850_c1_g2_i1	related to endoglucanase IV precursor
TRINITY_DN3597_c0_g2_i1	related to endoglucanase IV precursor
TRINITY_DN3925_c0_g2_i1	related to protocatechuate 3,4-dioxygenase beta subunit
TRINITY_DN2410_c0_g1_i1	related to thioredoxin
TRINITY_DN2305_c0_g1_i1	S-glutathione dehydrogenase
TRINITY_DN2305_c0_g2_i1	S-glutathione dehydrogenase
TRINITY_DN6606_c0_g1_i1	S-glutathione dehydrogenase
TRINITY_DN5237_c0_g1_i1	short chain dehydrogenase/reductase
TRINITY_DN6130_c1_g1_i2	Superoxide dismutase
TRINITY_DN6130_c0_g1_i1	Superoxide dismutase
TRINITY_DN5779_c0_g2_i1	superoxide dismutase
TRINITY_DN6130_c0_g2_i1	Superoxide dismutase [Cu-Zn]
TRINITY_DN2157_c0_g1_i1	Superoxide dismutase [Cu-Zn]
TRINITY_DN5257_c0_g1_i1	Superoxide dismutase [Cu-Zn]
TRINITY_DN5779_c0_g1_i3	superoxide dismutase [Cu-Zn]
TRINITY_DN2394_c0_g1_i1	tetrahydroxynaphthalene reductase
TRINITY_DN5482_c0_g1_i1	ThiJ/PfpI family protein
TRINITY_DN3879_c0_g1_i1	Thioredoxin
TRINITY_DN5068_c0_g1_i1	thioredoxin-like protein
TRINITY_DN7223_c0_g1_i1	trihydroxynaphthalene reductase
TRINITY_DN5135_c1_g1_i1	Tyrosinase
TRINITY_DN5867_c0_g4_i1	Tyrosinase
TRINITY_DN5135_c0_g2_i1	Tyrosinase
TRINITY_DN6097_c1_g3_i1	woronin body major protein
TRINITY_DN6029_c4_g4_i1	Woronin body major protein
TRINITY_DN6097_c1_g4_i1	woronin body major protein
TRINITY_DN6029_c4_g3_i3	Woronin body major protein
TRINITY_DN6029_c4_g3_i1	Woronin body major protein
TRINITY_DN6029_c4_g1_i1	woronin body major protein
TRINITY_DN6029_c4_g2_i1	woronin body major protein
TRINITY_DN5780_c1_g4_i1	woronin body major protein
TRINITY_DN5780_c1_g11_i1	Woronin body major protein
TRINITY_DN5780_c1_g7_i1	woronin body major protein
TRINITY_DN5780_c1_g8_i1	woronin body major protein
TRINITY_DN6097_c1_g1_i1	Woronin body major protein
TRINITY_DN6097_c1_g1_i2	Woronin body major protein
TRINITY_DN7364_c0_g1_i1	zinc-containing alcohol dehydrogenase

## Sheet: S11_raw_fuNOG
	query_name: query sequence name	seed_eggNOG_ortholog: best protein match in eggNOG	seed_ortholog_evalue: best protein match (e-value)	seed_ortholog_score: best protein match (bit-score	predicted_gene_name: Predicted gene name for query sequences	GO_terms: Comma delimited list of predicted Gene Ontology terms	KEGG_KO: Comma delimited list of predicted KEGG KOs	BiGG_Reactions: Comma delimited list of predicted BiGG metabolic reactions	Annotation_tax_scope: The taxonomic scope used to annotate this query sequence	Matching_OGs: Comma delimited list of matching eggNOG Orthologous Groups	best_OG|evalue|score: Best matching Orthologous Groups (only in HMM mode)	COG functional categories: COG functional category inferred from best matching OG	eggNOG_HMM_model_annotation: eggNOG functional description inferred from best matching OG
TAG5_Control	TAG5_C1_TRINITY_DN2165_c0_g1_i1len=220path=[198:0-219][-1,198,-2]	554155.XP_002845658.1	3e-29	132.5	PEP2	GO:0000322,GO:0000323,GO:0000324,GO:0000328,GO:0003674,GO:0003824,GO:0005575,GO:0005576,GO:0005622,GO:0005623,GO:0005737,GO:0005739,GO:0005773,GO:0005775,GO:0006508,GO:0006914,GO:0006950,GO:0007154,GO:0008150,GO:0008152,GO:0008233,GO:0009056,GO:0009057,GO:0009267,GO:0009605,GO:0009987,GO:0009991,GO:0010324,GO:0016043,GO:0016044,GO:0016237,GO:0016787,GO:0019538,GO:0030163,GO:0031667,GO:0031668,GO:…	K01381		fuNOG[21]	03IA7@ascNOG,0M424@euroNOG,0PFB5@fuNOG,0XNV7@NOG,12G1I@onyNOG,12RM2@opiNOG,KOG1339@euNOG	NA|NA|NA	O	Vacuolar aspartic endopeptidase which is probably also secreted and contributes to virulence (By similarity)
	TAG5_C1_TRINITY_DN2141_c0_g1_i1len=280path=[714:0-279][-1,714,-2]	5180.EDO03459	1.1e-39	167.5	FG10909.1				fuNOG[21]	03MKP@ascNOG,0PHPJ@fuNOG,12Q4D@opiNOG,COG0330@NOG,KOG2621@euNOG	NA|NA|NA	C	Stomatin family
	TAG5_C1_TRINITY_DN6581_c0_g1_i1len=230path=[1:0-229][-1,1,-2]	861557.XP_003297908.1	1.3e-22	110.2	SOD1	GO:0000003,GO:0000187,GO:0000302,GO:0000303,GO:0000737,GO:0000902,GO:0000904,GO:0001300,GO:0001306,GO:0001315,GO:0001320,GO:0001323,GO:0001324,GO:0001508,GO:0001541,GO:0001775,GO:0001817,GO:0001819,GO:0001890,GO:0001894,GO:0001895,GO:0001932,GO:0001934,GO:0002064,GO:0002093,GO:0002262,GO:0002376,GO:0002520,GO:0002576,GO:0002682,GO:0002694,GO:0003006,GO:0003008,GO:0003012,GO:0003013,GO:0003015,GO:…	K04565		fuNOG[21]	03R53@ascNOG,0H5UU@dotNOG,0PN4F@fuNOG,13PTD@opiNOG,15BFB@pleNOG,COG2032@NOG,KOG0441@euNOG	NA|NA|NA	P	Destroys radicals which are normally produced within the cells and which are toxic to biological systems (By similarity)
	TAG5_C1_TRINITY_DN6968_c0_g1_i1len=251path=[229:0-250][-1,229,-2]	5022.CBX98028	8.4e-28	127.9	PDI1	GO:0003674,GO:0003756,GO:0003824,GO:0005575,GO:0005622,GO:0005623,GO:0005737,GO:0005783,GO:0005788,GO:0006457,GO:0008150,GO:0008152,GO:0009507,GO:0009536,GO:0009987,GO:0015035,GO:0015036,GO:0016491,GO:0016667,GO:0016853,GO:0016860,GO:0016862,GO:0016864,GO:0019538,GO:0031974,GO:0043170,GO:0043226,GO:0043227,GO:0043229,GO:0043231,GO:0043233,GO:0044237,GO:0044238,GO:0044260,GO:0044267,GO:0044422,GO:…	K09580		fuNOG[21]	03JGU@ascNOG,0H3SR@dotNOG,0PHME@fuNOG,12P44@opiNOG,158IY@pleNOG,COG0526@NOG,KOG0190@euNOG	NA|NA|NA	O	Calsequestrin
	TAG5_C1_TRINITY_DN5580_c0_g3_i1len=439path=[1428:0-18924:190-19126:192-1921015:193-438][-1,1428,24,26,1015,-2]	559305.XP_003231174.1	9.4e-75	284.6	FG04826.1	GO:0003674,GO:0003824,GO:0005575,GO:0005622,GO:0005623,GO:0005737,GO:0005975,GO:0005996,GO:0005997,GO:0006006,GO:0006461,GO:0008150,GO:0008152,GO:0009987,GO:0010033,GO:0016043,GO:0016491,GO:0016614,GO:0016616,GO:0019318,GO:0019321,GO:0022607,GO:0033993,GO:0042221,GO:0043933,GO:0044085,GO:0044238,GO:0044424,GO:0044464,GO:0044699,GO:0044710,GO:0044723,GO:0044763,GO:0050038,GO:0050086,GO:0050896,GO:…	K17742		fuNOG[21]	02W3J@arthNOG,03KRJ@ascNOG,0M6NT@euroNOG,0PJRP@fuNOG,12HQ6@onyNOG,13E00@opiNOG,COG1028@NOG,KOG0725@euNOG	NA|NA|NA	Q	dehydrogenase
	TAG5_C1_TRINITY_DN5846_c0_g2_i1len=258path=[544:0-257][-1,544,-2]	140110.NechaP77500	4e-25	119		GO:0003674,GO:0003824,GO:0005215,GO:0006139,GO:0006152,GO:0006163,GO:0006195,GO:0006200,GO:0006725,GO:0006753,GO:0006793,GO:0006796,GO:0006807,GO:0006810,GO:0006811,GO:0006812,GO:0006818,GO:0007275,GO:0008150,GO:0008152,GO:0008324,GO:0008553,GO:0009056,GO:0009116,GO:0009117,GO:0009119,GO:0009123,GO:0009125,GO:0009126,GO:0009128,GO:0009141,GO:0009143,GO:0009144,GO:0009146,GO:0009150,GO:0009154,GO:…	K01535		fuNOG[21]	03Q3P@ascNOG,0PFW2@fuNOG,0SHRN@hypNOG,0WU6S@necNOG,12NKB@opiNOG,19IFI@sordNOG,COG0474@NOG,KOG0205@euNOG	NA|NA|NA	P	Cation_ATPase_N
	TAG5_C1_TRINITY_DN5387_c1_g1_i1len=301path=[279:0-300][-1,279,-2]	229533.XP_390916.1	3e-20	102.1	ATG8	GO:0000003,GO:0000045,GO:0000139,GO:0000322,GO:0000323,GO:0000324,GO:0000329,GO:0000407,GO:0000421,GO:0000422,GO:0000746,GO:0000747,GO:0003674,GO:0005575,GO:0005622,GO:0005623,GO:0005634,GO:0005737,GO:0005773,GO:0005774,GO:0005776,GO:0005794,GO:0005829,GO:0005856,GO:0006605,GO:0006623,GO:0006810,GO:0006886,GO:0006888,GO:0006914,GO:0006915,GO:0006944,GO:0006950,GO:0006995,GO:0006996,GO:0007033,GO:…	K08341		fuNOG[21]	03RW6@ascNOG,0PNV6@fuNOG,0SK6D@hypNOG,0X0KC@necNOG,11JAT@NOG,13R5H@opiNOG,19RGM@sordNOG,KOG1654@euNOG	NA|NA|NA	Z	Ubiquitin-like autophagy protein Apg12
	TAG5_C1_TRINITY_DN4568_c0_g1_i1len=1238path=[2164:0-315949:316-9531587:954-10201654:1021-1237][-1,2164,949,1587,1654,-2]	13684.SNOT_00807	4.3e-98	363.2	FG07554.1	GO:0003674,GO:0005488,GO:0005501,GO:0005503,GO:0005575,GO:0005623,GO:0005886,GO:0008150,GO:0008289,GO:0009314,GO:0009416,GO:0009628,GO:0016020,GO:0016021,GO:0016918,GO:0019840,GO:0019842,GO:0031224,GO:0036094,GO:0044425,GO:0044464,GO:0050896,GO:0071944			fuNOG[21]	03IJX@ascNOG,0HA82@dotNOG,0IKHZ@euNOG,0PJV8@fuNOG,13PAC@opiNOG,157KS@pleNOG,COG5524@NOG	NA|NA|NA	S	Bac_rhodopsin
	TAG5_C1_TRINITY_DN5673_c0_g1_i1len=329path=[307:0-168453:169-328][-1,307,453,-2]	306901.XP_001226213.1	5.1e-17	92.4	FG05780.1	GO:0003674,GO:0005083,GO:0005096,GO:0005097,GO:0005099,GO:0005575,GO:0005622,GO:0005623,GO:0005737,GO:0005794,GO:0006140,GO:0006810,GO:0008047,GO:0008150,GO:0009118,GO:0009894,GO:0009966,GO:0010646,GO:0016192,GO:0019219,GO:0019220,GO:0019222,GO:0023051,GO:0030234,GO:0030695,GO:0030811,GO:0031323,GO:0031329,GO:0032313,GO:0032318,GO:0032320,GO:0032483,GO:0032851,GO:0033121,GO:0033124,GO:0043085,GO:…	K11126		fuNOG[21]	03PN0@ascNOG,0CR0B@chaNOG,0PGK1@fuNOG,12P4U@opiNOG,19R2T@sordNOG,1AA5M@sorNOG,COG5210@NOG,KOG2223@euNOG	NA|NA|NA	T	TBC
	TAG5_C1_TRINITY_DN5673_c0_g1_i2len=258path=[307:0-1682262:169-257][-1,307,2262,-2]	578455.XP_003654217.1	2e-16	90.1	FG05780.1	GO:0003674,GO:0005083,GO:0005096,GO:0005097,GO:0005099,GO:0005575,GO:0005622,GO:0005623,GO:0005737,GO:0005794,GO:0006140,GO:0006810,GO:0008047,GO:0008150,GO:0009118,GO:0009894,GO:0009966,GO:0010646,GO:0016192,GO:0019219,GO:0019220,GO:0019222,GO:0023051,GO:0030234,GO:0030695,GO:0030811,GO:0031323,GO:0031329,GO:0032313,GO:0032318,GO:0032320,GO:0032483,GO:0032851,GO:0033121,GO:0033124,GO:0043085,GO:…	K11126		fuNOG[21]	03PN0@ascNOG,0CR0B@chaNOG,0PGK1@fuNOG,12P4U@opiNOG,19R2T@sordNOG,1AA5M@sorNOG,COG5210@NOG,KOG2223@euNOG	NA|NA|NA	T	TBC
	TAG5_C1_TRINITY_DN3211_c0_g1_i1len=362path=[1:0-361][-1,1,-2]	861557.XP_003296864.1	1.1e-10	70.9	FG06333.1				fuNOG[21]	03VGP@ascNOG,0H92X@dotNOG,0J308@euNOG,0PSH8@fuNOG,0XUZ6@NOG,13WHI@opiNOG,15CDK@pleNOG	NA|NA|NA
	TAG5_C1_TRINITY_DN2461_c0_g1_i1len=216path=[194:0-215][-1,194,-2]	36630.CADNFIAP00006633	2.3e-23	112.8	SUB8	GO:0000003,GO:0000322,GO:0000323,GO:0000324,GO:0000328,GO:0000746,GO:0000747,GO:0003674,GO:0003824,GO:0004091,GO:0004175,GO:0004252,GO:0005575,GO:0005576,GO:0005615,GO:0005618,GO:0005619,GO:0005622,GO:0005623,GO:0005737,GO:0005773,GO:0005775,GO:0005794,GO:0006139,GO:0006401,GO:0006508,GO:0006725,GO:0006807,GO:0006914,GO:0006950,GO:0006995,GO:0006996,GO:0007033,GO:0007039,GO:0007154,GO:0007275,GO:…	K01336		fuNOG[21]	03K64@ascNOG,0M7E0@euroNOG,0MIMA@eurotNOG,0PFG2@fuNOG,13IFF@opiNOG,COG1404@NOG,KOG1153@euNOG	NA|NA|NA	O	serine protease
	TAG5_C1_TRINITY_DN4385_c1_g1_i1len=264path=[242:0-263][-1,242,-2]	29850.GGTG_05120T0	1.1e-41	174.1	ACO1	GO:0000002,GO:0003674,GO:0003676,GO:0003677,GO:0003690,GO:0003697,GO:0003824,GO:0003994,GO:0005488,GO:0005575,GO:0005622,GO:0005623,GO:0005737,GO:0005739,GO:0005759,GO:0005829,GO:0006082,GO:0006091,GO:0006099,GO:0006101,GO:0006520,GO:0006536,GO:0006629,GO:0006631,GO:0006807,GO:0006996,GO:0007005,GO:0008150,GO:0008152,GO:0009060,GO:0009064,GO:0009295,GO:0009987,GO:0015980,GO:0016043,GO:0016829,GO:…	K01681	ACONT	fuNOG[21]	048H5@ascNOG,0PGE5@fuNOG,0U9V7@magNOG,12Q2V@opiNOG,19YQJ@sordNOG,COG1048@NOG,KOG0453@euNOG	NA|NA|NA	E	Aconitase C-terminal domain
	TAG5_C1_TRINITY_DN4385_c1_g2_i1len=272path=[894:0-271][-1,894,-2]	51453.JGI77336	1.7e-42	176.8	ACO1	GO:0000002,GO:0003674,GO:0003676,GO:0003677,GO:0003690,GO:0003697,GO:0003824,GO:0003994,GO:0005488,GO:0005575,GO:0005622,GO:0005623,GO:0005737,GO:0005739,GO:0005759,GO:0005829,GO:0006082,GO:0006091,GO:0006099,GO:0006101,GO:0006520,GO:0006536,GO:0006629,GO:0006631,GO:0006807,GO:0006996,GO:0007005,GO:0008150,GO:0008152,GO:0009060,GO:0009064,GO:0009295,GO:0009987,GO:0015980,GO:0016043,GO:0016829,GO:…	K01681	ACONT	fuNOG[21]	03KH5@ascNOG,0PGE5@fuNOG,0SG98@hypNOG,12Q2V@opiNOG,19NX2@sordNOG,COG1048@NOG,KOG0453@euNOG	NA|NA|NA	C	Aconitase C-terminal domain
	TAG5_C1_TRINITY_DN5966_c3_g2_i1len=216path=[1458:0-215][-1,1458,-2]	5061.CADANGAP00013300	5.1e-13	78.2	ADH1	GO:0000947,GO:0000955,GO:0003674,GO:0003824,GO:0004022,GO:0005575,GO:0005622,GO:0005623,GO:0005737,GO:0005739,GO:0005759,GO:0005829,GO:0005886,GO:0005975,GO:0005996,GO:0006006,GO:0006007,GO:0006066,GO:0006067,GO:0006082,GO:0006091,GO:0006113,GO:0006115,GO:0006116,GO:0006139,GO:0006520,GO:0006725,GO:0006732,GO:0006733,GO:0006734,GO:0006753,GO:0006793,GO:0006796,GO:0006807,GO:0008150,GO:0008152,GO:…	K13953	ALCD22xi,ALCD23xi,ALCD24xi,ALCD25xi,ALCD26xi,ALCD2ir,ALCD2x	fuNOG[21]	03J33@ascNOG,0M6M0@euroNOG,0PH61@fuNOG,12PRI@opiNOG,COG1064@NOG,KOG0023@euNOG	NA|NA|NA	Q	alcohol dehydrogenase
	TAG5_C1_TRINITY_DN5922_c0_g1_i1len=215path=[659:0-89896:90-214][-1,659,896,-2]	148304.MAPG_01652T0	1.7e-29	133.3	RPS17	GO:0000028,GO:0002181,GO:0002182,GO:0003674,GO:0003735,GO:0005198,GO:0005575,GO:0005622,GO:0005623,GO:0005737,GO:0005829,GO:0005840,GO:0006412,GO:0006414,GO:0006996,GO:0007275,GO:0008150,GO:0008152,GO:0009058,GO:0009059,GO:0009987,GO:0010467,GO:0015935,GO:0016043,GO:0019538,GO:0022607,GO:0022613,GO:0022618,GO:0022626,GO:0022627,GO:0030529,GO:0032501,GO:0032502,GO:0032991,GO:0034622,GO:0034645,GO:…	K02962		fuNOG[21]	03QX8@ascNOG,0PMV6@fuNOG,0U917@magNOG,13RB3@opiNOG,19K98@sordNOG,COG1383@NOG,KOG0187@euNOG	NA|NA|NA	J	40S ribosomal protein S17
	TAG5_C1_TRINITY_DN5957_c1_g1_i2len=551path=[529:0-256763:257-267774:268-550][-1,529,763,774,-2]	861557.XP_003304122.1	4e-99	365.9	FDH1	GO:0003674,GO:0003824,GO:0005575,GO:0005622,GO:0005623,GO:0005737,GO:0005829,GO:0006082,GO:0008150,GO:0008152,GO:0008863,GO:0009056,GO:0009987,GO:0015942,GO:0016054,GO:0016491,GO:0016620,GO:0016903,GO:0019752,GO:0032787,GO:0042183,GO:0043436,GO:0044237,GO:0044248,GO:0044281,GO:0044282,GO:0044424,GO:0044444,GO:0044464,GO:0044710,GO:0044712,GO:0046395,GO:0055114,GO:0071704,GO:0072329,GO:1901575	K00122	FDH	fuNOG[21]	03K2Q@ascNOG,0H4E1@dotNOG,0PFPK@fuNOG,12R7X@opiNOG,15AIH@pleNOG,COG1052@NOG,KOG0069@euNOG	NA|NA|NA	C	D-isomer specific 2-hydroxyacid dehydrogenase, catalytic domain
	TAG5_C1_TRINITY_DN5998_c1_g1_i2len=556path=[1363:0-311295:312-317301:318-555][-1,1363,295,301,-2]	13684.SNOT_04817	1.8e-60	237.3	FG10303.1	GO:0005575,GO:0005622,GO:0005623,GO:0005737,GO:0006950,GO:0007275,GO:0008150,GO:0009987,GO:0016020,GO:0032501,GO:0032502,GO:0033554,GO:0043581,GO:0044424,GO:0044464,GO:0044699,GO:0044707,GO:0044763,GO:0044767,GO:0048856,GO:0050896,GO:0051716			fuNOG[21]	03S4I@ascNOG,0H73U@dotNOG,0IXKH@euNOG,0PP5N@fuNOG,11ZPV@NOG,13RPZ@opiNOG,15E37@pleNOG	NA|NA|NA	S	Protein of unknown function (DUF1761)
	TAG5_C1_TRINITY_DN4896_c0_g4_i1len=528path=[1654:0-527][-1,1654,-2]	162425.CADANIAP00007454	3.2e-61	240		GO:0003674,GO:0005215,GO:0006810,GO:0008150,GO:0008643,GO:0009987,GO:0015144,GO:0015145,GO:0015749,GO:0022857,GO:0022891,GO:0022892,GO:0034219,GO:0044699,GO:0044763,GO:0044765,GO:0051119,GO:0051179,GO:0051234,GO:0055085,GO:0071702,GO:1901476			fuNOG[21]	03M56@ascNOG,0M2X3@euroNOG,0MIR6@eurotNOG,0PFSV@fuNOG,0XNQK@NOG,12NG5@opiNOG,KOG0254@euNOG	NA|NA|NA	G	transporter
	TAG5_C1_TRINITY_DN4806_c0_g2_i1len=215path=[1045:0-214][-1,1045,-2]	40559.EDN18783	1.6e-19	100.1	FG00173.1				fuNOG[21]	03PAC@ascNOG,0IHNQ@euNOG,0PJVM@fuNOG,12PP1@opiNOG,COG2273@NOG	NA|NA|NA	G	Cell wall glucanase
	TAG5_C1_TRINITY_DN6767_c0_g1_i1len=228path=[206:0-227][-1,206,-2]	515849.XP_001903613.1	2.1e-17	93.2	PGUG_03473	GO:0000139,GO:0000322,GO:0000323,GO:0000324,GO:0003674,GO:0005215,GO:0005216,GO:0005261,GO:0005262,GO:0005575,GO:0005622,GO:0005623,GO:0005737,GO:0005739,GO:0005773,GO:0005783,GO:0005794,GO:0005886,GO:0005887,GO:0005933,GO:0005935,GO:0006457,GO:0006810,GO:0006811,GO:0006812,GO:0006816,GO:0006820,GO:0006862,GO:0006873,GO:0006874,GO:0006875,GO:0007009,GO:0007204,GO:0008104,GO:0008150,GO:0008152,GO:…			fuNOG[21]	03K77@ascNOG,0IEXK@euNOG,0PHBS@fuNOG,0XR4Q@NOG,12PXZ@opiNOG,19WSS@sordNOG,1A8U6@sorNOG	NA|NA|NA	U	Transient receptor potential (TRP) ion channel
	TAG5_C1_TRINITY_DN1159_c0_g1_i1len=241path=[1:0-240][-1,1,-2]	861557.XP_003295836.1	9.4e-29	131	FG01693.1				fuNOG[21]	03N4D@ascNOG,0H52Y@dotNOG,0IK6G@euNOG,0PIST@fuNOG,0XRVA@NOG,12YDW@opiNOG,158WW@pleNOG	NA|NA|NA	S	Protein of unknown function (DUF3659)
	TAG5_C1_TRINITY_DN7375_c0_g1_i1len=220path=[198:0-219][-1,198,-2]	29875.EHK23003	4.2e-23	112.1	FG07803.1				fuNOG[21]	049JK@ascNOG,0QB54@fuNOG,0SFH1@hypNOG,13698@opiNOG,1A6QZ@sordNOG,COG1012@NOG,KOG2450@euNOG	NA|NA|NA	C	Aldehyde dehydrogenase family
	TAG5_C1_TRINITY_DN1967_c0_g1_i1len=287path=[265:0-286][-1,265,-2]	426418.XP_001939279.1	5.4e-27	124.8	ADH1	GO:0000947,GO:0000955,GO:0003674,GO:0003824,GO:0004022,GO:0005575,GO:0005622,GO:0005623,GO:0005737,GO:0005739,GO:0005759,GO:0005829,GO:0005886,GO:0005975,GO:0005996,GO:0006006,GO:0006007,GO:0006066,GO:0006067,GO:0006082,GO:0006091,GO:0006113,GO:0006115,GO:0006116,GO:0006139,GO:0006520,GO:0006725,GO:0006732,GO:0006733,GO:0006734,GO:0006753,GO:0006793,GO:0006796,GO:0006807,GO:0008150,GO:0008152,GO:…	K13953	ALCD22xi,ALCD23xi,ALCD24xi,ALCD25xi,ALCD26xi,ALCD2ir,ALCD2x	fuNOG[21]	03J33@ascNOG,0H6Q3@dotNOG,0PH61@fuNOG,12PRI@opiNOG,159E3@pleNOG,COG1064@NOG,KOG0023@euNOG	NA|NA|NA	Q	Alcohol dehydrogenase GroES-like domain
	TAG5_C1_TRINITY_DN6249_c1_g1_i2len=1272path=[2544:0-2891042:290-2921045:293-2941047:295-2951048:296-3103033:311-3193042:320-4093132:410-4333156:434-4484258:449-4698174:470-5501303:551-5561309:557-6181371:619-6191372:620-6221375:623-6361389:637-6371390:638-7841537:785-8081561:809-8451598:846-8521605:853-8531606:854-9071660:908-9191672:920-9311684:932-9321685:933-9491702:950-9531706:954-9791732:980…	426418.XP_001930631.1	1.9e-215	753.4	TEF1	GO:0000166,GO:0001882,GO:0001883,GO:0002181,GO:0002182,GO:0003674,GO:0003676,GO:0003723,GO:0003746,GO:0005488,GO:0005525,GO:0005575,GO:0005576,GO:0005622,GO:0005623,GO:0005634,GO:0005737,GO:0005739,GO:0005829,GO:0005840,GO:0005853,GO:0005856,GO:0006403,GO:0006405,GO:0006409,GO:0006412,GO:0006414,GO:0006810,GO:0006913,GO:0008135,GO:0008150,GO:0008152,GO:0009058,GO:0009059,GO:0009987,GO:0010467,GO:…	K03231		fuNOG[21]	03IHI@ascNOG,0H48N@dotNOG,0PJIR@fuNOG,12P5E@opiNOG,15B5X@pleNOG,COG5256@NOG,KOG0052@euNOG	NA|NA|NA	J	This protein promotes the GTP-dependent binding of aminoacyl-tRNA to the A-site of ribosomes during protein biosynthesis (By similarity)
	TAG5_C1_TRINITY_DN6249_c1_g1_i7len=1218path=[7297:0-2261033:227-2351042:236-2381045:239-2401047:241-2411048:242-2561063:257-2941101:295-3041111:305-3551162:356-4751282:476-4781285:479-4961303:497-5021309:503-5641371:565-5651372:566-5681375:569-5821389:583-5831390:584-7301537:731-7541561:755-7911598:792-7981605:799-7991606:800-8531660:854-8651672:866-8771684:878-8781685:879-8951702:896-8991706:900…	426418.XP_001930631.1	1.3e-216	757.3	TEF1	GO:0000166,GO:0001882,GO:0001883,GO:0002181,GO:0002182,GO:0003674,GO:0003676,GO:0003723,GO:0003746,GO:0005488,GO:0005525,GO:0005575,GO:0005576,GO:0005622,GO:0005623,GO:0005634,GO:0005737,GO:0005739,GO:0005829,GO:0005840,GO:0005853,GO:0005856,GO:0006403,GO:0006405,GO:0006409,GO:0006412,GO:0006414,GO:0006810,GO:0006913,GO:0008135,GO:0008150,GO:0008152,GO:0009058,GO:0009059,GO:0009987,GO:0010467,GO:…	K03231		fuNOG[21]	03IHI@ascNOG,0H48N@dotNOG,0PJIR@fuNOG,12P5E@opiNOG,15B5X@pleNOG,COG5256@NOG,KOG0052@euNOG	NA|NA|NA	J	This protein promotes the GTP-dependent binding of aminoacyl-tRNA to the A-site of ribosomes during protein biosynthesis (By similarity)
	TAG5_C1_TRINITY_DN6249_c1_g1_i8len=1272path=[2544:0-2891042:290-2921045:293-2941047:295-2951048:296-3103033:311-3193042:320-4093255:410-4123258:413-4693315:470-4993222:500-5084216:509-5291282:530-5321285:533-5501303:551-5561309:557-6181371:619-6191372:620-6221375:623-6361389:637-6371390:638-7841537:785-8081561:809-8451598:846-8521605:853-8531606:854-9071660:908-9191672:920-9311684:932-9321685:933…	426418.XP_001930631.1	6.6e-216	755	TEF1	GO:0000166,GO:0001882,GO:0001883,GO:0002181,GO:0002182,GO:0003674,GO:0003676,GO:0003723,GO:0003746,GO:0005488,GO:0005525,GO:0005575,GO:0005576,GO:0005622,GO:0005623,GO:0005634,GO:0005737,GO:0005739,GO:0005829,GO:0005840,GO:0005853,GO:0005856,GO:0006403,GO:0006405,GO:0006409,GO:0006412,GO:0006414,GO:0006810,GO:0006913,GO:0008135,GO:0008150,GO:0008152,GO:0009058,GO:0009059,GO:0009987,GO:0010467,GO:…	K03231		fuNOG[21]	03IHI@ascNOG,0H48N@dotNOG,0PJIR@fuNOG,12P5E@opiNOG,15B5X@pleNOG,COG5256@NOG,KOG0052@euNOG	NA|NA|NA	J	This protein promotes the GTP-dependent binding of aminoacyl-tRNA to the A-site of ribosomes during protein biosynthesis (By similarity)
	TAG5_C1_TRINITY_DN3942_c0_g1_i1len=240path=[376:0-239][-1,376,-2]	559298.XP_002623449.1	9.2e-32	141	PEP2	GO:0000322,GO:0000323,GO:0000324,GO:0000328,GO:0003674,GO:0003824,GO:0005575,GO:0005576,GO:0005622,GO:0005623,GO:0005737,GO:0005739,GO:0005773,GO:0005775,GO:0006508,GO:0006914,GO:0006950,GO:0007154,GO:0008150,GO:0008152,GO:0008233,GO:0009056,GO:0009057,GO:0009267,GO:0009605,GO:0009987,GO:0009991,GO:0010324,GO:0016043,GO:0016044,GO:0016237,GO:0016787,GO:0019538,GO:0030163,GO:0031667,GO:0031668,GO:…	K01381		fuNOG[21]	03IA7@ascNOG,0M424@euroNOG,0PFB5@fuNOG,0XNV7@NOG,12G1I@onyNOG,12RM2@opiNOG,KOG1339@euNOG	NA|NA|NA	O	Vacuolar aspartic endopeptidase which is probably also secreted and contributes to virulence (By similarity)
	TAG5_C1_TRINITY_DN5134_c1_g1_i1len=261path=[1:0-260][-1,1,-2]	5022.CBX98045	5.5e-38	161.8	HTB1	GO:0000122,GO:0000228,GO:0000785,GO:0000786,GO:0000788,GO:0000790,GO:0003674,GO:0003676,GO:0003677,GO:0005488,GO:0005575,GO:0005622,GO:0005623,GO:0005634,GO:0005657,GO:0005694,GO:0006139,GO:0006259,GO:0006281,GO:0006301,GO:0006325,GO:0006333,GO:0006355,GO:0006357,GO:0006725,GO:0006807,GO:0006950,GO:0006974,GO:0006996,GO:0008150,GO:0008152,GO:0009889,GO:0009890,GO:0009892,GO:0009987,GO:0010468,GO:…	K11252		fuNOG[21]	03RY1@ascNOG,0H734@dotNOG,0PNT7@fuNOG,11NV5@NOG,13SS1@opiNOG,15BVQ@pleNOG,KOG1744@euNOG	NA|NA|NA	B	Core component of nucleosome. Nucleosomes wrap and compact DNA into chromatin, limiting DNA accessibility to the cellular machineries which require DNA as a template. Histones thereby play a central role in transcription regulation, DNA repair, DNA replication and chromosomal stability. DNA accessibility is regulated via a complex set of post-translational modifications of histones, also called h…
	TAG5_C1_TRINITY_DN4132_c0_g2_i1len=241path=[737:0-240][-1,737,-2]	40559.EDN20488	1.2e-08	63.9	PGUG_04131	GO:0000139,GO:0000322,GO:0000323,GO:0000324,GO:0000329,GO:0003674,GO:0005215,GO:0005342,GO:0005575,GO:0005622,GO:0005623,GO:0005737,GO:0005739,GO:0005773,GO:0005774,GO:0005783,GO:0005789,GO:0005794,GO:0005795,GO:0005886,GO:0006066,GO:0006067,GO:0006068,GO:0006810,GO:0006811,GO:0006812,GO:0006820,GO:0006846,GO:0006847,GO:0008028,GO:0008150,GO:0008152,GO:0008324,GO:0008509,GO:0008514,GO:0008519,GO:…	K07034	ACtr	fuNOG[21]	03JVV@ascNOG,0IHVT@euNOG,0PGY4@fuNOG,12S5Q@opiNOG,COG1584@NOG	NA|NA|NA	S	GPR FUN34 family protein
	TAG5_C1_TRINITY_DN4287_c0_g1_i1len=219path=[1:0-218][-1,1,-2]	148305.A4R5S9	4.8e-27	125.2	KATG	GO:0005575,GO:0005576,GO:0005622,GO:0005623,GO:0005737,GO:0044424,GO:0044464	K03782		fuNOG[21]	03M92@ascNOG,0IEWS@euNOG,0PIB6@fuNOG,0UAT0@magNOG,13HED@opiNOG,19YPQ@sordNOG,COG0376@NOG	NA|NA|NA	C	Bifunctional enzyme with both catalase and
	TAG5_C1_TRINITY_DN6923_c0_g1_i1len=293path=[271:0-292][-1,271,-2]	426418.XP_001930668.1	3.4e-13	79	GRG-1				fuNOG[21]	03VG3@ascNOG,0J3YX@euNOG,0PT0B@fuNOG,0YWA5@NOG,13Y48@opiNOG	NA|NA|NA	S	glucose-repressible protein
	TAG5_C1_TRINITY_DN5528_c0_g1_i1len=367path=[345:0-366][-1,345,-2]	229533.XP_385871.1	4.8e-56	222.2	FGSG_05695	GO:0000302,GO:0003674,GO:0003824,GO:0004096,GO:0004601,GO:0005575,GO:0005622,GO:0005623,GO:0005634,GO:0005737,GO:0005739,GO:0005759,GO:0005777,GO:0005782,GO:0005829,GO:0006950,GO:0006970,GO:0006972,GO:0006979,GO:0008150,GO:0008152,GO:0009056,GO:0009314,GO:0009411,GO:0009416,GO:0009628,GO:0009651,GO:0009987,GO:0010033,GO:0010035,GO:0010225,GO:0010335,GO:0016209,GO:0016491,GO:0016684,GO:0031907,GO:…	K03781		fuNOG[21]	03KPW@ascNOG,0PHHM@fuNOG,0SGFG@hypNOG,0WWG8@necNOG,12Q4B@opiNOG,1A59V@sordNOG,COG0753@NOG,KOG0047@euNOG	NA|NA|NA	P	Occurs in almost all aerobically respiring organisms and serves to protect cells from the toxic effects of hydrogen peroxide (By similarity)
	TAG5_C1_TRINITY_DN6896_c0_g1_i1len=237path=[1:0-236][-1,1,-2]	4952.XP_503595.1	2.2e-25	119.8	FPS1	GO:0000003,GO:0000322,GO:0000323,GO:0000324,GO:0000746,GO:0000747,GO:0003674,GO:0005215,GO:0005575,GO:0005622,GO:0005623,GO:0005737,GO:0005773,GO:0005886,GO:0006810,GO:0006811,GO:0006820,GO:0006846,GO:0008150,GO:0008643,GO:0009987,GO:0015144,GO:0015166,GO:0015168,GO:0015254,GO:0015267,GO:0015665,GO:0015698,GO:0015700,GO:0015711,GO:0015718,GO:0015791,GO:0015793,GO:0015849,GO:0015850,GO:0016020,GO:…	K03441	GLYCt	fuNOG[21]	03M5T@ascNOG,0PIJX@fuNOG,13KEP@opiNOG,19AAC@saccNOG,COG0580@NOG,KOG0224@euNOG	NA|NA|NA	G	K03441 aquaglyceroporin related protein, other eukaryote
	TAG5_C1_TRINITY_DN4918_c0_g1_i1len=203path=[263:0-113174:114-202][-1,263,174,-2]	33169.AAS54363	7e-09	63.9	FG10941.1	GO:0000003,GO:0000028,GO:0000209,GO:0002109,GO:0002181,GO:0003006,GO:0003674,GO:0003735,GO:0005198,GO:0005488,GO:0005515,GO:0005575,GO:0005622,GO:0005623,GO:0005634,GO:0005730,GO:0005737,GO:0005829,GO:0005840,GO:0006139,GO:0006364,GO:0006396,GO:0006412,GO:0006464,GO:0006513,GO:0006725,GO:0006807,GO:0006950,GO:0006996,GO:0007049,GO:0007126,GO:0008150,GO:0008152,GO:0009058,GO:0009059,GO:0009653,GO:…	K02977		fuNOG[21]	03QXX@ascNOG,0PN07@fuNOG,13PT2@opiNOG,19AVB@saccNOG,19GRT@sacNOG,COG5272@NOG,KOG0004@euNOG	NA|NA|NA	J	ubiquitin-40S ribosomal protein S31 fusion protein
	TAG5_C1_TRINITY_DN7110_c0_g1_i1len=241path=[219:0-240][-1,219,-2]	208348.PTTG_01458P0	5.9e-31	138.3	PCK1	GO:0003674,GO:0003824,GO:0004611,GO:0004612,GO:0005575,GO:0005622,GO:0005623,GO:0005737,GO:0005829,GO:0005975,GO:0005996,GO:0006006,GO:0006094,GO:0008150,GO:0008152,GO:0009058,GO:0016051,GO:0016829,GO:0016830,GO:0016831,GO:0019318,GO:0019319,GO:0044238,GO:0044424,GO:0044444,GO:0044464,GO:0044723,GO:0046364,GO:0071704,GO:1901576	K01610	PPCK	fuNOG[21]	09129@basNOG,0IE0Y@euNOG,0PI78@fuNOG,12S5G@opiNOG,COG1866@NOG	NA|NA|NA	C	Phosphoenolpyruvate carboxykinase
	TAG5_C1_TRINITY_DN5618_c0_g1_i1len=228path=[206:0-227][-1,206,-2]	5270.UM01984P0	7.3e-11	70.9	ADH1	GO:0000947,GO:0000955,GO:0003674,GO:0003824,GO:0004022,GO:0005575,GO:0005622,GO:0005623,GO:0005737,GO:0005739,GO:0005759,GO:0005829,GO:0005886,GO:0005975,GO:0005996,GO:0006006,GO:0006007,GO:0006066,GO:0006067,GO:0006082,GO:0006091,GO:0006113,GO:0006115,GO:0006116,GO:0006139,GO:0006520,GO:0006725,GO:0006732,GO:0006733,GO:0006734,GO:0006753,GO:0006793,GO:0006796,GO:0006807,GO:0008150,GO:0008152,GO:…	K13953	ALCD22xi,ALCD23xi,ALCD24xi,ALCD25xi,ALCD26xi,ALCD2ir,ALCD2x	fuNOG[21]	094ZA@basNOG,0PH61@fuNOG,12PRI@opiNOG,COG1064@NOG,KOG0023@euNOG	NA|NA|NA	Q	Mannitol-1-phosphate dehydrogenase
	TAG5_C1_TRINITY_DN5618_c0_g2_i1len=405path=[1549:0-404][-1,1549,-2]	5270.UM01984P0	1.3e-51	207.6	ADH1	GO:0000947,GO:0000955,GO:0003674,GO:0003824,GO:0004022,GO:0005575,GO:0005622,GO:0005623,GO:0005737,GO:0005739,GO:0005759,GO:0005829,GO:0005886,GO:0005975,GO:0005996,GO:0006006,GO:0006007,GO:0006066,GO:0006067,GO:0006082,GO:0006091,GO:0006113,GO:0006115,GO:0006116,GO:0006139,GO:0006520,GO:0006725,GO:0006732,GO:0006733,GO:0006734,GO:0006753,GO:0006793,GO:0006796,GO:0006807,GO:0008150,GO:0008152,GO:…	K13953	ALCD22xi,ALCD23xi,ALCD24xi,ALCD25xi,ALCD26xi,ALCD2ir,ALCD2x	fuNOG[21]	094ZA@basNOG,0PH61@fuNOG,12PRI@opiNOG,COG1064@NOG,KOG0023@euNOG	NA|NA|NA	Q	Mannitol-1-phosphate dehydrogenase
	TAG5_C1_TRINITY_DN5449_c0_g1_i1len=318path=[296:0-317][-1,296,-2]	208348.PTTG_03521P0	2e-42	176.8	RPS1	GO:0000462,GO:0002181,GO:0003674,GO:0003735,GO:0005198,GO:0005575,GO:0005622,GO:0005623,GO:0005737,GO:0005829,GO:0005840,GO:0006139,GO:0006364,GO:0006396,GO:0006412,GO:0006725,GO:0006807,GO:0007275,GO:0008150,GO:0008152,GO:0009058,GO:0009059,GO:0009987,GO:0010467,GO:0015935,GO:0016070,GO:0016072,GO:0019538,GO:0022613,GO:0022626,GO:0022627,GO:0030490,GO:0030529,GO:0030684,GO:0030686,GO:0032501,GO:…	K02984		fuNOG[21]	091GZ@basNOG,0PGZY@fuNOG,12RJA@opiNOG,COG1890@NOG,KOG1628@euNOG	NA|NA|NA	J	40S ribosomal protein S1
	TAG5_C1_TRINITY_DN6741_c0_g1_i1len=264path=[242:0-263][-1,242,-2]	240176.XP_001836111.2	4.4e-17	91.7	RPL25	GO:0000027,GO:0002181,GO:0003674,GO:0003676,GO:0003723,GO:0003735,GO:0005198,GO:0005488,GO:0005575,GO:0005622,GO:0005623,GO:0005737,GO:0005829,GO:0005840,GO:0006412,GO:0006996,GO:0007275,GO:0008150,GO:0008152,GO:0009058,GO:0009059,GO:0009987,GO:0010467,GO:0015934,GO:0016043,GO:0019538,GO:0019843,GO:0022607,GO:0022613,GO:0022618,GO:0022625,GO:0022626,GO:0030529,GO:0032501,GO:0032502,GO:0032991,GO:…	K02893		fuNOG[21]	017XM@agaNOG,01EGT@agarNOG,093FQ@basNOG,0PPAS@fuNOG,13KFI@opiNOG,COG0089@NOG,KOG1751@euNOG	NA|NA|NA	J	ribosomal protein
	TAG5_C1_TRINITY_DN6404_c0_g1_i1len=222path=[1:0-221][-1,1,-2]	5022.CBX91313	4.9e-14	81.6	FG04773.1	GO:0005575,GO:0005576			fuNOG[21]	03N5Y@ascNOG,0H3MY@dotNOG,0IGGZ@euNOG,0PJ7I@fuNOG,10K71@NOG,13P29@opiNOG,15CTA@pleNOG	NA|NA|NA	G	Glycosyl hydrolase family 61
	TAG5_C1_TRINITY_DN3194_c0_g1_i1len=236path=[214:0-235][-1,214,-2]	5022.CBX90850	1.7e-12	76.3	PGUG_04871	GO:0000003,GO:0003674,GO:0003824,GO:0004768,GO:0005575,GO:0005622,GO:0005623,GO:0005737,GO:0005783,GO:0005789,GO:0006082,GO:0006629,GO:0006631,GO:0006633,GO:0006636,GO:0007275,GO:0008150,GO:0008152,GO:0008610,GO:0009055,GO:0009058,GO:0009653,GO:0009987,GO:0012505,GO:0016020,GO:0016021,GO:0016053,GO:0016215,GO:0016491,GO:0016705,GO:0016717,GO:0019752,GO:0019954,GO:0030154,GO:0030176,GO:0030435,GO:…	K00507	DESAT16,DESAT18	fuNOG[21]	03P5C@ascNOG,0H5QP@dotNOG,0PFS7@fuNOG,12QBP@opiNOG,15E3H@pleNOG,COG1398@NOG,COG5274@NOG,KOG0537@euNOG,KOG1600@euNOG	NA|NA|NA	I	Fatty acid desaturase
	TAG5_C1_TRINITY_DN4272_c0_g1_i1len=527path=[510:0-483970:484-501988:502-526][-1,510,970,988,-2]	861557.XP_003295345.1	5e-63	245.7					fuNOG[21]	03KZP@ascNOG,0H4E5@dotNOG,0IFF8@euNOG,0PI0Q@fuNOG,122Q2@NOG,12QDZ@opiNOG,159J8@pleNOG	NA|NA|NA	S	DJ-1/PfpI family
	TAG5_C1_TRINITY_DN6031_c5_g1_i1len=420path=[398:0-419][-1,398,-2]	5022.CBX94274	7.1e-62	241.5		GO:0005575,GO:0005576,GO:0005622,GO:0005623,GO:0044464	K17066		fuNOG[21]	03I9Z@ascNOG,0H395@dotNOG,0PFAS@fuNOG,135MM@opiNOG,15DHZ@pleNOG,COG2303@NOG,KOG1238@euNOG	NA|NA|NA	E	GMC oxidoreductase
	TAG5_C1_TRINITY_DN5966_c1_g1_i1len=234path=[1:0-222201:223-233][-1,1,201,-2]	5022.CBX93840	4.5e-36	155.2	ADH1	GO:0000947,GO:0000955,GO:0003674,GO:0003824,GO:0004022,GO:0005575,GO:0005622,GO:0005623,GO:0005737,GO:0005739,GO:0005759,GO:0005829,GO:0005886,GO:0005975,GO:0005996,GO:0006006,GO:0006007,GO:0006066,GO:0006067,GO:0006082,GO:0006091,GO:0006113,GO:0006115,GO:0006116,GO:0006139,GO:0006520,GO:0006725,GO:0006732,GO:0006733,GO:0006734,GO:0006753,GO:0006793,GO:0006796,GO:0006807,GO:0008150,GO:0008152,GO:…	K13953	ALCD22xi,ALCD23xi,ALCD24xi,ALCD25xi,ALCD26xi,ALCD2ir,ALCD2x	fuNOG[21]	03J33@ascNOG,0H6Q3@dotNOG,0PH61@fuNOG,12PRI@opiNOG,159E3@pleNOG,COG1064@NOG,KOG0023@euNOG	NA|NA|NA	Q	Alcohol dehydrogenase GroES-like domain
	TAG5_C1_TRINITY_DN7362_c0_g1_i1len=229path=[207:0-228][-1,207,-2]	426418.XP_001942181.1	1.2e-20	104	FG02125.1				fuNOG[21]	03QMF@ascNOG,0H52R@dotNOG,0PMDB@fuNOG,13I26@opiNOG,15BEI@pleNOG,COG2335@NOG,KOG1437@euNOG	NA|NA|NA	M, W	FAS1
	TAG5_C1_TRINITY_DN988_c0_g1_i1len=211path=[189:0-210][-1,189,-2]	426418.XP_001939279.1	4.1e-36	155.2	ADH1	GO:0000947,GO:0000955,GO:0003674,GO:0003824,GO:0004022,GO:0005575,GO:0005622,GO:0005623,GO:0005737,GO:0005739,GO:0005759,GO:0005829,GO:0005886,GO:0005975,GO:0005996,GO:0006006,GO:0006007,GO:0006066,GO:0006067,GO:0006082,GO:0006091,GO:0006113,GO:0006115,GO:0006116,GO:0006139,GO:0006520,GO:0006725,GO:0006732,GO:0006733,GO:0006734,GO:0006753,GO:0006793,GO:0006796,GO:0006807,GO:0008150,GO:0008152,GO:…	K13953	ALCD22xi,ALCD23xi,ALCD24xi,ALCD25xi,ALCD26xi,ALCD2ir,ALCD2x	fuNOG[21]	03J33@ascNOG,0H6Q3@dotNOG,0PH61@fuNOG,12PRI@opiNOG,159E3@pleNOG,COG1064@NOG,KOG0023@euNOG	NA|NA|NA	Q	Alcohol dehydrogenase GroES-like domain
	TAG5_C1_TRINITY_DN6154_c0_g3_i6len=849path=[5117:0-1566319:157-3421264:343-3481270:349-4801402:481-4891411:490-5301452:531-5311453:532-5322589:533-848][-1,5117,6319,1264,1270,1402,1411,1452,1453,2589,-2]	426418.XP_001934887.1	6.8e-88	328.6	FG10132.1	GO:0000003,GO:0003006,GO:0007049,GO:0008150,GO:0009653,GO:0009987,GO:0010564,GO:0019953,GO:0019954,GO:0022402,GO:0022414,GO:0022603,GO:0030154,GO:0030435,GO:0030436,GO:0032502,GO:0034293,GO:0034305,GO:0034306,GO:0040020,GO:0042173,GO:0043934,GO:0043935,GO:0043937,GO:0043938,GO:0043939,GO:0043940,GO:0043941,GO:0044699,GO:0044763,GO:0044767,GO:0045595,GO:0045597,GO:0045881,GO:0048315,GO:0048518,GO:…			fuNOG[21]	03MYA@ascNOG,0H75A@dotNOG,0IJUF@euNOG,0PHPS@fuNOG,11JAY@NOG,13JZX@opiNOG,15CP9@pleNOG	NA|NA|NA	S	Inherit from ascNOG: GTP-binding protein EsdC
	TAG5_C1_TRINITY_DN3273_c0_g1_i1len=205path=[389:0-204][-1,389,-2]	5297.EFP79699	5.3e-20	101.7	PGUG_04871	GO:0000003,GO:0003674,GO:0003824,GO:0004768,GO:0005575,GO:0005622,GO:0005623,GO:0005737,GO:0005783,GO:0005789,GO:0006082,GO:0006629,GO:0006631,GO:0006633,GO:0006636,GO:0007275,GO:0008150,GO:0008152,GO:0008610,GO:0009055,GO:0009058,GO:0009653,GO:0009987,GO:0012505,GO:0016020,GO:0016021,GO:0016053,GO:0016215,GO:0016491,GO:0016705,GO:0016717,GO:0019752,GO:0019954,GO:0030154,GO:0030176,GO:0030435,GO:…	K00507	DESAT16,DESAT18	fuNOG[21]	092KA@basNOG,0PFS7@fuNOG,12QBP@opiNOG,COG1398@NOG,COG5274@NOG,KOG0537@euNOG,KOG1600@euNOG	NA|NA|NA	I	Fatty acid desaturase
	TAG5_C1_TRINITY_DN841_c0_g1_i1len=263path=[1:0-262][-1,1,-2]	208348.PTTG_01696P0	2.6e-40	169.5	SSB	GO:0000054,GO:0002181,GO:0003674,GO:0003824,GO:0005488,GO:0005515,GO:0005516,GO:0005575,GO:0005622,GO:0005623,GO:0005737,GO:0005829,GO:0005844,GO:0005886,GO:0006139,GO:0006152,GO:0006163,GO:0006195,GO:0006200,GO:0006364,GO:0006396,GO:0006412,GO:0006415,GO:0006417,GO:0006448,GO:0006450,GO:0006457,GO:0006458,GO:0006725,GO:0006753,GO:0006793,GO:0006796,GO:0006807,GO:0006810,GO:0006913,GO:0006950,GO:…	K02838,K03283		fuNOG[21]	09295@basNOG,0PIHJ@fuNOG,12T73@opiNOG,COG0443@NOG,KOG0101@euNOG	NA|NA|NA	O	Heat shock protein
	TAG5_C1_TRINITY_DN6249_c1_g3_i1len=218path=[6703:0-217][-1,6703,-2]	306902.XP_002619317.1	2.5e-12	76.3					fuNOG[21]	0IXI2@euNOG,11INH@NOG,13TB3@opiNOG	NA|NA|NA
	TAG5_C1_TRINITY_DN6249_c1_g4_i1len=324path=[1101:0-323985:33-1283177:129-1418393:142-2175337:218-3054315:306-323][-1,1101,3985,3177,8393,5337,4315,-2]	306902.XP_002619317.1	1.1e-22	111.3					fuNOG[21]	0IXI2@euNOG,11INH@NOG,13TB3@opiNOG	NA|NA|NA
	TAG5_C1_TRINITY_DN6249_c1_g4_i2len=464path=[4468:0-1275107:128-1285108:129-3575337:358-4454315:446-463][-1,4468,5107,5108,5337,4315,-2]	306902.XP_002619317.1	1.9e-22	110.2					fuNOG[21]	0IXI2@euNOG,11INH@NOG,13TB3@opiNOG	NA|NA|NA
	TAG5_C1_TRINITY_DN5596_c0_g1_i1len=232path=[388:0-231][-1,388,-2]	40559.EDN31570	4.8e-13	78.6	FG10089.1	GO:0000003,GO:0003006,GO:0005575,GO:0005618,GO:0005622,GO:0005623,GO:0005737,GO:0005739,GO:0005783,GO:0005886,GO:0007049,GO:0007275,GO:0008150,GO:0009272,GO:0009277,GO:0009653,GO:0009986,GO:0009987,GO:0010927,GO:0016020,GO:0016043,GO:0019953,GO:0022402,GO:0022413,GO:0022414,GO:0022607,GO:0030154,GO:0030312,GO:0030435,GO:0030437,GO:0030476,GO:0031160,GO:0031505,GO:0032501,GO:0032502,GO:0032505,GO:…			fuNOG[21]	03R1X@ascNOG,0IW1T@euNOG,0PNH7@fuNOG,11JI6@NOG,13QIE@opiNOG	NA|NA|NA	S	GPI-anchored cell wall organization protein Ecm33
	TAG5_C1_TRINITY_DN5880_c0_g2_i2len=746path=[4345:0-1283622:129-745][-1,4345,3622,-2]	51453.JGI123659	9.2e-17	91.7	FG02173.1	GO:0003674,GO:0003824,GO:0005198,GO:0005199,GO:0005575,GO:0005576,GO:0005618,GO:0005622,GO:0005623,GO:0005737,GO:0005783,GO:0005886,GO:0005933,GO:0005934,GO:0006139,GO:0006152,GO:0006163,GO:0006195,GO:0006200,GO:0006725,GO:0006753,GO:0006793,GO:0006796,GO:0006807,GO:0006810,GO:0006886,GO:0008104,GO:0008150,GO:0008152,GO:0009056,GO:0009116,GO:0009117,GO:0009119,GO:0009123,GO:0009125,GO:0009126,GO:…			fuNOG[21]	03M5B@ascNOG,0IKG6@euNOG,0PI72@fuNOG,0SH4R@hypNOG,11W61@NOG,13K3F@opiNOG,19RK7@sordNOG	NA|NA|NA	S	Inherit from ascNOG: Component of the outer cell wall layer. Required for stability of the cell wall and for optimal growth. Required for resistance against several antifungal and cell wall-perturbing agents
	TAG5_C1_TRINITY_DN5844_c0_g1_i1len=257path=[1283:0-256][-1,1283,-2]	13684.SNOT_00807	3.5e-29	132.5	FG07554.1	GO:0003674,GO:0005488,GO:0005501,GO:0005503,GO:0005575,GO:0005623,GO:0005886,GO:0008150,GO:0008289,GO:0009314,GO:0009416,GO:0009628,GO:0016020,GO:0016021,GO:0016918,GO:0019840,GO:0019842,GO:0031224,GO:0036094,GO:0044425,GO:0044464,GO:0050896,GO:0071944			fuNOG[21]	03IJX@ascNOG,0HA82@dotNOG,0IKHZ@euNOG,0PJV8@fuNOG,13PAC@opiNOG,157KS@pleNOG,COG5524@NOG	NA|NA|NA	S	Bac_rhodopsin
	TAG5_C1_TRINITY_DN5844_c0_g2_i1len=290path=[489:0-289][-1,489,-2]	5022.CBX95095	6.6e-28	128.3	FG07554.1	GO:0003674,GO:0005488,GO:0005501,GO:0005503,GO:0005575,GO:0005623,GO:0005886,GO:0008150,GO:0008289,GO:0009314,GO:0009416,GO:0009628,GO:0016020,GO:0016021,GO:0016918,GO:0019840,GO:0019842,GO:0031224,GO:0036094,GO:0044425,GO:0044464,GO:0050896,GO:0071944			fuNOG[21]	03IJX@ascNOG,0HA82@dotNOG,0IKHZ@euNOG,0PJV8@fuNOG,13PAC@opiNOG,157KS@pleNOG,COG5524@NOG	NA|NA|NA	S	Bac_rhodopsin
	TAG5_C1_TRINITY_DN5976_c0_g3_i1len=672path=[1:0-135114:136-331310:332-332311:333-671][-1,1,114,310,311,-2]	140110.NechaP59877	7.3e-52	208.4	GPD	GO:0000302,GO:0003674,GO:0003824,GO:0004365,GO:0005575,GO:0005618,GO:0005622,GO:0005623,GO:0005737,GO:0005739,GO:0005811,GO:0005829,GO:0005886,GO:0005975,GO:0005996,GO:0006006,GO:0006007,GO:0006091,GO:0006094,GO:0006096,GO:0006915,GO:0006950,GO:0006979,GO:0007154,GO:0007165,GO:0007243,GO:0007275,GO:0008150,GO:0008152,GO:0008219,GO:0009056,GO:0009058,GO:0009277,GO:0009966,GO:0009987,GO:0010035,GO:…	K00134	GAPD	fuNOG[21]	03MSR@ascNOG,0PF9K@fuNOG,0SASY@hypNOG,0WU1T@necNOG,12QVQ@opiNOG,19QMM@sordNOG,COG0057@NOG,KOG0657@euNOG	NA|NA|NA	G	Glyceraldehyde 3-phosphate dehydrogenase, C-terminal domain
	TAG5_C1_TRINITY_DN1090_c0_g1_i1len=450path=[1:0-449][-1,1,-2]	162425.CADANIAP00007591	1.4e-08	64.7	FG03123.1	GO:0005575,GO:0005576			fuNOG[21]	03UGS@ascNOG,0J0YN@euNOG,0M94R@euroNOG,0MPE8@eurotNOG,0PRFZ@fuNOG,0YS83@NOG,13VEW@opiNOG	NA|NA|NA	S	antigenic cell wall galactomannoprotein
	TAG5_C1_TRINITY_DN152_c0_g1_i1len=232path=[1:0-231][-1,1,-2]	441959.XP_002482596.1	4.9e-22	108.6		GO:0003674,GO:0003824,GO:0005215,GO:0006139,GO:0006152,GO:0006163,GO:0006195,GO:0006200,GO:0006725,GO:0006753,GO:0006793,GO:0006796,GO:0006807,GO:0006810,GO:0006811,GO:0006812,GO:0006818,GO:0007275,GO:0008150,GO:0008152,GO:0008324,GO:0008553,GO:0009056,GO:0009116,GO:0009117,GO:0009119,GO:0009123,GO:0009125,GO:0009126,GO:0009128,GO:0009141,GO:0009143,GO:0009144,GO:0009146,GO:0009150,GO:0009154,GO:…	K01535		fuNOG[21]	03Q3P@ascNOG,0MDF7@euroNOG,0MM3K@eurotNOG,0PFW2@fuNOG,12NKB@opiNOG,COG0474@NOG,KOG0205@euNOG	NA|NA|NA	P	plasma membrane H ATPase
	TAG5_C1_TRINITY_DN3812_c0_g1_i1len=721path=[1:0-5923257:593-720][-1,1,3257,-2]	663331.XP_003010963.1	1.4e-16	91.7		GO:0005575,GO:0005576			fuNOG[21]	02YWR@arthNOG,03U1W@ascNOG,0M83R@euroNOG,0PRT6@fuNOG,12I5U@onyNOG,13VDJ@opiNOG,COG2340@NOG,KOG3017@euNOG	NA|NA|NA	S	SCP
	TAG5_C1_TRINITY_DN3812_c0_g1_i2len=1525path=[1:0-592571:593-1524][-1,1,571,-2]	336963.XP_002585263.1	2.1e-44	184.9		GO:0005575,GO:0005576			fuNOG[21]	03U1W@ascNOG,0M83R@euroNOG,0PRT6@fuNOG,12I5U@onyNOG,13VDJ@opiNOG,COG2340@NOG,KOG3017@euNOG	NA|NA|NA	S	SCP
	TAG5_C1_TRINITY_DN5958_c0_g1_i1len=252path=[3227:0-251][-1,3227,-2]	40559.EDN30075	1.6e-34	150.2		GO:0005575,GO:0005576,GO:0005622,GO:0005623,GO:0044464	K17066		fuNOG[21]	03I9Z@ascNOG,0PFAS@fuNOG,135MM@opiNOG,COG2303@NOG,KOG1238@euNOG	NA|NA|NA	E	Alcohol oxidase
	TAG5_C1_TRINITY_DN5958_c0_g3_i1len=572path=[550:0-571][-1,550,-2]	441959.XP_002340442.1	6.8e-63	245		GO:0005575,GO:0005576,GO:0005622,GO:0005623,GO:0044464	K17066		fuNOG[21]	03I9Z@ascNOG,0MB9U@euroNOG,0MHHD@eurotNOG,0PFAS@fuNOG,135MM@opiNOG,COG2303@NOG,KOG1238@euNOG	NA|NA|NA	E	GMC oxidoreductase
	TAG5_C1_TRINITY_DN6249_c1_g1_i4len=391path=[2001:0-405062:41-855107:86-867974:87-2053156:206-2204258:221-2418174:242-3221303:323-3281309:329-390][-1,2001,5062,5107,7974,3156,4258,8174,1303,1309]	306902.XP_002619317.1	2.3e-32	143.7					fuNOG[21]	0IXI2@euNOG,11INH@NOG,13TB3@opiNOG	NA|NA|NA
	TAG5_C1_TRINITY_DN4985_c0_g1_i1len=282path=[1:0-281][-1,1,-2]	13684.SNOT_03478	4.4e-17	92					fuNOG[21]	03V2X@ascNOG,0H8EF@dotNOG,0J1HD@euNOG,0PQSJ@fuNOG,12B3X@NOG,13Y7T@opiNOG,15CBE@pleNOG	NA|NA|NA
	TAG5_C1_TRINITY_DN5958_c0_g2_i1len=1040path=[1099:0-1971274:198-1982993:199-3092251:310-4322374:433-1039][-1,1099,1274,2993,2251,2374,-2]	5059.CADAFLAP00009810	2.6e-163	580.1		GO:0005575,GO:0005576,GO:0005622,GO:0005623,GO:0044464	K17066		fuNOG[21]	03I9Z@ascNOG,0MB9U@euroNOG,0MHHD@eurotNOG,0PFAS@fuNOG,135MM@opiNOG,COG2303@NOG,KOG1238@euNOG	NA|NA|NA	E	GMC oxidoreductase
	TAG5_C1_TRINITY_DN6708_c0_g1_i1len=339path=[317:0-338][-1,317,-2]	51453.JGI73516	1.8e-15	86.7	GRG-1				fuNOG[21]	03VG3@ascNOG,0J3YX@euNOG,0PT0B@fuNOG,0SMD3@hypNOG,0YWA5@NOG,13Y48@opiNOG,19TIE@sordNOG	NA|NA|NA	S	Protein of unknown function (DUF2823)
	TAG5_C1_TRINITY_DN6242_c3_g1_i5len=537path=[10697:0-175595:176-178598:179-214634:215-226646:227-442862:443-45412605:455-536][-1,10697,595,598,634,646,862,12605,-2]	222929.XP_003069085.1	1.3e-86	324.3	ALD5	GO:0003674,GO:0003824,GO:0004029,GO:0004030,GO:0005575,GO:0005622,GO:0005623,GO:0005634,GO:0005737,GO:0005739,GO:0005759,GO:0005794,GO:0005829,GO:0006066,GO:0006067,GO:0006068,GO:0006082,GO:0006083,GO:0006090,GO:0006139,GO:0006725,GO:0006732,GO:0006733,GO:0006739,GO:0006740,GO:0006753,GO:0006793,GO:0006796,GO:0006807,GO:0006950,GO:0008150,GO:0008152,GO:0009056,GO:0009058,GO:0009117,GO:0009295,GO:…	K00128		fuNOG[21]	03JSM@ascNOG,0M65Q@euroNOG,0PFKN@fuNOG,12F23@onyNOG,12PWF@opiNOG,COG1012@NOG,KOG2450@euNOG	NA|NA|NA	C	Aldehyde dehydrogenase
	TAG5_C1_TRINITY_DN5289_c1_g3_i1len=294path=[272:0-55305:56-293][-1,272,305,-2]	306902.XP_002614267.1	2.7e-11	72.8					fuNOG[21]	03ZSJ@ascNOG,0JCXT@euNOG,0PXEK@fuNOG,0YJKH@NOG,145M4@opiNOG,19CX5@saccNOG	NA|NA|NA
	TAG5_C1_TRINITY_DN5318_c0_g1_i1len=373path=[1009:0-372][-1,1009,-2]	13684.SNOT_13644	1.9e-68	263.5	PGUG_04871	GO:0000003,GO:0003674,GO:0003824,GO:0004768,GO:0005575,GO:0005622,GO:0005623,GO:0005737,GO:0005783,GO:0005789,GO:0006082,GO:0006629,GO:0006631,GO:0006633,GO:0006636,GO:0007275,GO:0008150,GO:0008152,GO:0008610,GO:0009055,GO:0009058,GO:0009653,GO:0009987,GO:0012505,GO:0016020,GO:0016021,GO:0016053,GO:0016215,GO:0016491,GO:0016705,GO:0016717,GO:0019752,GO:0019954,GO:0030154,GO:0030176,GO:0030435,GO:…	K00507	DESAT16,DESAT18	fuNOG[21]	03P5C@ascNOG,0H5QP@dotNOG,0PFS7@fuNOG,12QBP@opiNOG,15E3H@pleNOG,COG1398@NOG,COG5274@NOG,KOG0537@euNOG,KOG1600@euNOG	NA|NA|NA	I	Fatty acid desaturase
	TAG5_C1_TRINITY_DN6031_c1_g1_i1len=673path=[487:0-407973:408-672][-1,487,973,-2]	13684.SNOT_03029	6e-121	438.7		GO:0005575,GO:0005576,GO:0005622,GO:0005623,GO:0044464	K17066		fuNOG[21]	03I9Z@ascNOG,0H395@dotNOG,0PFAS@fuNOG,135MM@opiNOG,15DHZ@pleNOG,COG2303@NOG,KOG1238@euNOG	NA|NA|NA	E	GMC oxidoreductase
	TAG5_C1_TRINITY_DN6031_c1_g1_i2len=509path=[487:0-407872:408-446911:447-508][-1,487,872,911,-2]	13684.SNOT_03029	2.2e-83	313.5		GO:0005575,GO:0005576,GO:0005622,GO:0005623,GO:0044464	K17066		fuNOG[21]	03I9Z@ascNOG,0H395@dotNOG,0PFAS@fuNOG,135MM@opiNOG,15DHZ@pleNOG,COG2303@NOG,KOG1238@euNOG	NA|NA|NA	E	GMC oxidoreductase
	TAG5_C1_TRINITY_DN5966_c2_g1_i1len=1244path=[1222:0-8722072:873-9502150:951-1243][-1,1222,2072,2150,-2]	426418.XP_001939279.1	4.9e-186	655.6	ADH1	GO:0000947,GO:0000955,GO:0003674,GO:0003824,GO:0004022,GO:0005575,GO:0005622,GO:0005623,GO:0005737,GO:0005739,GO:0005759,GO:0005829,GO:0005886,GO:0005975,GO:0005996,GO:0006006,GO:0006007,GO:0006066,GO:0006067,GO:0006082,GO:0006091,GO:0006113,GO:0006115,GO:0006116,GO:0006139,GO:0006520,GO:0006725,GO:0006732,GO:0006733,GO:0006734,GO:0006753,GO:0006793,GO:0006796,GO:0006807,GO:0008150,GO:0008152,GO:…	K13953	ALCD22xi,ALCD23xi,ALCD24xi,ALCD25xi,ALCD26xi,ALCD2ir,ALCD2x	fuNOG[21]	03J33@ascNOG,0H6Q3@dotNOG,0PH61@fuNOG,12PRI@opiNOG,159E3@pleNOG,COG1064@NOG,KOG0023@euNOG	NA|NA|NA	Q	Alcohol dehydrogenase GroES-like domain
	TAG5_C1_TRINITY_DN5983_c0_g3_i1len=259path=[855:0-258][-1,855,-2]	13684.ABU49440	4.7e-42	175.3	COX1	GO:0003674,GO:0003824,GO:0004518,GO:0004519,GO:0005575,GO:0005622,GO:0005623,GO:0005737,GO:0005739,GO:0005740,GO:0005743,GO:0005746,GO:0005751,GO:0006091,GO:0006119,GO:0006123,GO:0006139,GO:0006259,GO:0006310,GO:0006314,GO:0006396,GO:0006725,GO:0006793,GO:0006796,GO:0006807,GO:0008150,GO:0008152,GO:0008380,GO:0009060,GO:0009987,GO:0010467,GO:0015980,GO:0016020,GO:0016021,GO:0016070,GO:0016310,GO:…	K02256		fuNOG[21]	03NIV@ascNOG,0H3HS@dotNOG,0PJIY@fuNOG,13HZ5@opiNOG,15EP3@pleNOG,COG0843@NOG,COG1622@NOG,KOG4767@euNOG,KOG4769@euNOG	NA|NA|NA	C	Cytochrome C and Quinol oxidase polypeptide I
	TAG5_C1_TRINITY_DN5957_c1_g1_i1len=433path=[1057:0-105763:106-1162683:117-432][-1,1057,763,2683,-2]	426418.XP_001933753.1	4.8e-71	272.3	FDH1	GO:0003674,GO:0003824,GO:0005575,GO:0005622,GO:0005623,GO:0005737,GO:0005829,GO:0006082,GO:0008150,GO:0008152,GO:0008863,GO:0009056,GO:0009987,GO:0015942,GO:0016054,GO:0016491,GO:0016620,GO:0016903,GO:0019752,GO:0032787,GO:0042183,GO:0043436,GO:0044237,GO:0044248,GO:0044281,GO:0044282,GO:0044424,GO:0044444,GO:0044464,GO:0044710,GO:0044712,GO:0046395,GO:0055114,GO:0071704,GO:0072329,GO:1901575	K00122	FDH	fuNOG[21]	03K2Q@ascNOG,0H4E1@dotNOG,0PFPK@fuNOG,12R7X@opiNOG,15AIH@pleNOG,COG1052@NOG,KOG0069@euNOG	NA|NA|NA	C	D-isomer specific 2-hydroxyacid dehydrogenase, catalytic domain
	TAG5_C1_TRINITY_DN5998_c0_g1_i1len=285path=[841:0-177222:178-284][-1,841,222,-2]	13684.SNOT_04817	6.7e-32	141.4	FG10303.1	GO:0005575,GO:0005622,GO:0005623,GO:0005737,GO:0006950,GO:0007275,GO:0008150,GO:0009987,GO:0016020,GO:0032501,GO:0032502,GO:0033554,GO:0043581,GO:0044424,GO:0044464,GO:0044699,GO:0044707,GO:0044763,GO:0044767,GO:0048856,GO:0050896,GO:0051716			fuNOG[21]	03S4I@ascNOG,0H73U@dotNOG,0IXKH@euNOG,0PP5N@fuNOG,11ZPV@NOG,13RPZ@opiNOG,15E37@pleNOG	NA|NA|NA	S	Protein of unknown function (DUF1761)
	TAG5_C1_TRINITY_DN5998_c0_g2_i1len=279path=[585:0-278][-1,585,-2]	861557.XP_003302522.1	5.5e-31	138.3	FG10303.1	GO:0005575,GO:0005622,GO:0005623,GO:0005737,GO:0006950,GO:0007275,GO:0008150,GO:0009987,GO:0016020,GO:0032501,GO:0032502,GO:0033554,GO:0043581,GO:0044424,GO:0044464,GO:0044699,GO:0044707,GO:0044763,GO:0044767,GO:0048856,GO:0050896,GO:0051716			fuNOG[21]	03S4I@ascNOG,0H73U@dotNOG,0IXKH@euNOG,0PP5N@fuNOG,11ZPV@NOG,13RPZ@opiNOG,15E37@pleNOG	NA|NA|NA	S	Protein of unknown function (DUF1761)
	TAG5_C1_TRINITY_DN7385_c0_g1_i1len=267path=[1:0-266][-1,1,-2]	5022.CBX93658	1.5e-35	153.7	FG04430.1		K01728		fuNOG[21]	03Y4G@ascNOG,0H9P7@dotNOG,0JAM4@euNOG,0PVQ9@fuNOG,142UT@opiNOG,15E6Q@pleNOG,COG3866@NOG	NA|NA|NA	G	Amb_all
	TAG5_C1_TRINITY_DN3711_c0_g1_i1len=210path=[652:0-209][-1,652,-2]	5022.CBX99359	4.9e-23	111.7	ATP9	GO:0000276,GO:0005575,GO:0005622,GO:0005623,GO:0005737,GO:0005739,GO:0005740,GO:0005743,GO:0005753,GO:0006139,GO:0006163,GO:0006164,GO:0006725,GO:0006753,GO:0006754,GO:0006793,GO:0006796,GO:0006807,GO:0006810,GO:0006811,GO:0006812,GO:0006818,GO:0008150,GO:0008152,GO:0009058,GO:0009116,GO:0009117,GO:0009119,GO:0009123,GO:0009124,GO:0009126,GO:0009127,GO:0009141,GO:0009142,GO:0009144,GO:0009145,GO:…	K02128		fuNOG[21]	03UW9@ascNOG,0H8KP@dotNOG,0PT0U@fuNOG,13SGY@opiNOG,15CAX@pleNOG,COG0636@NOG,KOG3025@euNOG	NA|NA|NA	C	ATP synthase subunit C
	TAG5_C1_TRINITY_DN6242_c3_g1_i1len=1567path=[6230:0-746282:75-1646372:165-449469:450-458478:459-500520:501-509529:510-572592:573-575595:576-578598:579-614634:615-626646:627-842862:843-854874:855-917937:918-9507367:951-10107427:1011-10973624:1098-10983625:1099-12023729:1203-12033730:1204-143311798:1434-1566][-1,6230,6282,6372,469,478,520,529,592,595,598,634,646,862,874,937,7367,7427,3624,3625,3729…	13684.SNOT_06925	3.5e-270	935.6	ALD5	GO:0003674,GO:0003824,GO:0004029,GO:0004030,GO:0005575,GO:0005622,GO:0005623,GO:0005634,GO:0005737,GO:0005739,GO:0005759,GO:0005794,GO:0005829,GO:0006066,GO:0006067,GO:0006068,GO:0006082,GO:0006083,GO:0006090,GO:0006139,GO:0006725,GO:0006732,GO:0006733,GO:0006739,GO:0006740,GO:0006753,GO:0006793,GO:0006796,GO:0006807,GO:0006950,GO:0008150,GO:0008152,GO:0009056,GO:0009058,GO:0009117,GO:0009295,GO:…	K00128		fuNOG[21]	03JSM@ascNOG,0H5TB@dotNOG,0PFKN@fuNOG,12PWF@opiNOG,158YC@pleNOG,COG1012@NOG,KOG2450@euNOG	NA|NA|NA	C	Aldehyde dehydrogenase family
	TAG5_C1_TRINITY_DN6242_c3_g1_i2len=1410path=[6230:0-7412515:75-1646372:165-449469:450-458478:459-500520:501-509529:510-572592:573-575595:576-578598:579-614634:615-626646:627-842862:843-854874:855-917937:918-9507367:951-10107427:1011-10973624:1098-10983625:1099-12023729:1203-12034929:1204-12419292:1242-13941414:1395-1409][-1,6230,12515,6372,469,478,520,529,592,595,598,634,646,862,874,937,7367,7427…	13684.SNOT_06925	3.4e-240	835.9	ALD5	GO:0003674,GO:0003824,GO:0004029,GO:0004030,GO:0005575,GO:0005622,GO:0005623,GO:0005634,GO:0005737,GO:0005739,GO:0005759,GO:0005794,GO:0005829,GO:0006066,GO:0006067,GO:0006068,GO:0006082,GO:0006083,GO:0006090,GO:0006139,GO:0006725,GO:0006732,GO:0006733,GO:0006739,GO:0006740,GO:0006753,GO:0006793,GO:0006796,GO:0006807,GO:0006950,GO:0008150,GO:0008152,GO:0009056,GO:0009058,GO:0009117,GO:0009295,GO:…	K00128		fuNOG[21]	03JSM@ascNOG,0H5TB@dotNOG,0PFKN@fuNOG,12PWF@opiNOG,158YC@pleNOG,COG1012@NOG,KOG2450@euNOG	NA|NA|NA	C	Aldehyde dehydrogenase family
	TAG5_C1_TRINITY_DN6242_c3_g1_i10len=1132path=[6230:0-746282:75-1646372:165-449469:450-458478:459-500520:501-509529:510-572592:573-575595:576-578598:579-614634:615-626646:627-8428841:843-8603387:861-8713398:872-10973624:1098-10987514:1099-1131][-1,6230,6282,6372,469,478,520,529,592,595,598,634,646,8841,3387,3398,3624,7514,-2]	13684.SNOT_06925	4.7e-184	649	ALD5	GO:0003674,GO:0003824,GO:0004029,GO:0004030,GO:0005575,GO:0005622,GO:0005623,GO:0005634,GO:0005737,GO:0005739,GO:0005759,GO:0005794,GO:0005829,GO:0006066,GO:0006067,GO:0006068,GO:0006082,GO:0006083,GO:0006090,GO:0006139,GO:0006725,GO:0006732,GO:0006733,GO:0006739,GO:0006740,GO:0006753,GO:0006793,GO:0006796,GO:0006807,GO:0006950,GO:0008150,GO:0008152,GO:0009056,GO:0009058,GO:0009117,GO:0009295,GO:…	K00128		fuNOG[21]	03JSM@ascNOG,0H5TB@dotNOG,0PFKN@fuNOG,12PWF@opiNOG,158YC@pleNOG,COG1012@NOG,KOG2450@euNOG	NA|NA|NA	C	Aldehyde dehydrogenase family
	TAG5_C1_TRINITY_DN6163_c6_g6_i1len=326path=[5965:0-996642:100-1047161:105-2246167:225-2486755:249-325][-1,5965,6642,7161,6167,6755,-2]	5022.CBX95922	1.2e-43	180.6	FG10941.1	GO:0000003,GO:0000028,GO:0000209,GO:0002109,GO:0002181,GO:0003006,GO:0003674,GO:0003735,GO:0005198,GO:0005488,GO:0005515,GO:0005575,GO:0005622,GO:0005623,GO:0005634,GO:0005730,GO:0005737,GO:0005829,GO:0005840,GO:0006139,GO:0006364,GO:0006396,GO:0006412,GO:0006464,GO:0006513,GO:0006725,GO:0006807,GO:0006950,GO:0006996,GO:0007049,GO:0007126,GO:0008150,GO:0008152,GO:0009058,GO:0009059,GO:0009653,GO:…	K02977		fuNOG[21]	03QXX@ascNOG,0H71S@dotNOG,0PN07@fuNOG,13PT2@opiNOG,15D88@pleNOG,COG5272@NOG,KOG0004@euNOG	NA|NA|NA	J	Ribosomal protein S27a
	TAG5_C1_TRINITY_DN6159_c0_g1_i1len=422path=[1:0-1031285:104-2201402:221-2211403:222-2821464:283-283259:284-2843211:285-3491531:350-3501532:351-3531583:354-421][-1,1,1285,1402,1403,1464,259,3211,1531,1532,1583,-2]	426418.XP_001930668.1	6e-32	141.7	GRG-1				fuNOG[21]	03VG3@ascNOG,0J3YX@euNOG,0PT0B@fuNOG,0YWA5@NOG,13Y48@opiNOG	NA|NA|NA	S	glucose-repressible protein
	TAG5_C1_TRINITY_DN6159_c0_g1_i3len=402path=[1:0-1031285:104-2201402:221-2211403:222-2821464:283-283259:284-2843211:285-3491531:350-3501532:351-3531535:354-3541536:355-401][-1,1,1285,1402,1403,1464,259,3211,1531,1532,1535,1536,-2]	426418.XP_001930668.1	6e-32	141.7	GRG-1				fuNOG[21]	03VG3@ascNOG,0J3YX@euNOG,0PT0B@fuNOG,0YWA5@NOG,13Y48@opiNOG	NA|NA|NA	S	glucose-repressible protein
	TAG5_C1_TRINITY_DN6159_c0_g1_i5len=420path=[1:0-10382:104-1282671:129-2201402:221-2211403:222-2821464:283-2831465:284-3491531:350-3501532:351-3531535:354-3541956:355-419][-1,1,82,2671,1402,1403,1464,1465,1531,1532,1535,1956,-2]	426418.XP_001930668.1	4.4e-35	152.1	GRG-1				fuNOG[21]	03VG3@ascNOG,0J3YX@euNOG,0PT0B@fuNOG,0YWA5@NOG,13Y48@opiNOG	NA|NA|NA	S	glucose-repressible protein
	TAG5_C1_TRINITY_DN6159_c0_g1_i7len=210path=[1736:0-343173:35-721464:73-731465:74-1391531:140-1401532:141-1431535:144-1441956:145-209][-1,1736,3173,1464,1465,1531,1532,1535,1956,-2]	426418.XP_001930668.1	1.6e-12	76.3	GRG-1				fuNOG[21]	03VG3@ascNOG,0J3YX@euNOG,0PT0B@fuNOG,0YWA5@NOG,13Y48@opiNOG	NA|NA|NA	S	glucose-repressible protein
	TAG5_C1_TRINITY_DN6154_c0_g3_i1len=991path=[1990:0-2211023:222-2261028:227-2271029:228-3991201:400-4144529:415-4681270:469-6001402:601-6091411:610-6504135:651-990][-1,1990,1023,1028,1029,1201,4529,1270,1402,1411,4135,-2]	5022.CBX97959	1.6e-99	367.5	FG10132.1	GO:0000003,GO:0003006,GO:0007049,GO:0008150,GO:0009653,GO:0009987,GO:0010564,GO:0019953,GO:0019954,GO:0022402,GO:0022414,GO:0022603,GO:0030154,GO:0030435,GO:0030436,GO:0032502,GO:0034293,GO:0034305,GO:0034306,GO:0040020,GO:0042173,GO:0043934,GO:0043935,GO:0043937,GO:0043938,GO:0043939,GO:0043940,GO:0043941,GO:0044699,GO:0044763,GO:0044767,GO:0045595,GO:0045597,GO:0045881,GO:0048315,GO:0048518,GO:…			fuNOG[21]	03MYA@ascNOG,0H75A@dotNOG,0IJUF@euNOG,0PHPS@fuNOG,11JAY@NOG,13JZX@opiNOG,15CP9@pleNOG	NA|NA|NA	S	Inherit from ascNOG: GTP-binding protein EsdC
	TAG5_C1_TRINITY_DN6154_c0_g3_i2len=985path=[1990:0-2211023:222-2261028:227-2274951:228-3931201:394-4081216:409-4561264:457-4621270:463-5941402:595-6031411:604-6444135:645-984][-1,1990,1023,1028,4951,1201,1216,1264,1270,1402,1411,4135,-2]	861557.XP_003297988.1	2.3e-93	347.1	FG10132.1	GO:0000003,GO:0003006,GO:0007049,GO:0008150,GO:0009653,GO:0009987,GO:0010564,GO:0019953,GO:0019954,GO:0022402,GO:0022414,GO:0022603,GO:0030154,GO:0030435,GO:0030436,GO:0032502,GO:0034293,GO:0034305,GO:0034306,GO:0040020,GO:0042173,GO:0043934,GO:0043935,GO:0043937,GO:0043938,GO:0043939,GO:0043940,GO:0043941,GO:0044699,GO:0044763,GO:0044767,GO:0045595,GO:0045597,GO:0045881,GO:0048315,GO:0048518,GO:…			fuNOG[21]	03MYA@ascNOG,0H75A@dotNOG,0IJUF@euNOG,0PHPS@fuNOG,11JAY@NOG,13JZX@opiNOG,15CP9@pleNOG	NA|NA|NA	S	Inherit from ascNOG: GTP-binding protein EsdC
	TAG5_C1_TRINITY_DN6154_c0_g3_i3len=897path=[896:0-1491023:150-1541028:155-1551029:156-3271201:328-3424529:343-3961270:397-5281402:529-5371411:538-5781452:579-5791453:580-5802589:581-896][-1,896,1023,1028,1029,1201,4529,1270,1402,1411,1452,1453,2589,-2]	5022.CBX97959	9.4e-83	311.6	FG10132.1	GO:0000003,GO:0003006,GO:0007049,GO:0008150,GO:0009653,GO:0009987,GO:0010564,GO:0019953,GO:0019954,GO:0022402,GO:0022414,GO:0022603,GO:0030154,GO:0030435,GO:0030436,GO:0032502,GO:0034293,GO:0034305,GO:0034306,GO:0040020,GO:0042173,GO:0043934,GO:0043935,GO:0043937,GO:0043938,GO:0043939,GO:0043940,GO:0043941,GO:0044699,GO:0044763,GO:0044767,GO:0045595,GO:0045597,GO:0045881,GO:0048315,GO:0048518,GO:…			fuNOG[21]	03MYA@ascNOG,0H75A@dotNOG,0IJUF@euNOG,0PHPS@fuNOG,11JAY@NOG,13JZX@opiNOG,15CP9@pleNOG	NA|NA|NA	S	Inherit from ascNOG: GTP-binding protein EsdC
	TAG5_C1_TRINITY_DN6154_c0_g3_i4len=891path=[896:0-1491023:150-1541028:155-1554951:156-3211201:322-3361216:337-3841264:385-3901270:391-5221402:523-5311411:532-5721452:573-5731453:574-5742589:575-890][-1,896,1023,1028,4951,1201,1216,1264,1270,1402,1411,1452,1453,2589,-2]	5022.CBX97959	1.9e-75	287.3	FG10132.1	GO:0000003,GO:0003006,GO:0007049,GO:0008150,GO:0009653,GO:0009987,GO:0010564,GO:0019953,GO:0019954,GO:0022402,GO:0022414,GO:0022603,GO:0030154,GO:0030435,GO:0030436,GO:0032502,GO:0034293,GO:0034305,GO:0034306,GO:0040020,GO:0042173,GO:0043934,GO:0043935,GO:0043937,GO:0043938,GO:0043939,GO:0043940,GO:0043941,GO:0044699,GO:0044763,GO:0044767,GO:0045595,GO:0045597,GO:0045881,GO:0048315,GO:0048518,GO:…			fuNOG[21]	03MYA@ascNOG,0H75A@dotNOG,0IJUF@euNOG,0PHPS@fuNOG,11JAY@NOG,13JZX@opiNOG,15CP9@pleNOG	NA|NA|NA	S	Inherit from ascNOG: GTP-binding protein EsdC
	TAG5_C1_TRINITY_DN6154_c0_g3_i7len=969path=[1990:0-2211023:222-2261028:227-2271029:228-3991201:400-4144529:415-4681270:469-6001402:601-6091411:610-6501452:651-6511453:652-6522589:653-968][-1,1990,1023,1028,1029,1201,4529,1270,1402,1411,1452,1453,2589,-2]	5022.CBX97959	1.6e-99	367.5	FG10132.1	GO:0000003,GO:0003006,GO:0007049,GO:0008150,GO:0009653,GO:0009987,GO:0010564,GO:0019953,GO:0019954,GO:0022402,GO:0022414,GO:0022603,GO:0030154,GO:0030435,GO:0030436,GO:0032502,GO:0034293,GO:0034305,GO:0034306,GO:0040020,GO:0042173,GO:0043934,GO:0043935,GO:0043937,GO:0043938,GO:0043939,GO:0043940,GO:0043941,GO:0044699,GO:0044763,GO:0044767,GO:0045595,GO:0045597,GO:0045881,GO:0048315,GO:0048518,GO:…			fuNOG[21]	03MYA@ascNOG,0H75A@dotNOG,0IJUF@euNOG,0PHPS@fuNOG,11JAY@NOG,13JZX@opiNOG,15CP9@pleNOG	NA|NA|NA	S	Inherit from ascNOG: GTP-binding protein EsdC
	TAG5_C1_TRINITY_DN6154_c0_g3_i8len=913path=[896:0-1491023:150-1541028:155-1554951:156-3211201:322-3361216:337-3841264:385-3901270:391-5221402:523-5311411:532-5724135:573-912][-1,896,1023,1028,4951,1201,1216,1264,1270,1402,1411,4135,-2]	5022.CBX97959	1.9e-75	287.3	FG10132.1	GO:0000003,GO:0003006,GO:0007049,GO:0008150,GO:0009653,GO:0009987,GO:0010564,GO:0019953,GO:0019954,GO:0022402,GO:0022414,GO:0022603,GO:0030154,GO:0030435,GO:0030436,GO:0032502,GO:0034293,GO:0034305,GO:0034306,GO:0040020,GO:0042173,GO:0043934,GO:0043935,GO:0043937,GO:0043938,GO:0043939,GO:0043940,GO:0043941,GO:0044699,GO:0044763,GO:0044767,GO:0045595,GO:0045597,GO:0045881,GO:0048315,GO:0048518,GO:…			fuNOG[21]	03MYA@ascNOG,0H75A@dotNOG,0IJUF@euNOG,0PHPS@fuNOG,11JAY@NOG,13JZX@opiNOG,15CP9@pleNOG	NA|NA|NA	S	Inherit from ascNOG: GTP-binding protein EsdC
	TAG5_C1_TRINITY_DN6154_c0_g3_i9len=919path=[896:0-1491023:150-1541028:155-1551029:156-3271201:328-3424529:343-3961270:397-5281402:529-5371411:538-5784135:579-918][-1,896,1023,1028,1029,1201,4529,1270,1402,1411,4135,-2]	5022.CBX97959	9.4e-83	311.6	FG10132.1	GO:0000003,GO:0003006,GO:0007049,GO:0008150,GO:0009653,GO:0009987,GO:0010564,GO:0019953,GO:0019954,GO:0022402,GO:0022414,GO:0022603,GO:0030154,GO:0030435,GO:0030436,GO:0032502,GO:0034293,GO:0034305,GO:0034306,GO:0040020,GO:0042173,GO:0043934,GO:0043935,GO:0043937,GO:0043938,GO:0043939,GO:0043940,GO:0043941,GO:0044699,GO:0044763,GO:0044767,GO:0045595,GO:0045597,GO:0045881,GO:0048315,GO:0048518,GO:…			fuNOG[21]	03MYA@ascNOG,0H75A@dotNOG,0IJUF@euNOG,0PHPS@fuNOG,11JAY@NOG,13JZX@opiNOG,15CP9@pleNOG	NA|NA|NA	S	Inherit from ascNOG: GTP-binding protein EsdC
	TAG5_C1_TRINITY_DN5470_c0_g1_i1len=314path=[1739:0-313][-1,1739,-2]	13684.SNOT_08289	3.2e-45	186	FG02386.1				fuNOG[21]	03QR4@ascNOG,0H42X@dotNOG,0IIU8@euNOG,0PKEE@fuNOG,112PD@NOG,13JTF@opiNOG,15D03@pleNOG	NA|NA|NA	G	Pectate lyase
	TAG5_C1_TRINITY_DN3169_c0_g1_i1len=297path=[275:0-296][-1,275,-2]	426418.XP_001941937.1	4.7e-43	178.7		GO:0005575,GO:0005576,GO:0005622,GO:0005623,GO:0044464	K17066		fuNOG[21]	03I9Z@ascNOG,0H395@dotNOG,0PFAS@fuNOG,135MM@opiNOG,15DHZ@pleNOG,COG2303@NOG,KOG1238@euNOG	NA|NA|NA	E	GMC oxidoreductase
	TAG5_C1_TRINITY_DN6574_c0_g1_i1len=241path=[219:0-240][-1,219,-2]	441960.XP_002153440.1	6.8e-35	151.4	FG01278.1	GO:0002181,GO:0003674,GO:0003676,GO:0003723,GO:0003735,GO:0005198,GO:0005488,GO:0005575,GO:0005622,GO:0005623,GO:0005634,GO:0005730,GO:0005737,GO:0005829,GO:0005840,GO:0006412,GO:0007275,GO:0008150,GO:0008152,GO:0008270,GO:0009058,GO:0009059,GO:0009987,GO:0010467,GO:0015934,GO:0019538,GO:0019843,GO:0022625,GO:0022626,GO:0030529,GO:0031974,GO:0031981,GO:0032501,GO:0032502,GO:0032991,GO:0034645,GO:…	K02917		fuNOG[21]	03SKT@ascNOG,0M8PE@euroNOG,0MNX3@eurotNOG,0PPN6@fuNOG,13SUD@opiNOG,COG2451@NOG,KOG0887@euNOG	NA|NA|NA	J	60S ribosomal protein
	TAG5_C1_TRINITY_DN5269_c0_g1_i1len=285path=[1041:0-284][-1,1041,-2]	33178.CADATEAP00002705	3.4e-09	66.2	FG05979.1				fuNOG[21]	03P91@ascNOG,0IF3U@euNOG,0M3GR@euroNOG,0PKQH@fuNOG,0Z1H1@NOG,13IFY@opiNOG	NA|NA|NA	S	Domain of unknown function (DUF1996)
	TAG5_C1_TRINITY_DN5289_c1_g1_i1len=253path=[272:0-55543:56-252][-1,272,543,-2]	306902.XP_002614267.1	1.2e-13	80.9					fuNOG[21]	03ZSJ@ascNOG,0JCXT@euNOG,0PXEK@fuNOG,0YJKH@NOG,145M4@opiNOG,19CX5@saccNOG	NA|NA|NA
	TAG5_C1_TRINITY_DN5289_c1_g2_i2len=228path=[1570:0-961151:97-971644:98-1321187:133-227][-1,1570,1151,1644,1187,-2]	5022.CBX99091	7.5e-28	127.9	TIF51	GO:0002181,GO:0002182,GO:0002184,GO:0003674,GO:0003676,GO:0003723,GO:0003743,GO:0003746,GO:0005488,GO:0005575,GO:0005576,GO:0005622,GO:0005623,GO:0005634,GO:0005730,GO:0005737,GO:0005739,GO:0005829,GO:0005840,GO:0006412,GO:0006413,GO:0006414,GO:0006415,GO:0006417,GO:0006446,GO:0006448,GO:0006449,GO:0006452,GO:0008135,GO:0008150,GO:0008152,GO:0009058,GO:0009059,GO:0009889,GO:0009891,GO:0009893,GO:…	K03263		fuNOG[21]	03RMG@ascNOG,0H5PI@dotNOG,0PMXH@fuNOG,13PPF@opiNOG,157KZ@pleNOG,COG0231@NOG,KOG3271@euNOG	NA|NA|NA	J	Eukaryotic elongation factor 5A hypusine, DNA-binding OB fold
	TAG5_C1_TRINITY_DN3387_c0_g1_i1len=254path=[1:0-114716:115-253][-1,1,716,-2]	40559.EDN19727	3.2e-28	129	RPL5	GO:0000027,GO:0002181,GO:0003674,GO:0003676,GO:0003723,GO:0003735,GO:0005198,GO:0005488,GO:0005575,GO:0005622,GO:0005623,GO:0005737,GO:0005829,GO:0005840,GO:0006412,GO:0006996,GO:0008097,GO:0008150,GO:0008152,GO:0009058,GO:0009059,GO:0009987,GO:0010467,GO:0015934,GO:0016043,GO:0019538,GO:0019843,GO:0022607,GO:0022613,GO:0022618,GO:0022625,GO:0022626,GO:0030529,GO:0032991,GO:0034622,GO:0034645,GO:…	K02932		fuNOG[21]	03K54@ascNOG,0PH7A@fuNOG,12PKP@opiNOG,COG0256@NOG,KOG0875@euNOG	NA|NA|NA	J	60S ribosomal protein L5
	TAG5_C1_TRINITY_DN3387_c0_g1_i2len=230path=[1:0-11493:115-229][-1,1,93,-2]	5180.EDN94442	1.4e-28	130.2	RPL5	GO:0000027,GO:0002181,GO:0003674,GO:0003676,GO:0003723,GO:0003735,GO:0005198,GO:0005488,GO:0005575,GO:0005622,GO:0005623,GO:0005737,GO:0005829,GO:0005840,GO:0006412,GO:0006996,GO:0008097,GO:0008150,GO:0008152,GO:0009058,GO:0009059,GO:0009987,GO:0010467,GO:0015934,GO:0016043,GO:0019538,GO:0019843,GO:0022607,GO:0022613,GO:0022618,GO:0022625,GO:0022626,GO:0030529,GO:0032991,GO:0034622,GO:0034645,GO:…	K02932		fuNOG[21]	03K54@ascNOG,0PH7A@fuNOG,12PKP@opiNOG,COG0256@NOG,KOG0875@euNOG	NA|NA|NA	J	60S ribosomal protein L5
	TAG5_C1_TRINITY_DN4405_c0_g2_i1len=679path=[657:0-678][-1,657,-2]	39416.CAZ79434	2.3e-40	170.6					fuNOG[21]	03U7W@ascNOG,0J1WJ@euNOG,0PREC@fuNOG,11V6E@NOG,13URE@opiNOG	NA|NA|NA	S	Pfam:Drmip_Hesp
	TAG5_C1_TRINITY_DN4401_c0_g1_i1len=269path=[353:0-268][-1,353,-2]	578458.XP_003028498.1	4.2e-09	65.1					fuNOG[21]	01FSD@agarNOG,09834@basNOG,0J0Z6@euNOG,0PRCC@fuNOG,11UKS@NOG,13UNV@opiNOG	NA|NA|NA	S	Rare lipoprotein A (RlpA)-like double-psi beta-barrel
	TAG5_C1_TRINITY_DN7124_c0_g1_i1len=247path=[1:0-246][-1,1,-2]	644223.XP_002491437.1	2.5e-09	65.1		GO:0002181,GO:0005575,GO:0005622,GO:0005623,GO:0005634,GO:0005737,GO:0005739,GO:0005829,GO:0005856,GO:0006412,GO:0006950,GO:0006979,GO:0008150,GO:0008152,GO:0009058,GO:0009059,GO:0009987,GO:0010467,GO:0019538,GO:0033554,GO:0034599,GO:0034645,GO:0042221,GO:0043170,GO:0043226,GO:0043227,GO:0043228,GO:0043229,GO:0043231,GO:0043232,GO:0044237,GO:0044238,GO:0044249,GO:0044260,GO:0044267,GO:0044424,GO:…			fuNOG[21]	03M91@ascNOG,0PJSQ@fuNOG,11FVP@NOG,13HXU@opiNOG,199N2@saccNOG,19ETY@sacNOG,KOG1727@euNOG	NA|NA|NA	D, Z	Involved in protein synthesis. Involved in microtubule stabilization
	TAG5_C1_TRINITY_DN5580_c0_g1_i1len=234path=[2219:0-233][-1,2219,-2]	559305.XP_003231174.1	4e-19	98.6	FG04826.1	GO:0003674,GO:0003824,GO:0005575,GO:0005622,GO:0005623,GO:0005737,GO:0005975,GO:0005996,GO:0005997,GO:0006006,GO:0006461,GO:0008150,GO:0008152,GO:0009987,GO:0010033,GO:0016043,GO:0016491,GO:0016614,GO:0016616,GO:0019318,GO:0019321,GO:0022607,GO:0033993,GO:0042221,GO:0043933,GO:0044085,GO:0044238,GO:0044424,GO:0044464,GO:0044699,GO:0044710,GO:0044723,GO:0044763,GO:0050038,GO:0050086,GO:0050896,GO:…	K17742		fuNOG[21]	02W3J@arthNOG,03KRJ@ascNOG,0M6NT@euroNOG,0PJRP@fuNOG,12HQ6@onyNOG,13E00@opiNOG,COG1028@NOG,KOG0725@euNOG	NA|NA|NA	Q	dehydrogenase
	TAG5_C1_TRINITY_DN5580_c0_g2_i1len=403path=[1:0-4524:46-4726:48-4827:49-402][-1,1,24,26,27,-2]	500485.XP_002556984.1	5.8e-63	245.4	FG04826.1	GO:0003674,GO:0003824,GO:0005575,GO:0005622,GO:0005623,GO:0005737,GO:0005975,GO:0005996,GO:0005997,GO:0006006,GO:0006461,GO:0008150,GO:0008152,GO:0009987,GO:0010033,GO:0016043,GO:0016491,GO:0016614,GO:0016616,GO:0019318,GO:0019321,GO:0022607,GO:0033993,GO:0042221,GO:0043933,GO:0044085,GO:0044238,GO:0044424,GO:0044464,GO:0044699,GO:0044710,GO:0044723,GO:0044763,GO:0050038,GO:0050086,GO:0050896,GO:…	K17742		fuNOG[21]	03KRJ@ascNOG,0M6NT@euroNOG,0MKNZ@eurotNOG,0PJRP@fuNOG,13E00@opiNOG,COG1028@NOG,KOG0725@euNOG	NA|NA|NA	Q	Sorbitol xylulose reductase
	TAG5_C1_TRINITY_DN5596_c0_g2_i1len=288path=[597:0-287][-1,597,-2]	13684.SNOT_05320	4.1e-15	85.9	FG10089.1	GO:0000003,GO:0003006,GO:0005575,GO:0005618,GO:0005622,GO:0005623,GO:0005737,GO:0005739,GO:0005783,GO:0005886,GO:0007049,GO:0007275,GO:0008150,GO:0009272,GO:0009277,GO:0009653,GO:0009986,GO:0009987,GO:0010927,GO:0016020,GO:0016043,GO:0019953,GO:0022402,GO:0022413,GO:0022414,GO:0022607,GO:0030154,GO:0030312,GO:0030435,GO:0030437,GO:0030476,GO:0031160,GO:0031505,GO:0032501,GO:0032502,GO:0032505,GO:…			fuNOG[21]	03R1X@ascNOG,0H73E@dotNOG,0IW1T@euNOG,0PNH7@fuNOG,11JI6@NOG,13QIE@opiNOG,15B1E@pleNOG	NA|NA|NA	S	GPI-anchored cell wall organization protein
	TAG5_C1_TRINITY_DN5844_c0_g3_i1len=267path=[1:0-266][-1,1,-2]	515849.XP_001904282.1	1.5e-14	83.2	FG07554.1	GO:0003674,GO:0005488,GO:0005501,GO:0005503,GO:0005575,GO:0005623,GO:0005886,GO:0008150,GO:0008289,GO:0009314,GO:0009416,GO:0009628,GO:0016020,GO:0016021,GO:0016918,GO:0019840,GO:0019842,GO:0031224,GO:0036094,GO:0044425,GO:0044464,GO:0050896,GO:0071944			fuNOG[21]	03IJX@ascNOG,0IKHZ@euNOG,0PJV8@fuNOG,13PAC@opiNOG,19PSX@sordNOG,1A9AE@sorNOG,COG5524@NOG	NA|NA|NA	P	Bac_rhodopsin
	TAG5_C1_TRINITY_DN5369_c1_g2_i1len=271path=[1117:0-141638:142-270][-1,1117,638,-2]	861557.XP_003306076.1	2.1e-24	116.7	FG05979.1				fuNOG[21]	03P91@ascNOG,0H57Y@dotNOG,0IF3U@euNOG,0PKQH@fuNOG,0Z1H1@NOG,13IFY@opiNOG,15AXD@pleNOG	NA|NA|NA	S	Domain of unknown function (DUF1996)
	TAG5_C1_TRINITY_DN5064_c0_g3_i1len=221path=[829:0-220][-1,829,-2]	861557.XP_003303895.1	2.1e-16	89.4	FG02202.1	GO:0000272,GO:0003674,GO:0003824,GO:0004553,GO:0005975,GO:0005976,GO:0008150,GO:0008152,GO:0008810,GO:0009056,GO:0009057,GO:0009251,GO:0016052,GO:0016787,GO:0016798,GO:0043170,GO:0044042,GO:0044238,GO:0071704,GO:1901575			fuNOG[21]	03QWV@ascNOG,0H74A@dotNOG,0IWWC@euNOG,0PNFI@fuNOG,0YBW9@NOG,13QH3@opiNOG,15CN9@pleNOG	NA|NA|NA	G	Glycosyl hydrolase family 61
	TAG5_C1_TRINITY_DN6031_c2_g2_i1len=2096path=[1:0-18671846:1868-18681847:1869-18791858:1880-2095][-1,1,1846,1847,1858,-2]	13684.SNOT_03029	0	1145.6		GO:0005575,GO:0005576,GO:0005622,GO:0005623,GO:0044464	K17066		fuNOG[21]	03I9Z@ascNOG,0H395@dotNOG,0PFAS@fuNOG,135MM@opiNOG,15DHZ@pleNOG,COG2303@NOG,KOG1238@euNOG	NA|NA|NA	E	GMC oxidoreductase
	TAG5_C1_TRINITY_DN6079_c0_g1_i1len=552path=[1:0-290269:291-551][-1,1,269,-2]	229533.XP_386197.1	5.3e-91	339	FG06021.1	GO:0001666,GO:0003674,GO:0005215,GO:0005471,GO:0005575,GO:0005576,GO:0005622,GO:0005623,GO:0005737,GO:0005739,GO:0005740,GO:0005743,GO:0005975,GO:0005996,GO:0006006,GO:0006007,GO:0006066,GO:0006071,GO:0006091,GO:0006810,GO:0006811,GO:0006820,GO:0006839,GO:0006862,GO:0006915,GO:0006950,GO:0007275,GO:0008150,GO:0008152,GO:0008219,GO:0009056,GO:0009060,GO:0009061,GO:0009311,GO:0009313,GO:0009628,GO:…	K05863		fuNOG[21]	03J44@ascNOG,0PG5Y@fuNOG,0SNEZ@hypNOG,0WTG1@necNOG,0XNW0@NOG,12NTQ@opiNOG,19KJ7@sordNOG,KOG0749@euNOG	NA|NA|NA	C	ADP ATP carrier protein
	TAG5_C1_TRINITY_DN6361_c0_g1_i1len=422path=[1:0-421][-1,1,-2]	502779.XP_002789671.1	5.2e-54	215.7	FG02504.1	GO:0003674,GO:0003824,GO:0005575,GO:0005622,GO:0005623,GO:0005737,GO:0005829,GO:0005975,GO:0005996,GO:0006006,GO:0006007,GO:0006082,GO:0006091,GO:0006096,GO:0006099,GO:0006108,GO:0006113,GO:0008150,GO:0008152,GO:0009056,GO:0009060,GO:0009061,GO:0009987,GO:0015980,GO:0016020,GO:0016052,GO:0016491,GO:0016614,GO:0016615,GO:0019318,GO:0019320,GO:0019752,GO:0019898,GO:0043436,GO:0043648,GO:0044237,GO:…	K00026		fuNOG[21]	03JA0@ascNOG,0M7MQ@euroNOG,0PGH8@fuNOG,12H9W@onyNOG,12NJA@opiNOG,COG0039@NOG,KOG1494@euNOG	NA|NA|NA	C	Malate dehydrogenase
	TAG5_C1_TRINITY_DN4529_c0_g1_i1len=311path=[63:0-310][-1,63,-2]	1047171.EFQ25100	1.8e-21	106.7	FG03713.1	GO:0000272,GO:0003674,GO:0003824,GO:0005575,GO:0005576,GO:0005975,GO:0005976,GO:0008150,GO:0008152,GO:0009056,GO:0009057,GO:0010393,GO:0016052,GO:0016829,GO:0016835,GO:0016837,GO:0030570,GO:0043170,GO:0044238,GO:0045488,GO:0045490,GO:0071704,GO:1901575			fuNOG[21]	03RJX@ascNOG,0IVZ1@euNOG,0PN9G@fuNOG,0ZIM0@NOG,13PWD@opiNOG	NA|NA|NA	G	Pectate lyase
	TAG5_C1_TRINITY_DN5631_c1_g2_i1len=334path=[731:0-248136:249-333][-1,731,136,-2]	535722.XP_003176773.1	9e-31	137.9		GO:0002181,GO:0003674,GO:0003735,GO:0005198,GO:0005575,GO:0005622,GO:0005623,GO:0005737,GO:0005829,GO:0005840,GO:0006412,GO:0007275,GO:0008150,GO:0008152,GO:0009058,GO:0009059,GO:0009987,GO:0010467,GO:0015934,GO:0019538,GO:0022625,GO:0022626,GO:0030529,GO:0032501,GO:0032502,GO:0032991,GO:0034645,GO:0043170,GO:0043226,GO:0043228,GO:0043229,GO:0043232,GO:0043581,GO:0044237,GO:0044238,GO:0044249,GO:…	K02885		fuNOG[21]	03MT1@ascNOG,0MG6Y@euroNOG,0PHM4@fuNOG,12JF3@onyNOG,12QXB@opiNOG,COG2147@NOG,KOG1696@euNOG	NA|NA|NA	J	ribosomal protein L19
	TAG5_C1_TRINITY_DN7290_c0_g1_i1len=224path=[1:0-223][-1,1,-2]	29850.GGTG_03900T0	2.5e-28	129.4		GO:0003674,GO:0003824,GO:0005215,GO:0006139,GO:0006152,GO:0006163,GO:0006195,GO:0006200,GO:0006725,GO:0006753,GO:0006793,GO:0006796,GO:0006807,GO:0006810,GO:0006811,GO:0006812,GO:0006818,GO:0007275,GO:0008150,GO:0008152,GO:0008324,GO:0008553,GO:0009056,GO:0009116,GO:0009117,GO:0009119,GO:0009123,GO:0009125,GO:0009126,GO:0009128,GO:0009141,GO:0009143,GO:0009144,GO:0009146,GO:0009150,GO:0009154,GO:…	K01535		fuNOG[21]	03Q3P@ascNOG,0PFW2@fuNOG,0UD3W@magNOG,12NKB@opiNOG,19IFI@sordNOG,COG0474@NOG,KOG0205@euNOG	NA|NA|NA	P	Cation_ATPase_N
	TAG5_C1_TRINITY_DN442_c0_g1_i1len=261path=[1:0-260][-1,1,-2]	222929.XP_003066971.1	1.3e-31	140.6	RPL35	GO:0000463,GO:0000470,GO:0002181,GO:0003674,GO:0003735,GO:0005198,GO:0005575,GO:0005622,GO:0005623,GO:0005634,GO:0005730,GO:0005737,GO:0005829,GO:0005840,GO:0006139,GO:0006364,GO:0006396,GO:0006412,GO:0006725,GO:0006807,GO:0008150,GO:0008152,GO:0009058,GO:0009059,GO:0009987,GO:0010467,GO:0015934,GO:0016070,GO:0016072,GO:0019538,GO:0022613,GO:0022625,GO:0022626,GO:0030529,GO:0030684,GO:0030687,GO:…	K02918		fuNOG[21]	03RQQ@ascNOG,0M8QB@euroNOG,0PNQF@fuNOG,12HUT@onyNOG,13T40@opiNOG,COG0255@NOG,KOG3436@euNOG	NA|NA|NA	J	60S ribosomal protein L35
	TAG5_C1_TRINITY_DN4044_c0_g1_i1len=247path=[225:0-246][-1,225,-2]	40559.EDN32417	1e-17	94.4					fuNOG[21]	04294@ascNOG,0JNKU@euNOG,0Q090@fuNOG,100P5@NOG,14FWK@opiNOG	NA|NA|NA
	TAG5_C1_TRINITY_DN5966_c4_g1_i1len=1213path=[1191:0-1212][-1,1191,-2]	426418.XP_001939279.1	3.4e-171	606.3	ADH1	GO:0000947,GO:0000955,GO:0003674,GO:0003824,GO:0004022,GO:0005575,GO:0005622,GO:0005623,GO:0005737,GO:0005739,GO:0005759,GO:0005829,GO:0005886,GO:0005975,GO:0005996,GO:0006006,GO:0006007,GO:0006066,GO:0006067,GO:0006082,GO:0006091,GO:0006113,GO:0006115,GO:0006116,GO:0006139,GO:0006520,GO:0006725,GO:0006732,GO:0006733,GO:0006734,GO:0006753,GO:0006793,GO:0006796,GO:0006807,GO:0008150,GO:0008152,GO:…	K13953	ALCD22xi,ALCD23xi,ALCD24xi,ALCD25xi,ALCD26xi,ALCD2ir,ALCD2x	fuNOG[21]	03J33@ascNOG,0H6Q3@dotNOG,0PH61@fuNOG,12PRI@opiNOG,159E3@pleNOG,COG1064@NOG,KOG0023@euNOG	NA|NA|NA	Q	Alcohol dehydrogenase GroES-like domain
	TAG5_C1_TRINITY_DN5976_c0_g3_i3len=415path=[1:0-135114:136-331310:332-3323574:333-414][-1,1,114,310,3574,-2]	140110.NechaP59877	5.6e-52	208.8	GPD	GO:0000302,GO:0003674,GO:0003824,GO:0004365,GO:0005575,GO:0005618,GO:0005622,GO:0005623,GO:0005737,GO:0005739,GO:0005811,GO:0005829,GO:0005886,GO:0005975,GO:0005996,GO:0006006,GO:0006007,GO:0006091,GO:0006094,GO:0006096,GO:0006915,GO:0006950,GO:0006979,GO:0007154,GO:0007165,GO:0007243,GO:0007275,GO:0008150,GO:0008152,GO:0008219,GO:0009056,GO:0009058,GO:0009277,GO:0009966,GO:0009987,GO:0010035,GO:…	K00134	GAPD	fuNOG[21]	03MSR@ascNOG,0PF9K@fuNOG,0SASY@hypNOG,0WU1T@necNOG,12QVQ@opiNOG,19QMM@sordNOG,COG0057@NOG,KOG0657@euNOG	NA|NA|NA	G	Glyceraldehyde 3-phosphate dehydrogenase, C-terminal domain
	TAG5_C1_TRINITY_DN5998_c1_g1_i3len=619path=[678:0-120817:121-393292:394-396295:397-4022157:403-618][-1,678,817,292,295,2157,-2]	40559.EDN21127	1.1e-65	254.6	FG10303.1	GO:0005575,GO:0005622,GO:0005623,GO:0005737,GO:0006950,GO:0007275,GO:0008150,GO:0009987,GO:0016020,GO:0032501,GO:0032502,GO:0033554,GO:0043581,GO:0044424,GO:0044464,GO:0044699,GO:0044707,GO:0044763,GO:0044767,GO:0048856,GO:0050896,GO:0051716			fuNOG[21]	03S4I@ascNOG,0IXKH@euNOG,0PP5N@fuNOG,11ZPV@NOG,13RPZ@opiNOG	NA|NA|NA	S	Conserved hypothetical protein
	TAG5_C1_TRINITY_DN6697_c0_g1_i1len=259path=[1:0-258][-1,1,-2]	5022.CBX92257	1.8e-13	79.3	RHO1	GO:0000003,GO:0000131,GO:0000148,GO:0000166,GO:0000935,GO:0001882,GO:0001883,GO:0003674,GO:0003824,GO:0003924,GO:0004871,GO:0005488,GO:0005525,GO:0005575,GO:0005622,GO:0005623,GO:0005634,GO:0005737,GO:0005739,GO:0005740,GO:0005741,GO:0005777,GO:0005794,GO:0005829,GO:0005886,GO:0005933,GO:0005934,GO:0005935,GO:0005937,GO:0006109,GO:0006139,GO:0006152,GO:0006163,GO:0006184,GO:0006195,GO:0006725,GO:…	K04513,K07975		fuNOG[21]	03I9V@ascNOG,0H50Q@dotNOG,0PFAP@fuNOG,12N37@opiNOG,15BZA@pleNOG,COG1100@NOG,KOG0393@euNOG	NA|NA|NA	S	RHO
	TAG5_C1_TRINITY_DN1668_c0_g1_i1len=497path=[475:0-496][-1,475,-2]	861557.XP_003297908.1	1.2e-73	281.2	SOD1	GO:0000003,GO:0000187,GO:0000302,GO:0000303,GO:0000737,GO:0000902,GO:0000904,GO:0001300,GO:0001306,GO:0001315,GO:0001320,GO:0001323,GO:0001324,GO:0001508,GO:0001541,GO:0001775,GO:0001817,GO:0001819,GO:0001890,GO:0001894,GO:0001895,GO:0001932,GO:0001934,GO:0002064,GO:0002093,GO:0002262,GO:0002376,GO:0002520,GO:0002576,GO:0002682,GO:0002694,GO:0003006,GO:0003008,GO:0003012,GO:0003013,GO:0003015,GO:…	K04565		fuNOG[21]	03R53@ascNOG,0H5UU@dotNOG,0PN4F@fuNOG,13PTD@opiNOG,15BFB@pleNOG,COG2032@NOG,KOG0441@euNOG	NA|NA|NA	P	Destroys radicals which are normally produced within the cells and which are toxic to biological systems (By similarity)
	TAG5_C1_TRINITY_DN6728_c0_g1_i1len=209path=[187:0-208][-1,187,-2]	148305.A4RM39	1.6e-11	73.6	FG02503.1		K02903		fuNOG[21]	03VCT@ascNOG,0PRU8@fuNOG,11T32@NOG,13PWN@opiNOG,19RY0@sordNOG,KOG3412@euNOG	NA|NA|NA	J	Ribosomal L28e protein family
	TAG5_C1_TRINITY_DN6747_c0_g1_i1len=233path=[211:0-232][-1,211,-2]	5022.CBX99177	1.2e-28	130.6	MDH1	GO:0001300,GO:0001302,GO:0003674,GO:0003676,GO:0003723,GO:0003729,GO:0003824,GO:0005488,GO:0005575,GO:0005576,GO:0005622,GO:0005623,GO:0005737,GO:0005739,GO:0005759,GO:0006082,GO:0006091,GO:0006099,GO:0006108,GO:0006950,GO:0007568,GO:0007569,GO:0008150,GO:0008152,GO:0009060,GO:0009987,GO:0015980,GO:0016491,GO:0016614,GO:0016615,GO:0016616,GO:0019752,GO:0030060,GO:0031974,GO:0032502,GO:0033554,GO:…	K00026		fuNOG[21]	03KZF@ascNOG,0H50V@dotNOG,0PGCI@fuNOG,12NJA@opiNOG,157Q3@pleNOG,COG0039@NOG,KOG1494@euNOG	NA|NA|NA	C	Malate dehydrogenase
	TAG5_C1_TRINITY_DN6779_c0_g1_i1len=227path=[1:0-226][-1,1,-2]	36630.CADNFIAP00006301	7.3e-12	74.3	NTF2	GO:0003674,GO:0005488,GO:0005515,GO:0005575,GO:0005622,GO:0005623,GO:0005634,GO:0005635,GO:0005737,GO:0005829,GO:0006605,GO:0006606,GO:0006810,GO:0006886,GO:0006913,GO:0008104,GO:0008150,GO:0008536,GO:0009987,GO:0012505,GO:0015031,GO:0016020,GO:0016021,GO:0016482,GO:0017016,GO:0017038,GO:0019899,GO:0031090,GO:0031224,GO:0031267,GO:0031965,GO:0031967,GO:0031975,GO:0033036,GO:0033365,GO:0034504,GO:…			fuNOG[21]	03S3E@ascNOG,0M8FR@euroNOG,0MNT4@eurotNOG,0PP3P@fuNOG,11QUX@NOG,13RBE@opiNOG,KOG2104@euNOG	NA|NA|NA	U	nuclear transport factor NTF-2
	TAG5_C1_TRINITY_DN4719_c0_g1_i1len=929path=[2795:0-928][-1,2795,-2]	40559.EDN24497	1.6e-14	84.7	FG00450.1				fuNOG[21]	03TS3@ascNOG,0J0YA@euNOG,0PR5J@fuNOG,127BE@NOG,13UP5@opiNOG	NA|NA|NA	S	Conserved hypothetical protein
	TAG5_C1_TRINITY_DN211_c0_g1_i1len=264path=[1:0-263][-1,1,-2]	502779.XP_002789194.1	3.1e-21	105.9		GO:0005575,GO:0005622,GO:0005623,GO:0005737,GO:0044424,GO:0044464	K09568		fuNOG[21]	03RSH@ascNOG,0M8TR@euroNOG,0PR3Z@fuNOG,12I5P@onyNOG,13SQI@opiNOG,COG0545@NOG,KOG0544@euNOG	NA|NA|NA	O	peptidyl-prolyl cis-trans isomerase
	TAG5_C1_TRINITY_DN5767_c1_g2_i1len=251path=[999:0-250][-1,999,-2]	515849.XP_001913066.1	1.6e-34	150.2	ATP1	GO:0000166,GO:0000275,GO:0001882,GO:0001883,GO:0003674,GO:0003824,GO:0005215,GO:0005488,GO:0005524,GO:0005575,GO:0005622,GO:0005623,GO:0005737,GO:0005739,GO:0005740,GO:0005743,GO:0005753,GO:0005754,GO:0005759,GO:0005886,GO:0006139,GO:0006152,GO:0006163,GO:0006164,GO:0006195,GO:0006200,GO:0006725,GO:0006753,GO:0006754,GO:0006793,GO:0006796,GO:0006807,GO:0006810,GO:0006811,GO:0006812,GO:0006818,GO:…	K02132		fuNOG[21]	03IRD@ascNOG,0PFSM@fuNOG,12NFX@opiNOG,19P0M@sordNOG,1A937@sorNOG,COG0056@NOG,KOG1353@euNOG	NA|NA|NA	C	produces ATP from ADP in the presence of a proton gradient across the membrane
	TAG5_C1_TRINITY_DN5767_c1_g1_i2len=233path=[1564:0-77844:78-78845:79-132899:133-232][-1,1564,844,845,899,-2]	500485.XP_002557222.1	2.2e-32	142.9	ATP1	GO:0000166,GO:0000275,GO:0001882,GO:0001883,GO:0003674,GO:0003824,GO:0005215,GO:0005488,GO:0005524,GO:0005575,GO:0005622,GO:0005623,GO:0005737,GO:0005739,GO:0005740,GO:0005743,GO:0005753,GO:0005754,GO:0005759,GO:0005886,GO:0006139,GO:0006152,GO:0006163,GO:0006164,GO:0006195,GO:0006200,GO:0006725,GO:0006753,GO:0006754,GO:0006793,GO:0006796,GO:0006807,GO:0006810,GO:0006811,GO:0006812,GO:0006818,GO:…	K02132		fuNOG[21]	03IRD@ascNOG,0M5CX@euroNOG,0MJFB@eurotNOG,0PFSM@fuNOG,12NFX@opiNOG,COG0056@NOG,KOG1353@euNOG	NA|NA|NA	C	Produces ATP from ADP in the presence of a proton gradient across the membrane (By similarity)
	TAG5_C1_TRINITY_DN5738_c0_g1_i1len=326path=[607:0-50635:51-511275:52-325][-1,607,635,1275,-2]	861557.XP_003304564.1	6.9e-48	194.9	FG06924.1	GO:0002181,GO:0003674,GO:0003735,GO:0005198,GO:0005575,GO:0005622,GO:0005623,GO:0005737,GO:0005829,GO:0005840,GO:0006412,GO:0007275,GO:0008150,GO:0008152,GO:0009058,GO:0009059,GO:0009987,GO:0010467,GO:0015934,GO:0019538,GO:0022625,GO:0022626,GO:0030529,GO:0032501,GO:0032502,GO:0032991,GO:0034645,GO:0043170,GO:0043226,GO:0043228,GO:0043229,GO:0043232,GO:0043581,GO:0044237,GO:0044238,GO:0044249,GO:…	K02865		fuNOG[21]	03JMV@ascNOG,0H4JF@dotNOG,0PGQQ@fuNOG,12PU2@opiNOG,15846@pleNOG,COG0081@NOG,KOG1570@euNOG	NA|NA|NA	J	ribosomal protein
	TAG5_C1_TRINITY_DN6242_c3_g3_i1len=668path=[937:0-55970:56-4991414:500-5141429:515-5151430:516-5278291:528-667][937,970,1414,1429,1430,8291,-2]	13684.SNOT_06925	2.6e-105	386.7	ALD5	GO:0003674,GO:0003824,GO:0004029,GO:0004030,GO:0005575,GO:0005622,GO:0005623,GO:0005634,GO:0005737,GO:0005739,GO:0005759,GO:0005794,GO:0005829,GO:0006066,GO:0006067,GO:0006068,GO:0006082,GO:0006083,GO:0006090,GO:0006139,GO:0006725,GO:0006732,GO:0006733,GO:0006739,GO:0006740,GO:0006753,GO:0006793,GO:0006796,GO:0006807,GO:0006950,GO:0008150,GO:0008152,GO:0009056,GO:0009058,GO:0009117,GO:0009295,GO:…	K00128		fuNOG[21]	03JSM@ascNOG,0H5TB@dotNOG,0PFKN@fuNOG,12PWF@opiNOG,158YC@pleNOG,COG1012@NOG,KOG2450@euNOG	NA|NA|NA	C	Aldehyde dehydrogenase family
	TAG5_C1_TRINITY_DN6249_c1_g1_i11len=998path=[6466:0-2592001:260-2772019:278-2794603:280-3031047:304-3041048:305-3191063:320-3571101:358-3671111:368-4181162:419-5381282:539-5411285:542-5591303:560-5651309:566-6271371:628-6281372:629-6311375:632-6451389:646-6466047:647-6702098:671-6815675:682-8541598:855-8611605:862-8625545:863-9581702:959-9623855:963-9881732:989-9893881:990-997][-1,6466,2001,2019,…	861557.XP_003297885.1	3.4e-156	556.2	TEF1	GO:0000166,GO:0001882,GO:0001883,GO:0002181,GO:0002182,GO:0003674,GO:0003676,GO:0003723,GO:0003746,GO:0005488,GO:0005525,GO:0005575,GO:0005576,GO:0005622,GO:0005623,GO:0005634,GO:0005737,GO:0005739,GO:0005829,GO:0005840,GO:0005853,GO:0005856,GO:0006403,GO:0006405,GO:0006409,GO:0006412,GO:0006414,GO:0006810,GO:0006913,GO:0008135,GO:0008150,GO:0008152,GO:0009058,GO:0009059,GO:0009987,GO:0010467,GO:…	K03231		fuNOG[21]	03IHI@ascNOG,0H48N@dotNOG,0PJIR@fuNOG,12P5E@opiNOG,15B5X@pleNOG,COG5256@NOG,KOG0052@euNOG	NA|NA|NA	J	This protein promotes the GTP-dependent binding of aminoacyl-tRNA to the A-site of ribosomes during protein biosynthesis (By similarity)
	TAG5_C1_TRINITY_DN6249_c1_g1_i14len=935path=[7297:0-2261033:227-2351042:236-2381045:239-2401047:241-2411048:242-2561063:257-2941101:295-3041111:305-3551162:356-4751282:476-4781285:479-4961303:497-5021309:503-5641371:565-5651372:566-5681375:569-5821389:583-5836047:584-6072098:608-6185675:619-7911598:792-7981605:799-7995545:800-8951702:896-8993855:900-9251732:926-9263881:927-934][-1,7297,1033,1042,…	861557.XP_003297885.1	1.4e-157	560.8	TEF1	GO:0000166,GO:0001882,GO:0001883,GO:0002181,GO:0002182,GO:0003674,GO:0003676,GO:0003723,GO:0003746,GO:0005488,GO:0005525,GO:0005575,GO:0005576,GO:0005622,GO:0005623,GO:0005634,GO:0005737,GO:0005739,GO:0005829,GO:0005840,GO:0005853,GO:0005856,GO:0006403,GO:0006405,GO:0006409,GO:0006412,GO:0006414,GO:0006810,GO:0006913,GO:0008135,GO:0008150,GO:0008152,GO:0009058,GO:0009059,GO:0009987,GO:0010467,GO:…	K03231		fuNOG[21]	03IHI@ascNOG,0H48N@dotNOG,0PJIR@fuNOG,12P5E@opiNOG,15B5X@pleNOG,COG5256@NOG,KOG0052@euNOG	NA|NA|NA	J	This protein promotes the GTP-dependent binding of aminoacyl-tRNA to the A-site of ribosomes during protein biosynthesis (By similarity)
	TAG5_C1_TRINITY_DN6181_c0_g1_i1len=1553path=[1:0-4726:48-9170:92-1384075:139-162141:163-232211:233-2331694:234-336315:337-449428:450-542521:543-6114076:612-635614:636-6383610:639-671650:672-7164077:717-740719:741-7914078:792-815794:816-8212750:822-8693739:870-9442873:945-1552][-1,1,26,70,4075,141,211,1694,315,428,521,4076,614,3610,650,4077,719,4078,794,2750,3739,2873,-2]	426418.XP_001934887.1	7.7e-86	322.4	FG10132.1	GO:0000003,GO:0003006,GO:0007049,GO:0008150,GO:0009653,GO:0009987,GO:0010564,GO:0019953,GO:0019954,GO:0022402,GO:0022414,GO:0022603,GO:0030154,GO:0030435,GO:0030436,GO:0032502,GO:0034293,GO:0034305,GO:0034306,GO:0040020,GO:0042173,GO:0043934,GO:0043935,GO:0043937,GO:0043938,GO:0043939,GO:0043940,GO:0043941,GO:0044699,GO:0044763,GO:0044767,GO:0045595,GO:0045597,GO:0045881,GO:0048315,GO:0048518,GO:…			fuNOG[21]	03MYA@ascNOG,0H75A@dotNOG,0IJUF@euNOG,0PHPS@fuNOG,11JAY@NOG,13JZX@opiNOG,15CP9@pleNOG	NA|NA|NA	S	Inherit from ascNOG: GTP-binding protein EsdC
	TAG5_C1_TRINITY_DN6159_c0_g1_i2len=315path=[109:0-1211736:122-1331748:134-1742021:175-314][109,1736,1748,2021,-2]	426418.XP_001930668.1	1.2e-23	114	GRG-1				fuNOG[21]	03VG3@ascNOG,0J3YX@euNOG,0PT0B@fuNOG,0YWA5@NOG,13Y48@opiNOG	NA|NA|NA	S	glucose-repressible protein
	TAG5_C1_TRINITY_DN6159_c0_g1_i6len=424path=[2301:0-140109:141-239208:240-290259:291-291260:292-357326:358-423][-1,2301,109,208,259,260,326,-2]	426418.XP_001930668.1	2.4e-25	119.8	GRG-1				fuNOG[21]	03VG3@ascNOG,0J3YX@euNOG,0PT0B@fuNOG,0YWA5@NOG,13Y48@opiNOG	NA|NA|NA	S	glucose-repressible protein
	TAG5_C1_TRINITY_DN6159_c0_g1_i8len=414path=[1:0-10382:104-128107:129-130109:131-229208:230-280259:281-281260:282-347326:348-413][-1,1,82,107,109,208,259,260,326,-2]	426418.XP_001930668.1	9.8e-27	124.4	GRG-1				fuNOG[21]	03VG3@ascNOG,0J3YX@euNOG,0PT0B@fuNOG,0YWA5@NOG,13Y48@opiNOG	NA|NA|NA	S	glucose-repressible protein
	TAG5_C1_TRINITY_DN5464_c0_g2_i1len=306path=[1:0-305][-1,1,-2]	5306.JGI74696	1.6e-09	66.2					fuNOG[21]	0J23T@euNOG,0PPKI@fuNOG,0XSGW@NOG,13T36@opiNOG	NA|NA|NA	S	Glycosyl hydrolase catalytic core
	TAG5_C1_TRINITY_DN4279_c0_g1_i1len=349path=[327:0-348][-1,327,-2]	502779.XP_002791903.1	9.5e-37	157.9					fuNOG[21]	13PXY@opiNOG,COG0652@NOG,KOG0881@euNOG	NA|NA|NA	O	PPIases accelerate the folding of proteins (By similarity)
	TAG5_C1_TRINITY_DN4279_c0_g2_i1len=260path=[871:0-259][-1,871,-2]	653948.CCA19750	7.8e-08	61.2					fuNOG[21]	0XQB4@NOG,KOG0882@euNOG	NA|NA|NA	O	peptidylprolyl isomerase domain and WD
	TAG5_C1_TRINITY_DN5659_c0_g1_i1len=215path=[1683:0-214][-1,1683,-2]	51453.JGI54511	4.6e-27	125.2	FG04002.1				fuNOG[21]	03KE4@ascNOG,0IFVJ@euNOG,0PKSM@fuNOG,0SAPN@hypNOG,0ZAZW@NOG,13NZG@opiNOG,19NJS@sordNOG	NA|NA|NA	S	BTB/POZ domain
	TAG5_C1_TRINITY_DN1880_c0_g1_i1len=229path=[207:0-228][-1,207,-2]	5022.CBX96706	1.1e-31	140.6	RPL32	GO:0002181,GO:0003674,GO:0003735,GO:0005198,GO:0005575,GO:0005622,GO:0005623,GO:0005634,GO:0005730,GO:0005737,GO:0005829,GO:0005840,GO:0006412,GO:0007275,GO:0008150,GO:0008152,GO:0009058,GO:0009059,GO:0009987,GO:0010467,GO:0015934,GO:0019538,GO:0022625,GO:0022626,GO:0030529,GO:0031974,GO:0031981,GO:0032501,GO:0032502,GO:0032991,GO:0034645,GO:0043170,GO:0043226,GO:0043227,GO:0043228,GO:0043229,GO:…	K02912		fuNOG[21]	03S19@ascNOG,0HA15@dotNOG,0PNPG@fuNOG,13PT9@opiNOG,15E9X@pleNOG,COG1717@NOG,KOG0878@euNOG	NA|NA|NA	J	Ribosomal protein L32
	TAG5_C1_TRINITY_DN5996_c0_g1_i2len=245path=[1:0-5534:56-581070:59-157136:158-244][-1,1,34,1070,136,-2]	5022.CBX96783	4e-35	152.1		GO:0003674,GO:0003824,GO:0005215,GO:0006139,GO:0006152,GO:0006163,GO:0006195,GO:0006200,GO:0006725,GO:0006753,GO:0006793,GO:0006796,GO:0006807,GO:0006810,GO:0006811,GO:0006812,GO:0006818,GO:0007275,GO:0008150,GO:0008152,GO:0008324,GO:0008553,GO:0009056,GO:0009116,GO:0009117,GO:0009119,GO:0009123,GO:0009125,GO:0009126,GO:0009128,GO:0009141,GO:0009143,GO:0009144,GO:0009146,GO:0009150,GO:0009154,GO:…	K01535		fuNOG[21]	03Q3P@ascNOG,0H609@dotNOG,0PFW2@fuNOG,12NKB@opiNOG,15977@pleNOG,COG0474@NOG,KOG0205@euNOG	NA|NA|NA	P	E1-E2 ATPase
	TAG5_C1_TRINITY_DN4767_c0_g1_i1len=247path=[773:0-891148:90-246][-1,773,1148,-2]	13684.SNOT_00073	6.4e-20	101.7					fuNOG[21]	03UAP@ascNOG,0HB1C@dotNOG,0J14Y@euNOG,0PRH7@fuNOG,13VQE@opiNOG,15BNW@pleNOG,COG3791@NOG	NA|NA|NA	S	Glutathione-dependent formaldehyde-activating enzyme
	TAG5_C1_TRINITY_DN6242_c3_g1_i7len=1173path=[1:0-490469:491-4997661:500-613592:614-616595:617-6198697:620-7453231:746-9013387:902-9123398:913-11383624:1139-11397514:1140-1172][-1,1,469,7661,592,595,8697,3231,3387,3398,3624,7514,-2]	13684.SNOT_06925	2.3e-175	620.2	ALD5	GO:0003674,GO:0003824,GO:0004029,GO:0004030,GO:0005575,GO:0005622,GO:0005623,GO:0005634,GO:0005737,GO:0005739,GO:0005759,GO:0005794,GO:0005829,GO:0006066,GO:0006067,GO:0006068,GO:0006082,GO:0006083,GO:0006090,GO:0006139,GO:0006725,GO:0006732,GO:0006733,GO:0006739,GO:0006740,GO:0006753,GO:0006793,GO:0006796,GO:0006807,GO:0006950,GO:0008150,GO:0008152,GO:0009056,GO:0009058,GO:0009117,GO:0009295,GO:…	K00128		fuNOG[21]	03JSM@ascNOG,0H5TB@dotNOG,0PFKN@fuNOG,12PWF@opiNOG,158YC@pleNOG,COG1012@NOG,KOG2450@euNOG	NA|NA|NA	C	Aldehyde dehydrogenase family
	TAG5_C1_TRINITY_DN2947_c0_g1_i1len=256path=[1:0-255][-1,1,-2]	13684.SNOT_05397	1.7e-19	99.8	FG10368.1	GO:0002181,GO:0002182,GO:0003674,GO:0003735,GO:0005198,GO:0005575,GO:0005622,GO:0005623,GO:0005634,GO:0005737,GO:0005829,GO:0005840,GO:0006412,GO:0006414,GO:0008150,GO:0008152,GO:0009058,GO:0009059,GO:0009987,GO:0010467,GO:0015934,GO:0019538,GO:0022625,GO:0022626,GO:0030529,GO:0032991,GO:0034645,GO:0043170,GO:0043226,GO:0043227,GO:0043228,GO:0043229,GO:0043231,GO:0043232,GO:0044237,GO:0044238,GO:…	K02942		fuNOG[21]	03UMW@ascNOG,0H8MQ@dotNOG,0PRWG@fuNOG,13W65@opiNOG,15C6T@pleNOG,COG2058@NOG,KOG1762@euNOG	NA|NA|NA	J	60S acidic ribosomal protein P1
	TAG5_C1_TRINITY_DN601_c0_g1_i1len=217path=[1:0-216][-1,1,-2]	336963.XP_002544479.1	3e-18	95.9	FG02070.1				fuNOG[21]	03M0T@ascNOG,0M3HG@euroNOG,0PHQ8@fuNOG,12F4N@onyNOG,12QSP@opiNOG,COG0477@NOG,KOG2533@euNOG	NA|NA|NA	G	Major Facilitator Superfamily
	TAG5_C1_TRINITY_DN6443_c0_g1_i1len=224path=[1:0-223][-1,1,-2]	861557.XP_003303879.1	5.2e-29	131.7	MDH1	GO:0001300,GO:0001302,GO:0003674,GO:0003676,GO:0003723,GO:0003729,GO:0003824,GO:0005488,GO:0005575,GO:0005576,GO:0005622,GO:0005623,GO:0005737,GO:0005739,GO:0005759,GO:0006082,GO:0006091,GO:0006099,GO:0006108,GO:0006950,GO:0007568,GO:0007569,GO:0008150,GO:0008152,GO:0009060,GO:0009987,GO:0015980,GO:0016491,GO:0016614,GO:0016615,GO:0016616,GO:0019752,GO:0030060,GO:0031974,GO:0032502,GO:0033554,GO:…	K00026		fuNOG[21]	03KZF@ascNOG,0H50V@dotNOG,0PGCI@fuNOG,12NJA@opiNOG,157Q3@pleNOG,COG0039@NOG,KOG1494@euNOG	NA|NA|NA	C	Malate dehydrogenase
	TAG5_C1_TRINITY_DN5846_c0_g1_i1len=227path=[1299:0-226][-1,1299,-2]	426418.XP_001934338.1	1.6e-25	120.2		GO:0003674,GO:0003824,GO:0005215,GO:0006139,GO:0006152,GO:0006163,GO:0006195,GO:0006200,GO:0006725,GO:0006753,GO:0006793,GO:0006796,GO:0006807,GO:0006810,GO:0006811,GO:0006812,GO:0006818,GO:0007275,GO:0008150,GO:0008152,GO:0008324,GO:0008553,GO:0009056,GO:0009116,GO:0009117,GO:0009119,GO:0009123,GO:0009125,GO:0009126,GO:0009128,GO:0009141,GO:0009143,GO:0009144,GO:0009146,GO:0009150,GO:0009154,GO:…	K01535		fuNOG[21]	03Q3P@ascNOG,0H609@dotNOG,0PFW2@fuNOG,12NKB@opiNOG,15977@pleNOG,COG0474@NOG,KOG0205@euNOG	NA|NA|NA	P	E1-E2 ATPase
	TAG5_C1_TRINITY_DN5831_c1_g2_i1len=832path=[810:0-5051293:506-831][-1,810,1293,-2]	861557.XP_003303028.1	2.3e-50	203.4	FG04002.1				fuNOG[21]	03KE4@ascNOG,0H48G@dotNOG,0IFVJ@euNOG,0PKSM@fuNOG,0ZAZW@NOG,13NZG@opiNOG,15AIZ@pleNOG	NA|NA|NA	S	BTB/POZ domain
	TAG5_C1_TRINITY_DN6031_c3_g2_i1len=995path=[935:0-1371050:138-95091:951-959100:960-994][-1,935,1050,91,100,-2]	861557.XP_003295729.1	2.2e-172	610.1		GO:0005575,GO:0005576,GO:0005622,GO:0005623,GO:0044464	K17066		fuNOG[21]	03I9Z@ascNOG,0H395@dotNOG,0PFAS@fuNOG,135MM@opiNOG,15DHZ@pleNOG,COG2303@NOG,KOG1238@euNOG	NA|NA|NA	E	GMC oxidoreductase
	TAG5_C1_TRINITY_DN6031_c3_g4_i1len=213path=[2791:0-212][-1,2791,-2]	5022.CBX94274	4.3e-33	145.2		GO:0005575,GO:0005576,GO:0005622,GO:0005623,GO:0044464	K17066		fuNOG[21]	03I9Z@ascNOG,0H395@dotNOG,0PFAS@fuNOG,135MM@opiNOG,15DHZ@pleNOG,COG2303@NOG,KOG1238@euNOG	NA|NA|NA	E	GMC oxidoreductase
	TAG5_C1_TRINITY_DN5633_c0_g2_i1len=295path=[273:0-294][-1,273,-2]	441959.XP_002484766.1	2.9e-13	79.7		GO:0005575,GO:0005576			fuNOG[21]	03U1W@ascNOG,0MEW6@euroNOG,0MNIH@eurotNOG,0PRT6@fuNOG,13VDJ@opiNOG,COG2340@NOG,KOG3017@euNOG	NA|NA|NA	S	SCP-like extracellular protein
	TAG5_C1_TRINITY_DN3437_c0_g1_i1len=280path=[540:0-279][-1,540,-2]	5022.CBY02310	7.1e-35	151.4	RPL44	GO:0002181,GO:0003674,GO:0003735,GO:0005198,GO:0005575,GO:0005622,GO:0005623,GO:0005737,GO:0005829,GO:0005840,GO:0006412,GO:0007275,GO:0008150,GO:0008152,GO:0009058,GO:0009059,GO:0009987,GO:0010467,GO:0015934,GO:0019538,GO:0022625,GO:0022626,GO:0030529,GO:0032501,GO:0032502,GO:0032991,GO:0034645,GO:0043170,GO:0043226,GO:0043228,GO:0043229,GO:0043232,GO:0043581,GO:0044237,GO:0044238,GO:0044249,GO:…	K02929		fuNOG[21]	03SKY@ascNOG,0H7DW@dotNOG,0PPND@fuNOG,13SY1@opiNOG,15EH6@pleNOG,COG1631@NOG,KOG3464@euNOG	NA|NA|NA	J	Ribosomal protein L44
	TAG5_C1_TRINITY_DN4335_c0_g1_i1len=336path=[755:0-266686:267-267687:268-335][-1,755,686,687,-2]	573729.XP_003662338.1	1.3e-48	197.2	FG10246.1	GO:0000027,GO:0002181,GO:0003674,GO:0003735,GO:0005198,GO:0005575,GO:0005622,GO:0005623,GO:0005737,GO:0005829,GO:0005840,GO:0006412,GO:0006415,GO:0006996,GO:0007275,GO:0008150,GO:0008152,GO:0009058,GO:0009059,GO:0009987,GO:0010467,GO:0015934,GO:0016043,GO:0019538,GO:0022411,GO:0022607,GO:0022613,GO:0022618,GO:0022625,GO:0022626,GO:0030529,GO:0032501,GO:0032502,GO:0032984,GO:0032991,GO:0034622,GO:…	K02866		fuNOG[21]	03JYK@ascNOG,0CRKB@chaNOG,0PH0M@fuNOG,12NKA@opiNOG,19JKI@sordNOG,1AAC9@sorNOG,COG0197@NOG,KOG0857@euNOG	NA|NA|NA	J	Ribosomal protein L16p/L10e
	TAG5_C1_TRINITY_DN5966_c0_g1_i1len=539path=[517:0-65560:66-538][-1,517,560,-2]	426418.XP_001939279.1	2.2e-74	283.5	ADH1	GO:0000947,GO:0000955,GO:0003674,GO:0003824,GO:0004022,GO:0005575,GO:0005622,GO:0005623,GO:0005737,GO:0005739,GO:0005759,GO:0005829,GO:0005886,GO:0005975,GO:0005996,GO:0006006,GO:0006007,GO:0006066,GO:0006067,GO:0006082,GO:0006091,GO:0006113,GO:0006115,GO:0006116,GO:0006139,GO:0006520,GO:0006725,GO:0006732,GO:0006733,GO:0006734,GO:0006753,GO:0006793,GO:0006796,GO:0006807,GO:0008150,GO:0008152,GO:…	K13953	ALCD22xi,ALCD23xi,ALCD24xi,ALCD25xi,ALCD26xi,ALCD2ir,ALCD2x	fuNOG[21]	03J33@ascNOG,0H6Q3@dotNOG,0PH61@fuNOG,12PRI@opiNOG,159E3@pleNOG,COG1064@NOG,KOG0023@euNOG	NA|NA|NA	Q	Alcohol dehydrogenase GroES-like domain
	TAG5_C1_TRINITY_DN5957_c1_g2_i2len=753path=[1953:0-683567:69-1613399:162-2032134:204-752][-1,1953,3567,3399,2134,-2]	13684.SNOT_01163	9.7e-87	324.7	FDH1	GO:0003674,GO:0003824,GO:0005575,GO:0005622,GO:0005623,GO:0005737,GO:0005829,GO:0006082,GO:0008150,GO:0008152,GO:0008863,GO:0009056,GO:0009987,GO:0015942,GO:0016054,GO:0016491,GO:0016620,GO:0016903,GO:0019752,GO:0032787,GO:0042183,GO:0043436,GO:0044237,GO:0044248,GO:0044281,GO:0044282,GO:0044424,GO:0044444,GO:0044464,GO:0044710,GO:0044712,GO:0046395,GO:0055114,GO:0071704,GO:0072329,GO:1901575	K00122	FDH	fuNOG[21]	03K2Q@ascNOG,0H4E1@dotNOG,0PFPK@fuNOG,12R7X@opiNOG,15AIH@pleNOG,COG1052@NOG,KOG0069@euNOG	NA|NA|NA	C	D-isomer specific 2-hydroxyacid dehydrogenase, catalytic domain
	TAG5_C1_TRINITY_DN5976_c0_g2_i1len=336path=[1299:0-335][-1,1299,-2]	861557.XP_003302167.1	4.5e-47	192.2	GPD	GO:0000302,GO:0003674,GO:0003824,GO:0004365,GO:0005575,GO:0005618,GO:0005622,GO:0005623,GO:0005737,GO:0005739,GO:0005811,GO:0005829,GO:0005886,GO:0005975,GO:0005996,GO:0006006,GO:0006007,GO:0006091,GO:0006094,GO:0006096,GO:0006915,GO:0006950,GO:0006979,GO:0007154,GO:0007165,GO:0007243,GO:0007275,GO:0008150,GO:0008152,GO:0008219,GO:0009056,GO:0009058,GO:0009277,GO:0009966,GO:0009987,GO:0010035,GO:…	K00134	GAPD	fuNOG[21]	03MSR@ascNOG,0H3J7@dotNOG,0PF9K@fuNOG,12QVQ@opiNOG,15DE3@pleNOG,COG0057@NOG,KOG0657@euNOG	NA|NA|NA	G	Glyceraldehyde-3-phosphate dehydrogenase
	TAG5_C1_TRINITY_DN1643_c0_g1_i1len=248path=[390:0-115165:116-247][-1,390,165,-2]	4952.XP_502906.2	6.2e-14	81.3	PMP3	GO:0005575,GO:0005622,GO:0005623,GO:0005737,GO:0005886,GO:0006810,GO:0006811,GO:0006812,GO:0006873,GO:0006950,GO:0006970,GO:0007275,GO:0008150,GO:0009628,GO:0009651,GO:0009987,GO:0016020,GO:0019725,GO:0030003,GO:0032501,GO:0032502,GO:0033554,GO:0042391,GO:0042592,GO:0043157,GO:0043581,GO:0044424,GO:0044464,GO:0044699,GO:0044707,GO:0044763,GO:0044765,GO:0044767,GO:0048856,GO:0048878,GO:0050801,GO:…			fuNOG[21]	03WAG@ascNOG,0PRTI@fuNOG,13WUH@opiNOG,19CFB@saccNOG,COG0401@NOG,KOG1773@euNOG	NA|NA|NA	S	Pfam:UPF0057
	TAG5_C1_TRINITY_DN271_c0_g1_i1len=209path=[187:0-208][-1,187,-2]	426418.XP_001936597.1	6.3e-29	131.3	RPL12	GO:0000027,GO:0002181,GO:0003674,GO:0003735,GO:0005198,GO:0005575,GO:0005622,GO:0005623,GO:0005634,GO:0005730,GO:0005737,GO:0005829,GO:0005840,GO:0006412,GO:0006996,GO:0008150,GO:0008152,GO:0009058,GO:0009059,GO:0009987,GO:0010467,GO:0015934,GO:0016043,GO:0019538,GO:0022607,GO:0022613,GO:0022618,GO:0022625,GO:0022626,GO:0030529,GO:0031974,GO:0031981,GO:0032991,GO:0034622,GO:0034645,GO:0042254,GO:…	K02870		fuNOG[21]	03NT7@ascNOG,0H61N@dotNOG,0PN4A@fuNOG,13PRV@opiNOG,15D0P@pleNOG,COG0080@NOG,KOG0886@euNOG	NA|NA|NA	J	Ribosomal protein L11, N-terminal domain
	TAG5_C1_TRINITY_DN6242_c3_g5_i1len=247path=[5355:0-246][-1,5355,-2]	500485.XP_002556634.1	1.8e-17	93.2	ALD5	GO:0003674,GO:0003824,GO:0004029,GO:0004030,GO:0005575,GO:0005622,GO:0005623,GO:0005634,GO:0005737,GO:0005739,GO:0005759,GO:0005794,GO:0005829,GO:0006066,GO:0006067,GO:0006068,GO:0006082,GO:0006083,GO:0006090,GO:0006139,GO:0006725,GO:0006732,GO:0006733,GO:0006739,GO:0006740,GO:0006753,GO:0006793,GO:0006796,GO:0006807,GO:0006950,GO:0008150,GO:0008152,GO:0009056,GO:0009058,GO:0009117,GO:0009295,GO:…	K00128		fuNOG[21]	03JSM@ascNOG,0M65Q@euroNOG,0MMG8@eurotNOG,0PFKN@fuNOG,12PWF@opiNOG,COG1012@NOG,KOG2450@euNOG	NA|NA|NA	C	Aldehyde dehydrogenase
	TAG5_C1_TRINITY_DN6249_c1_g2_i1len=285path=[8550:0-1031537:104-1273546:128-2381672:239-2501684:251-2514162:252-284][-1,8550,1537,3546,1672,1684,4162]	861557.XP_003297885.1	9.8e-49	197.6	TEF1	GO:0000166,GO:0001882,GO:0001883,GO:0002181,GO:0002182,GO:0003674,GO:0003676,GO:0003723,GO:0003746,GO:0005488,GO:0005525,GO:0005575,GO:0005576,GO:0005622,GO:0005623,GO:0005634,GO:0005737,GO:0005739,GO:0005829,GO:0005840,GO:0005853,GO:0005856,GO:0006403,GO:0006405,GO:0006409,GO:0006412,GO:0006414,GO:0006810,GO:0006913,GO:0008135,GO:0008150,GO:0008152,GO:0009058,GO:0009059,GO:0009987,GO:0010467,GO:…	K03231		fuNOG[21]	03IHI@ascNOG,0H48N@dotNOG,0PJIR@fuNOG,12P5E@opiNOG,15B5X@pleNOG,COG5256@NOG,KOG0052@euNOG	NA|NA|NA	J	This protein promotes the GTP-dependent binding of aminoacyl-tRNA to the A-site of ribosomes during protein biosynthesis (By similarity)
	TAG5_C1_TRINITY_DN6249_c1_g1_i10len=1205path=[6466:0-2592001:260-2772019:278-2794603:280-3031047:304-3041048:305-3193033:320-3283042:329-4183132:419-4423156:443-4574258:458-4788174:479-5591303:560-5651309:566-6271371:628-6281372:629-6311375:632-6451389:646-6461390:647-7931537:794-8171561:818-8541598:855-8611605:862-8621606:863-9161660:917-9281672:929-9401684:941-9411685:942-9581702:959-9621706:96…	426418.XP_001930631.1	5.5e-193	678.7	TEF1	GO:0000166,GO:0001882,GO:0001883,GO:0002181,GO:0002182,GO:0003674,GO:0003676,GO:0003723,GO:0003746,GO:0005488,GO:0005525,GO:0005575,GO:0005576,GO:0005622,GO:0005623,GO:0005634,GO:0005737,GO:0005739,GO:0005829,GO:0005840,GO:0005853,GO:0005856,GO:0006403,GO:0006405,GO:0006409,GO:0006412,GO:0006414,GO:0006810,GO:0006913,GO:0008135,GO:0008150,GO:0008152,GO:0009058,GO:0009059,GO:0009987,GO:0010467,GO:…	K03231		fuNOG[21]	03IHI@ascNOG,0H48N@dotNOG,0PJIR@fuNOG,12P5E@opiNOG,15B5X@pleNOG,COG5256@NOG,KOG0052@euNOG	NA|NA|NA	J	This protein promotes the GTP-dependent binding of aminoacyl-tRNA to the A-site of ribosomes during protein biosynthesis (By similarity)
	TAG5_C1_TRINITY_DN6249_c1_g1_i13len=1147path=[7297:0-2261033:227-2351042:236-2381045:239-2401047:241-2414627:242-2653042:266-3553132:356-3793156:380-3944258:395-4153315:416-4453222:446-4544216:455-4751282:476-4781285:479-4961303:497-5021309:503-5641371:565-5651372:566-5681375:569-5821389:583-5831390:584-7301537:731-7541561:755-7911598:792-7981605:799-7991606:800-8531660:854-8651672:866-8771684:87…	426418.XP_001930631.1	7.7e-195	684.9	TEF1	GO:0000166,GO:0001882,GO:0001883,GO:0002181,GO:0002182,GO:0003674,GO:0003676,GO:0003723,GO:0003746,GO:0005488,GO:0005525,GO:0005575,GO:0005576,GO:0005622,GO:0005623,GO:0005634,GO:0005737,GO:0005739,GO:0005829,GO:0005840,GO:0005853,GO:0005856,GO:0006403,GO:0006405,GO:0006409,GO:0006412,GO:0006414,GO:0006810,GO:0006913,GO:0008135,GO:0008150,GO:0008152,GO:0009058,GO:0009059,GO:0009987,GO:0010467,GO:…	K03231		fuNOG[21]	03IHI@ascNOG,0H48N@dotNOG,0PJIR@fuNOG,12P5E@opiNOG,15B5X@pleNOG,COG5256@NOG,KOG0052@euNOG	NA|NA|NA	J	This protein promotes the GTP-dependent binding of aminoacyl-tRNA to the A-site of ribosomes during protein biosynthesis (By similarity)
	TAG5_C1_TRINITY_DN6249_c1_g1_i16len=778path=[977:0-781033:79-871042:88-901045:91-921047:93-931048:94-1081063:109-1461101:147-1561111:157-2076223:208-2103258:211-2673315:268-2973222:298-3064216:307-3271282:328-3301285:331-3481303:349-3541309:355-4161371:417-4171372:418-4201375:421-4341389:435-4356047:436-4592098:460-4705675:471-6431598:644-6501605:651-6515545:652-7471702:748-7513855:752-777][-1,97…	861557.XP_003297885.1	4.2e-142	509.2	TEF1	GO:0000166,GO:0001882,GO:0001883,GO:0002181,GO:0002182,GO:0003674,GO:0003676,GO:0003723,GO:0003746,GO:0005488,GO:0005525,GO:0005575,GO:0005576,GO:0005622,GO:0005623,GO:0005634,GO:0005737,GO:0005739,GO:0005829,GO:0005840,GO:0005853,GO:0005856,GO:0006403,GO:0006405,GO:0006409,GO:0006412,GO:0006414,GO:0006810,GO:0006913,GO:0008135,GO:0008150,GO:0008152,GO:0009058,GO:0009059,GO:0009987,GO:0010467,GO:…	K03231		fuNOG[21]	03IHI@ascNOG,0H48N@dotNOG,0PJIR@fuNOG,12P5E@opiNOG,15B5X@pleNOG,COG5256@NOG,KOG0052@euNOG	NA|NA|NA	J	This protein promotes the GTP-dependent binding of aminoacyl-tRNA to the A-site of ribosomes during protein biosynthesis (By similarity)
	TAG5_C1_TRINITY_DN4168_c0_g1_i1len=522path=[500:0-346824:347-403881:404-521][-1,500,824,881,-2]	426418.XP_001930668.1	1.7e-23	113.6	GRG-1				fuNOG[21]	03VG3@ascNOG,0J3YX@euNOG,0PT0B@fuNOG,0YWA5@NOG,13Y48@opiNOG	NA|NA|NA	S	glucose-repressible protein
	TAG5_C1_TRINITY_DN4168_c0_g1_i2len=290path=[1191:0-136824:137-1931095:194-289][-1,1191,824,1095,-2]	426418.XP_001930668.1	2e-20	103.2	GRG-1				fuNOG[21]	03VG3@ascNOG,0J3YX@euNOG,0PT0B@fuNOG,0YWA5@NOG,13Y48@opiNOG	NA|NA|NA	S	glucose-repressible protein
	TAG5_C1_TRINITY_DN6079_c2_g1_i1len=320path=[298:0-319][-1,298,-2]	5061.CADANGAP00013798	1.3e-26	123.6	FG06021.1	GO:0001666,GO:0003674,GO:0005215,GO:0005471,GO:0005575,GO:0005576,GO:0005622,GO:0005623,GO:0005737,GO:0005739,GO:0005740,GO:0005743,GO:0005975,GO:0005996,GO:0006006,GO:0006007,GO:0006066,GO:0006071,GO:0006091,GO:0006810,GO:0006811,GO:0006820,GO:0006839,GO:0006862,GO:0006915,GO:0006950,GO:0007275,GO:0008150,GO:0008152,GO:0008219,GO:0009056,GO:0009060,GO:0009061,GO:0009311,GO:0009313,GO:0009628,GO:…	K05863		fuNOG[21]	03J44@ascNOG,0M4TV@euroNOG,0MIT8@eurotNOG,0PG5Y@fuNOG,0XNW0@NOG,12NTQ@opiNOG,KOG0749@euNOG	NA|NA|NA	C	ADP ATP carrier protein
	TAG5_C1_TRINITY_DN4581_c0_g1_i1len=281path=[259:0-280][-1,259,-2]	339724.XP_001542259.1	3.5e-36	155.6	RPS5	GO:0002181,GO:0003674,GO:0003735,GO:0005198,GO:0005575,GO:0005576,GO:0005622,GO:0005623,GO:0005634,GO:0005730,GO:0005737,GO:0005829,GO:0005840,GO:0006403,GO:0006405,GO:0006407,GO:0006412,GO:0006417,GO:0006448,GO:0006450,GO:0006810,GO:0006913,GO:0008150,GO:0008152,GO:0009058,GO:0009059,GO:0009889,GO:0009987,GO:0010467,GO:0010468,GO:0010556,GO:0010608,GO:0015931,GO:0015935,GO:0016482,GO:0019222,GO:…	K02989		fuNOG[21]	03IDP@ascNOG,0M3EM@euroNOG,0PIAI@fuNOG,12FZI@onyNOG,12QBT@opiNOG,COG0049@NOG,KOG3291@euNOG	NA|NA|NA	J	40S ribosomal protein S5
	TAG5_C1_TRINITY_DN6133_c0_g1_i2len=678path=[1057:0-2731308:274-288723:289-3161633:317-394364:395-397367:398-435405:436-436406:437-451421:452-516486:517-517487:518-5201365:521-562532:563-592562:593-677][-1,1057,1308,723,1633,364,367,405,406,421,486,487,1365,532,562,-2]	500485.XP_002561526.1	2.4e-64	250	HHT1	GO:0000003,GO:0000075,GO:0000228,GO:0000775,GO:0000781,GO:0000785,GO:0000786,GO:0000788,GO:0000790,GO:0000792,GO:0003006,GO:0003674,GO:0003676,GO:0003677,GO:0005488,GO:0005575,GO:0005622,GO:0005623,GO:0005634,GO:0005657,GO:0005694,GO:0005720,GO:0005721,GO:0006139,GO:0006259,GO:0006281,GO:0006289,GO:0006323,GO:0006325,GO:0006333,GO:0006334,GO:0006351,GO:0006725,GO:0006807,GO:0006950,GO:0006974,GO:…	K11253		fuNOG[21]	03QYP@ascNOG,0M2SP@euroNOG,0MN66@eurotNOG,0PN02@fuNOG,13PQG@opiNOG,COG2036@NOG,KOG1745@euNOG	NA|NA|NA	B	Core component of nucleosome. Nucleosomes wrap and compact DNA into chromatin, limiting DNA accessibility to the cellular machineries which require DNA as a template. Histones thereby play a central role in transcription regulation, DNA repair, DNA replication and chromosomal stability. DNA accessibility is regulated via a complex set of post-translational modifications of histones, also called h…
	TAG5_C1_TRINITY_DN6133_c0_g1_i3len=510path=[2004:0-1051308:106-120723:121-1481633:149-226364:227-229367:230-267405:268-268406:269-283421:284-348486:349-349487:350-3521365:353-394532:395-424562:425-509][-1,2004,1308,723,1633,364,367,405,406,421,486,487,1365,532,562,-2]	36630.CADNFIAP00001863	2.4e-64	250	HHT1	GO:0000003,GO:0000075,GO:0000228,GO:0000775,GO:0000781,GO:0000785,GO:0000786,GO:0000788,GO:0000790,GO:0000792,GO:0003006,GO:0003674,GO:0003676,GO:0003677,GO:0005488,GO:0005575,GO:0005622,GO:0005623,GO:0005634,GO:0005657,GO:0005694,GO:0005720,GO:0005721,GO:0006139,GO:0006259,GO:0006281,GO:0006289,GO:0006323,GO:0006325,GO:0006333,GO:0006334,GO:0006351,GO:0006725,GO:0006807,GO:0006950,GO:0006974,GO:…	K11253		fuNOG[21]	03QYP@ascNOG,0M2SP@euroNOG,0MN66@eurotNOG,0PN02@fuNOG,13PQG@opiNOG,COG2036@NOG,KOG1745@euNOG	NA|NA|NA	B	Core component of nucleosome. Nucleosomes wrap and compact DNA into chromatin, limiting DNA accessibility to the cellular machineries which require DNA as a template. Histones thereby play a central role in transcription regulation, DNA repair, DNA replication and chromosomal stability. DNA accessibility is regulated via a complex set of post-translational modifications of histones, also called h…
	TAG5_C1_TRINITY_DN7043_c0_g1_i1len=743path=[721:0-742][-1,721,-2]	36630.CADNFIAP00007831	4.7e-32	143.3		GO:0003674,GO:0003824,GO:0005575,GO:0005576,GO:0005975,GO:0006629,GO:0008150,GO:0008152,GO:0009056,GO:0009987,GO:0016042,GO:0016052,GO:0016787,GO:0016788,GO:0044237,GO:0044238,GO:0044262,GO:0044275,GO:0044710,GO:0044723,GO:0044724,GO:0050525,GO:0052689,GO:0071704,GO:1901575			fuNOG[21]	03TFT@ascNOG,0IZ4T@euNOG,0M8HU@euroNOG,0MN6Q@eurotNOG,0PPRU@fuNOG,122XJ@NOG,13TC4@opiNOG	NA|NA|NA	S	cutinase
	TAG5_C1_TRINITY_DN7094_c0_g1_i1len=218path=[1:0-217][-1,1,-2]	861557.XP_003305221.1	1.2e-19	100.5		GO:0005575,GO:0005622,GO:0005623,GO:0005737,GO:0044424,GO:0044464			fuNOG[21]	03JZ5@ascNOG,0H9R1@dotNOG,0PH14@fuNOG,12QJ1@opiNOG,15A0U@pleNOG,COG1012@NOG,KOG2450@euNOG	NA|NA|NA	C	Aldehyde dehydrogenase family
	TAG5_C1_TRINITY_DN3535_c0_g1_i1len=205path=[183:0-204][-1,183,-2]	5022.CBX90193	4.9e-18	95.1	FG06842.1				fuNOG[21]	03NE2@ascNOG,0H4QM@dotNOG,0IGG1@euNOG,0PIM8@fuNOG,1040D@NOG,12T7M@opiNOG,1591B@pleNOG	NA|NA|NA	S	Inherit from ascNOG: Conserved hypothetical protein
	TAG5_C1_TRINITY_DN5212_c0_g1_i1len=1285path=[1263:0-1284][-1,1263,-2]	426418.XP_001934729.1	9e-74	282.7	FG10089.1	GO:0000003,GO:0003006,GO:0005575,GO:0005618,GO:0005622,GO:0005623,GO:0005737,GO:0005739,GO:0005783,GO:0005886,GO:0007049,GO:0007275,GO:0008150,GO:0009272,GO:0009277,GO:0009653,GO:0009986,GO:0009987,GO:0010927,GO:0016020,GO:0016043,GO:0019953,GO:0022402,GO:0022413,GO:0022414,GO:0022607,GO:0030154,GO:0030312,GO:0030435,GO:0030437,GO:0030476,GO:0031160,GO:0031505,GO:0032501,GO:0032502,GO:0032505,GO:…			fuNOG[21]	03R1X@ascNOG,0H73E@dotNOG,0IW1T@euNOG,0PNH7@fuNOG,11JI6@NOG,13QIE@opiNOG,15B1E@pleNOG	NA|NA|NA	S	GPI-anchored cell wall organization protein
	TAG5_C1_TRINITY_DN5541_c1_g1_i1len=320path=[1897:0-2251176:226-2262100:227-319][-1,1897,1176,2100,-2]	1047171.EFQ36028	1.3e-28	131		GO:0005575,GO:0005576	K08095		fuNOG[21]	03Q21@ascNOG,0H6X7@dotNOG,0IQ8Z@euNOG,0PMSQ@fuNOG,0YD63@NOG,13NIM@opiNOG	NA|NA|NA	G	Cutinase
	TAG5_C1_TRINITY_DN5541_c1_g2_i1len=799path=[777:0-91846:92-4211176:422-4221177:423-6042905:605-6281383:629-798][-1,777,846,1176,1177,2905,1383,-2]	526221.XP_003003878.1	2.8e-59	233.8		GO:0005575,GO:0005576	K08095		fuNOG[21]	03Q21@ascNOG,0IQ8Z@euNOG,0PMSQ@fuNOG,0YD63@NOG,13NIM@opiNOG,19KW0@sordNOG	NA|NA|NA	G	Cutinase
	TAG5_C1_TRINITY_DN5565_c0_g1_i1len=215path=[665:0-214][-1,665,-2]	573729.XP_003661926.1	3.4e-22	109	GAS1	GO:0000902,GO:0000910,GO:0000917,GO:0000936,GO:0003674,GO:0003824,GO:0005575,GO:0005576,GO:0005618,GO:0005621,GO:0005622,GO:0005623,GO:0005634,GO:0005737,GO:0005739,GO:0005886,GO:0005975,GO:0005976,GO:0006073,GO:0006074,GO:0006342,GO:0006355,GO:0007049,GO:0007163,GO:0008150,GO:0008152,GO:0009272,GO:0009277,GO:0009653,GO:0009889,GO:0009890,GO:0009892,GO:0009897,GO:0009986,GO:0009987,GO:0010383,GO:…		13GS	fuNOG[21]	03IJ5@ascNOG,0CSEM@chaNOG,0IE1M@euNOG,0PFK7@fuNOG,0Z2A2@NOG,12S2R@opiNOG,19NUJ@sordNOG,1AAF0@sorNOG	NA|NA|NA	S	Glycoside hydrolase family 72 protein
	TAG5_C1_TRINITY_DN5565_c0_g2_i1len=874path=[1049:0-873][-1,1049,-2]	5061.CADANGAP00001764	2.7e-97	360.5	GAS1	GO:0000902,GO:0000910,GO:0000917,GO:0000936,GO:0003674,GO:0003824,GO:0005575,GO:0005618,GO:0005621,GO:0005622,GO:0005623,GO:0005634,GO:0005737,GO:0005739,GO:0005886,GO:0005975,GO:0005976,GO:0006073,GO:0006074,GO:0006342,GO:0006355,GO:0007049,GO:0007163,GO:0007275,GO:0008150,GO:0008152,GO:0009272,GO:0009277,GO:0009653,GO:0009889,GO:0009890,GO:0009892,GO:0009897,GO:0009986,GO:0009987,GO:0010383,GO:…		13GS	fuNOG[21]	03IJ5@ascNOG,0IE1M@euNOG,0PFK7@fuNOG,0Z2A2@NOG,12S2R@opiNOG	NA|NA|NA	S	1,3-beta-glucanosyltransferase
	TAG5_C1_TRINITY_DN5565_c0_g3_i1len=355path=[1:0-354][-1,1,-2]	162425.CADANIAP00007915	1.9e-10	70.1	GAS1	GO:0000902,GO:0000910,GO:0000917,GO:0000936,GO:0003674,GO:0003824,GO:0005575,GO:0005576,GO:0005618,GO:0005621,GO:0005622,GO:0005623,GO:0005634,GO:0005737,GO:0005739,GO:0005886,GO:0005975,GO:0005976,GO:0006073,GO:0006074,GO:0006342,GO:0006355,GO:0007049,GO:0007163,GO:0007275,GO:0008150,GO:0008152,GO:0009272,GO:0009277,GO:0009653,GO:0009889,GO:0009890,GO:0009892,GO:0009897,GO:0009986,GO:0009987,GO:…		13GS	fuNOG[21]	03IJ5@ascNOG,0IE1M@euNOG,0MBHT@euroNOG,0MJSS@eurotNOG,0PFK7@fuNOG,0Z2A2@NOG,12S2R@opiNOG	NA|NA|NA	S	X8 domain
	TAG5_C1_TRINITY_DN2845_c0_g1_i1len=1688path=[1666:0-1687][-1,1666,-2]	13684.SNOT_04635	8.3e-10	68.2	FG00450.1				fuNOG[21]	03TS3@ascNOG,0H8JC@dotNOG,0J0YA@euNOG,0PR5J@fuNOG,127BE@NOG,13UP5@opiNOG,15AIU@pleNOG	NA|NA|NA	S	Inherit from ascNOG: Conserved hypothetical protein
	TAG5_C1_TRINITY_DN2898_c0_g2_i1len=624path=[602:0-623][-1,602,-2]	426418.XP_001940528.1	1.4e-23	114.8	FG03695.1				fuNOG[21]	03RJ1@ascNOG,0H72T@dotNOG,0IWNJ@euNOG,0PMY2@fuNOG,121KN@NOG,13QCD@opiNOG,15B7J@pleNOG	NA|NA|NA	S	Glycosyl hydrolase family 61
	TAG5_C1_TRINITY_DN5831_c1_g1_i1len=723path=[2319:0-722][-1,2319,-2]	336963.XP_002582504.1	2.8e-30	137.1	FG04002.1				fuNOG[21]	03KE4@ascNOG,0IFVJ@euNOG,0M2F6@euroNOG,0PKSM@fuNOG,0ZAZW@NOG,12DYW@onyNOG,13NZG@opiNOG	NA|NA|NA	S	BTB/POZ domain
	TAG5_C1_TRINITY_DN5038_c0_g1_i1len=310path=[288:0-309][-1,288,-2]	5022.CBX91375	1.6e-14	84	PGUG_00573	GO:0000144,GO:0000399,GO:0003674,GO:0003824,GO:0005575,GO:0005618,GO:0005622,GO:0005623,GO:0005737,GO:0005856,GO:0005933,GO:0005935,GO:0005938,GO:0005940,GO:0005975,GO:0005976,GO:0006022,GO:0006030,GO:0006037,GO:0006040,GO:0006807,GO:0008150,GO:0008152,GO:0009277,GO:0009987,GO:0010383,GO:0016043,GO:0016740,GO:0016757,GO:0030312,GO:0030427,GO:0031505,GO:0032153,GO:0032155,GO:0032156,GO:0032161,GO:…			fuNOG[21]	03J0T@ascNOG,0H6TA@dotNOG,0IDZ3@euNOG,0PH2Y@fuNOG,12PNG@opiNOG,158TC@pleNOG,COG2273@NOG	NA|NA|NA	G	Glycosyl hydrolases family 16
	TAG5_C1_TRINITY_DN6031_c3_g5_i1len=423path=[535:0-422][-1,535,-2]	40559.EDN30075	2e-49	200.3		GO:0005575,GO:0005576,GO:0005622,GO:0005623,GO:0044464	K17066		fuNOG[21]	03I9Z@ascNOG,0PFAS@fuNOG,135MM@opiNOG,COG2303@NOG,KOG1238@euNOG	NA|NA|NA	E	Alcohol oxidase
	TAG5_C1_TRINITY_DN1444_c0_g1_i1len=651path=[629:0-650][-1,629,-2]	13684.SNOT_00050	2.1e-82	310.5	FG00777.1	GO:0005575,GO:0005576,GO:0005622,GO:0005623,GO:0005737,GO:0005739,GO:0008150,GO:0009987,GO:0016020,GO:0035690,GO:0042221,GO:0042493,GO:0043226,GO:0043227,GO:0043229,GO:0043231,GO:0044424,GO:0044444,GO:0044464,GO:0044699,GO:0044763,GO:0050896,GO:0051716,GO:0070887	K01802		fuNOG[21]	03Q2V@ascNOG,0H5U1@dotNOG,0PM2G@fuNOG,12THK@opiNOG,159S1@pleNOG,COG0652@NOG,KOG0865@euNOG	NA|NA|NA	O	PPIases accelerate the folding of proteins (By similarity)
	TAG5_C1_TRINITY_DN5665_c0_g2_i1len=613path=[1963:0-38410:385-612][-1,1963,10,-2]	36630.CADNFIAP00002252	3.1e-54	216.9	FG03172.1		K14640		fuNOG[21]	03PCC@ascNOG,0M6IP@euroNOG,0MM8X@eurotNOG,0PFVH@fuNOG,12PIJ@opiNOG,COG0306@NOG,KOG2493@euNOG	NA|NA|NA	P	Phosphate
	TAG5_C1_TRINITY_DN5677_c0_g1_i1len=1039path=[1:0-158137:159-189168:190-1038][-1,1,137,168,-2]	1047171.EFQ30180	1.2e-19	100.9					fuNOG[21]	03T69@ascNOG,0H84G@dotNOG,0J0Z6@euNOG,0PRCC@fuNOG,11UKS@NOG,13UNV@opiNOG	NA|NA|NA	S	Inherit from fuNOG: riboflavin aldehyde-forming enzyme
	TAG5_C1_TRINITY_DN7282_c0_g1_i1len=364path=[1:0-363][-1,1,-2]	36630.CADNFIAP00004346	4.1e-16	89.4					fuNOG[21]	03UJF@ascNOG,0J297@euNOG,0M97A@euroNOG,0MPA9@eurotNOG,0PRTR@fuNOG,0YW1H@NOG,13W5G@opiNOG	NA|NA|NA	O	chaperone heat shock protein
	TAG5_C1_TRINITY_DN3205_c0_g1_i1len=978path=[1791:0-168836:169-977][-1,1791,836,-2]	13684.SNOT_05198	7.8e-84	315.8					fuNOG[21]	03XIU@ascNOG,0HADQ@dotNOG,0J9EF@euNOG,0PU7T@fuNOG,0YCRC@NOG,143JP@opiNOG,15DAW@pleNOG	NA|NA|NA	S	Peroxidase, family 2
	TAG5_C1_TRINITY_DN4004_c0_g1_i1len=431path=[1123:0-430][-1,1123,-2]	140110.NechaP44623	4.6e-50	202.6	FG02386.1				fuNOG[21]	03QR4@ascNOG,0IIU8@euNOG,0PKEE@fuNOG,0SJ91@hypNOG,0WU6T@necNOG,112PD@NOG,13JTF@opiNOG,1A40F@sordNOG	NA|NA|NA	G	Pectate lyase
	TAG5_C1_TRINITY_DN4004_c0_g2_i1len=380path=[358:0-379][-1,358,-2]	526221.XP_002999831.1	1e-26	124.8	FG02386.1				fuNOG[21]	03QR4@ascNOG,0IIU8@euNOG,0PKEE@fuNOG,112PD@NOG,13JTF@opiNOG	NA|NA|NA	G	pectate lyase
	TAG5_C1_TRINITY_DN2703_c0_g1_i1len=253path=[205:0-252][-1,205,-2]	229533.XP_381756.1	1.7e-12	76.6	ALCS	GO:0005575,GO:0005623,GO:0005886,GO:0006066,GO:0006067,GO:0006068,GO:0006082,GO:0006083,GO:0008150,GO:0008152,GO:0009056,GO:0009058,GO:0009987,GO:0016020,GO:0016053,GO:0019413,GO:0019752,GO:0030428,GO:0032787,GO:0034308,GO:0034310,GO:0043436,GO:0044237,GO:0044249,GO:0044281,GO:0044282,GO:0044283,GO:0044464,GO:0044710,GO:0044711,GO:0044712,GO:0046164,GO:0046394,GO:0071704,GO:0071944,GO:0072330,GO:…			fuNOG[21]	03SGG@ascNOG,0IXYQ@euNOG,0PNV9@fuNOG,0SA9P@hypNOG,0WUF9@necNOG,11H73@NOG,13RQY@opiNOG,19S40@sordNOG	NA|NA|NA	S	GPR1 FUN34 YaaH-class plasma membrane protein
	TAG5_C1_TRINITY_DN4891_c0_g2_i1len=268path=[621:0-267][-1,621,-2]	13684.SNOT_07944	5.7e-14	82	FG02125.1				fuNOG[21]	03QMF@ascNOG,0H52R@dotNOG,0PMDB@fuNOG,13I26@opiNOG,15BEI@pleNOG,COG2335@NOG,KOG1437@euNOG	NA|NA|NA	M, W	FAS1
	TAG5_C1_TRINITY_DN4896_c0_g1_i1len=597path=[1:0-596][-1,1,-2]	339724.XP_001539449.1	8.3e-74	282		GO:0003674,GO:0005215,GO:0006810,GO:0008150,GO:0008643,GO:0009987,GO:0015144,GO:0015145,GO:0015749,GO:0022857,GO:0022891,GO:0022892,GO:0034219,GO:0044699,GO:0044763,GO:0044765,GO:0051119,GO:0051179,GO:0051234,GO:0055085,GO:0071702,GO:1901476			fuNOG[21]	03M56@ascNOG,0M2X3@euroNOG,0PFSV@fuNOG,0XNQK@NOG,12EN1@onyNOG,12NG5@opiNOG,KOG0254@euNOG	NA|NA|NA	G	Transporter
	TAG5_C1_TRINITY_DN4896_c0_g2_i1len=234path=[2370:0-233][-1,2370,-2]	339724.XP_001539505.1	6.5e-13	78.2	FG02641.1				fuNOG[21]	03IHR@ascNOG,0MFQV@euroNOG,0PFSV@fuNOG,0XNQK@NOG,12J1P@onyNOG,12NG5@opiNOG,KOG0254@euNOG	NA|NA|NA	G	Sugar (and other) transporter
	TAG5_C1_TRINITY_DN4896_c0_g3_i1len=297path=[2581:0-296][-1,2581,-2]	5062.CADAORAP00008597	2.5e-31	139.8		GO:0003674,GO:0005215,GO:0006810,GO:0008150,GO:0008643,GO:0009987,GO:0015144,GO:0015145,GO:0015749,GO:0022857,GO:0022891,GO:0022892,GO:0034219,GO:0044699,GO:0044763,GO:0044765,GO:0051119,GO:0051179,GO:0051234,GO:0055085,GO:0071702,GO:1901476			fuNOG[21]	03M56@ascNOG,0PFSV@fuNOG,0XNQK@NOG,12NG5@opiNOG,KOG0254@euNOG	NA|NA|NA	G	transporter
	TAG5_C1_TRINITY_DN4806_c0_g1_i1len=288path=[266:0-253497:254-287][-1,266,497,-2]	5057.CADACLAP00003638	6.1e-08	61.6	FG00173.1				fuNOG[21]	03PAC@ascNOG,0IHNQ@euNOG,0M3V7@euroNOG,0PJVM@fuNOG,12PP1@opiNOG,COG2273@NOG	NA|NA|NA	G	Cell wall glucanase
	TAG5_C1_TRINITY_DN89_c0_g1_i1len=456path=[434:0-455][-1,434,-2]	5057.CADACLAP00003154	8.6e-38	161.8	FG05385.1				fuNOG[21]	03NJS@ascNOG,0M6PF@euroNOG,0MI4U@eurotNOG,0PFX0@fuNOG,0XNZY@NOG,12TPP@opiNOG,KOG0039@euNOG	NA|NA|NA	P, Q	ferric-chelate reductase
	TAG5_C1_TRINITY_DN1097_c0_g1_i1len=265path=[243:0-264][-1,243,-2]	515849.XP_001903105.1	6.7e-28	128.3					fuNOG[21]	03J9K@ascNOG,0IGSQ@euNOG,0PKW4@fuNOG,0XTFB@NOG,13KKY@opiNOG,19NQZ@sordNOG,1ADT3@sorNOG	NA|NA|NA	S	Inherit from ascNOG: Conserved hypothetical protein
	TAG5_C1_TRINITY_DN6789_c0_g1_i1len=226path=[1:0-225][-1,1,-2]	500485.XP_002561023.1	3.7e-14	82	FG04182.1		K16261		fuNOG[21]	04DIS@ascNOG,0IPGG@euNOG,0MB0E@euroNOG,0MMBP@eurotNOG,0QDKR@fuNOG,13CEN@opiNOG,COG0833@NOG	NA|NA|NA	E	amino acid
	TAG5_C1_TRINITY_DN1516_c0_g1_i1len=241path=[219:0-240][-1,219,-2]	13684.SNOT_11399	5.1e-13	78.2		GO:0005575,GO:0005622,GO:0005623,GO:0005737,GO:0044424,GO:0044464			fuNOG[21]	03JZ5@ascNOG,0H9R1@dotNOG,0PH14@fuNOG,12QJ1@opiNOG,15A0U@pleNOG,COG1012@NOG,KOG2450@euNOG	NA|NA|NA	C	Aldehyde dehydrogenase family
	TAG5_C1_TRINITY_DN3797_c0_g3_i1len=983path=[743:0-982][-1,743,-2]	441960.XP_002153316.1	3.1e-15	86.7					fuNOG[21]	03SSQ@ascNOG,0J23T@euNOG,0M8K5@euroNOG,0PPKI@fuNOG,0XSGW@NOG,13T36@opiNOG	NA|NA|NA	S	Glycosyl hydrolase catalytic core
	TAG5_C1_TRINITY_DN4700_c0_g1_i1len=259path=[421:0-109684:110-258][-1,421,684,-2]	40559.EDN25847	5.1e-16	88.2	FG06037.1	GO:0003674,GO:0003824,GO:0005575,GO:0005618,GO:0005623,GO:0005886,GO:0008150,GO:0008152,GO:0009277,GO:0016020,GO:0016021,GO:0016740,GO:0030312,GO:0031224,GO:0042123,GO:0042124,GO:0044425,GO:0044464,GO:0071944		13GS	fuNOG[21]	03IEZ@ascNOG,0IE0M@euNOG,0PFIQ@fuNOG,0XSHQ@NOG,12T8A@opiNOG	NA|NA|NA	S	1,3-beta-glucanosyltransferase gel2
	TAG5_C1_TRINITY_DN4732_c0_g1_i1len=463path=[441:0-462][-1,441,-2]	51453.JGI53947	3.3e-16	89.7	FG00492.1				fuNOG[21]	03VU2@ascNOG,0J5YY@euNOG,0PTJH@fuNOG,0SM1M@hypNOG,0Y4E6@NOG,13YJ7@opiNOG,19SYG@sordNOG	NA|NA|NA
	TAG5_C1_TRINITY_DN2044_c0_g2_i1len=232path=[605:0-231][-1,605,-2]	162425.CADANIAP00010261	3.9e-12	75.5		GO:0003674,GO:0003824,GO:0005575,GO:0005576,GO:0005975,GO:0006629,GO:0008150,GO:0008152,GO:0009056,GO:0009987,GO:0016042,GO:0016052,GO:0016787,GO:0016788,GO:0044237,GO:0044238,GO:0044262,GO:0044275,GO:0044710,GO:0044723,GO:0044724,GO:0050525,GO:0052689,GO:0071704,GO:1901575			fuNOG[21]	03TFT@ascNOG,0IZ4T@euNOG,0M8HU@euroNOG,0MN6Q@eurotNOG,0PPRU@fuNOG,122XJ@NOG,13TC4@opiNOG	NA|NA|NA	S	cutinase
	TAG5_C1_TRINITY_DN6106_c0_g1_i2len=1709path=[1:0-1274187:128-151130:152-3314188:332-355334:356-726705:727-11511130:1152-14464189:1447-14701449:1471-15371516:1538-16251604:1626-1708][-1,1,4187,130,4188,334,705,1130,4189,1449,1516,1604,-2]	5022.CBX97959	1.7e-48	198.4	FG10132.1	GO:0000003,GO:0003006,GO:0007049,GO:0008150,GO:0009653,GO:0009987,GO:0010564,GO:0019953,GO:0019954,GO:0022402,GO:0022414,GO:0022603,GO:0030154,GO:0030435,GO:0030436,GO:0032502,GO:0034293,GO:0034305,GO:0034306,GO:0040020,GO:0042173,GO:0043934,GO:0043935,GO:0043937,GO:0043938,GO:0043939,GO:0043940,GO:0043941,GO:0044699,GO:0044763,GO:0044767,GO:0045595,GO:0045597,GO:0045881,GO:0048315,GO:0048518,GO:…			fuNOG[21]	03MYA@ascNOG,0H75A@dotNOG,0IJUF@euNOG,0PHPS@fuNOG,11JAY@NOG,13JZX@opiNOG,15CP9@pleNOG	NA|NA|NA	S	Inherit from ascNOG: GTP-binding protein EsdC
	TAG5_C1_TRINITY_DN6188_c0_g2_i1len=1039path=[1017:0-471042:48-981093:99-1441139:145-1453069:146-1771172:178-2012613:202-2801275:281-3371332:338-3731368:374-3851380:386-5051500:506-5081503:509-5471542:548-5771572:578-6761671:677-6903665:691-7141709:715-7151710:716-7541749:755-9461941:947-9731968:974-10031998:1004-10042103:1005-1038][-1,1017,1042,1093,1139,3069,1172,2613,1275,1332,1368,1380,1500,15…	5059.CADAFLAP00005262	2.2e-49	201.1	FG02890.1	GO:0005575,GO:0005576	K08095		fuNOG[21]	03RHP@ascNOG,0IWFU@euNOG,0PVEB@fuNOG,0YIGC@NOG,13Q2C@opiNOG	NA|NA|NA	G	Catalyzes the hydrolysis of cutin, a polyester that forms the structure of plant cuticle
	TAG5_C1_TRINITY_DN6188_c0_g2_i2len=1033path=[2594:0-411042:42-921093:93-1381139:139-1391140:140-1711172:172-1951196:196-2741275:275-3312807:332-3671368:368-3792137:380-4991500:500-5023218:503-5411542:542-5712377:572-6701671:671-6843665:685-7081709:709-7092984:710-7481749:749-9402870:941-9671968:968-9971998:998-9981999:999-1032][-1,2594,1042,1093,1139,1140,1172,1196,1275,2807,1368,2137,1500,3218,1…	5059.CADAFLAP00005262	2.9e-49	200.7	FG02890.1	GO:0005575,GO:0005576	K08095		fuNOG[21]	03RHP@ascNOG,0IWFU@euNOG,0PVEB@fuNOG,0YIGC@NOG,13Q2C@opiNOG	NA|NA|NA	G	Catalyzes the hydrolysis of cutin, a polyester that forms the structure of plant cuticle
	TAG5_C1_TRINITY_DN632_c0_g1_i1len=302path=[1:0-301][-1,1,-2]	861557.XP_003300159.1	4.4e-27	125.2	NDK1	GO:0000003,GO:0000166,GO:0000278,GO:0000280,GO:0000287,GO:0000746,GO:0000747,GO:0001667,GO:0001882,GO:0001883,GO:0002009,GO:0003674,GO:0003824,GO:0004550,GO:0005488,GO:0005515,GO:0005524,GO:0005525,GO:0005575,GO:0005622,GO:0005623,GO:0005634,GO:0005737,GO:0005739,GO:0005740,GO:0005758,GO:0005829,GO:0005856,GO:0005874,GO:0005875,GO:0005880,GO:0006139,GO:0006163,GO:0006164,GO:0006165,GO:0006183,GO:…	K00940	NDPK1,NDPK2,NDPK3,NDPK4,NDPK5,NDPK6,NDPK7,NDPK8,NDPK9	fuNOG[21]	03QZ4@ascNOG,0H3H2@dotNOG,0PHRW@fuNOG,13RKT@opiNOG,15872@pleNOG,COG0105@NOG,KOG0888@euNOG	NA|NA|NA	F	Nucleoside diphosphate kinase
	TAG5_C1_TRINITY_DN5149_c0_g1_i1len=222path=[209:0-221][-1,209,-2]	5141.EFNCRP00000008381	2.2e-14	82.8					fuNOG[21]	03KZP@ascNOG,0IFF8@euNOG,0PI0Q@fuNOG,122Q2@NOG,12QDZ@opiNOG,19MPD@sordNOG,1A894@sorNOG	NA|NA|NA	S	Inherit from NOG: ThiJ PfpI family protein
	TAG5_C1_TRINITY_DN5149_c0_g2_i1len=231path=[1523:0-98619:99-230][-1,1523,619,-2]	40559.EDN33100	1.2e-17	94					fuNOG[21]	03KZP@ascNOG,0IFF8@euNOG,0PI0Q@fuNOG,122Q2@NOG,12QDZ@opiNOG	NA|NA|NA	S	Inherit from NOG: ThiJ PfpI family protein
	TAG5_C1_TRINITY_DN5149_c0_g3_i1len=226path=[895:0-225][-1,895,-2]	40559.EDN33100	6.7e-16	88.2					fuNOG[21]	03KZP@ascNOG,0IFF8@euNOG,0PI0Q@fuNOG,122Q2@NOG,12QDZ@opiNOG	NA|NA|NA	S	Inherit from NOG: ThiJ PfpI family protein
	TAG5_C1_TRINITY_DN4204_c0_g2_i1len=369path=[887:0-368][-1,887,-2]	117187.FVEG_04722T0	4.3e-11	72.8	FG06087.1	GO:0007275,GO:0008150,GO:0032501,GO:0032502,GO:0043581,GO:0044699,GO:0044707,GO:0044767,GO:0048856			fuNOG[21]	03T01@ascNOG,0IZC6@euNOG,0PQ56@fuNOG,0SBEK@hypNOG,0X08H@necNOG,11TNH@NOG,13SNJ@opiNOG,19NAZ@sordNOG	NA|NA|NA	S	Chitin binding domain
	TAG5_C1_TRINITY_DN4934_c0_g2_i1len=210path=[648:0-97375:98-132800:133-209][-1,648,375,800,-2]	426418.XP_001930657.1	2.3e-31	139.4	SOD1	GO:0000003,GO:0000187,GO:0000302,GO:0000303,GO:0000737,GO:0000902,GO:0000904,GO:0001300,GO:0001306,GO:0001315,GO:0001320,GO:0001323,GO:0001324,GO:0001508,GO:0001541,GO:0001775,GO:0001817,GO:0001819,GO:0001890,GO:0001894,GO:0001895,GO:0001932,GO:0001934,GO:0002064,GO:0002093,GO:0002262,GO:0002376,GO:0002520,GO:0002576,GO:0002682,GO:0002694,GO:0003006,GO:0003008,GO:0003012,GO:0003013,GO:0003015,GO:…	K04565		fuNOG[21]	03R53@ascNOG,0H5UU@dotNOG,0PN4F@fuNOG,13PTD@opiNOG,15BFB@pleNOG,COG2032@NOG,KOG0441@euNOG	NA|NA|NA	P	Destroys radicals which are normally produced within the cells and which are toxic to biological systems (By similarity)
	TAG5_C1_TRINITY_DN5550_c0_g1_i1len=500path=[764:0-499][-1,764,-2]	13684.SNOT_04635	1.6e-32	144.4	FG00450.1				fuNOG[21]	03TS3@ascNOG,0H8JC@dotNOG,0J0YA@euNOG,0PR5J@fuNOG,127BE@NOG,13UP5@opiNOG,15AIU@pleNOG	NA|NA|NA	S	Inherit from ascNOG: Conserved hypothetical protein
	TAG5_C1_TRINITY_DN5505_c0_g1_i1len=259path=[1:0-258][-1,1,-2]	861557.XP_003304294.1	8.6e-25	117.9	FG02386.1				fuNOG[21]	03QR4@ascNOG,0H42X@dotNOG,0IIU8@euNOG,0PKEE@fuNOG,112PD@NOG,13JTF@opiNOG,15D03@pleNOG	NA|NA|NA	G	Pectate lyase
	TAG5_C1_TRINITY_DN5551_c0_g2_i1len=218path=[1:0-217][-1,1,-2]	5022.CBY01058	4.3e-20	102.1	FG00406.1		K01078		fuNOG[21]	03PTV@ascNOG,0H6DJ@dotNOG,0IE9X@euNOG,0PKYM@fuNOG,10AHQ@NOG,1348G@opiNOG,158KF@pleNOG	NA|NA|NA	S	Pfam:Acid_phosphat_A
	TAG5_C1_TRINITY_DN5316_c0_g1_i2len=558path=[66:0-81635:82-2891511:290-3921160:393-557][-1,66,635,1511,1160,-2]	13684.SNOT_12108	2.6e-21	106.7					fuNOG[21]	03UJF@ascNOG,0HAQ2@dotNOG,0J297@euNOG,0PRTR@fuNOG,0YW1H@NOG,13W5G@opiNOG,15F64@pleNOG	NA|NA|NA	O	Heat shock protein 9/12
	TAG5_C1_TRINITY_DN5679_c0_g2_i1len=354path=[1288:0-353][-1,1288,-2]	13684.SNOT_07793	3.8e-34	149.4					fuNOG[21]	03TED@ascNOG,0HBB0@dotNOG,0IZN0@euNOG,0PPWF@fuNOG,11W61@NOG,13T92@opiNOG,157BC@pleNOG	NA|NA|NA	S	Yeast PIR protein repeat
	TAG5_C1_TRINITY_DN7263_c0_g1_i1len=698path=[1:0-697][-1,1,-2]	13684.SNOT_01331	1.2e-28	132.1					fuNOG[21]	04CJ3@ascNOG,0HAIV@dotNOG,0KR7N@euNOG,0QCT1@fuNOG,1126T@NOG,13A1X@opiNOG,15C9D@pleNOG	NA|NA|NA
	TAG5_C1_TRINITY_DN3471_c0_g1_i1len=229path=[207:0-228][-1,207,-2]	13684.SNOT_13910	1.5e-17	93.6	FG04430.1		K01728		fuNOG[21]	03Y4G@ascNOG,0H9P7@dotNOG,0JAM4@euNOG,0PVQ9@fuNOG,142UT@opiNOG,15E6Q@pleNOG,COG3866@NOG	NA|NA|NA	G	Amb_all
	TAG5_C1_TRINITY_DN4391_c0_g1_i1len=862path=[840:0-861][-1,840,-2]	5022.CBX90675	3.9e-65	253.4					fuNOG[21]	04CTK@ascNOG,0H9YP@dotNOG,0KR05@euNOG,0QCIR@fuNOG,112E0@NOG,13AAM@opiNOG,15BGV@pleNOG	NA|NA|NA
	TAG5_C1_TRINITY_DN4391_c0_g2_i1len=323path=[1679:0-322][-1,1679,-2]	426418.XP_001933417.1	1.1e-14	84					fuNOG[21]	04CTK@ascNOG,0H9YP@dotNOG,0KR05@euNOG,0QCIR@fuNOG,112E0@NOG,13AAM@opiNOG,15BGV@pleNOG	NA|NA|NA
	TAG5_C1_TRINITY_DN3711_c0_g2_i1len=255path=[233:0-254][-1,233,-2]	426418.XP_001935361.1	1.4e-17	93.6	ATP9	GO:0000276,GO:0005575,GO:0005622,GO:0005623,GO:0005737,GO:0005739,GO:0005740,GO:0005743,GO:0005753,GO:0006139,GO:0006163,GO:0006164,GO:0006725,GO:0006753,GO:0006754,GO:0006793,GO:0006796,GO:0006807,GO:0006810,GO:0006811,GO:0006812,GO:0006818,GO:0008150,GO:0008152,GO:0009058,GO:0009116,GO:0009117,GO:0009119,GO:0009123,GO:0009124,GO:0009126,GO:0009127,GO:0009141,GO:0009142,GO:0009144,GO:0009145,GO:…	K02128		fuNOG[21]	03UW9@ascNOG,0H8KP@dotNOG,0PT0U@fuNOG,13SGY@opiNOG,15CAX@pleNOG,COG0636@NOG,KOG3025@euNOG	NA|NA|NA	C	ATP synthase subunit C
	TAG5_C1_TRINITY_DN293_c0_g1_i1len=233path=[211:0-232][-1,211,-2]	5022.CBX90850	4.3e-13	78.2	PGUG_04871	GO:0000003,GO:0003674,GO:0003824,GO:0004768,GO:0005575,GO:0005622,GO:0005623,GO:0005737,GO:0005783,GO:0005789,GO:0006082,GO:0006629,GO:0006631,GO:0006633,GO:0006636,GO:0007275,GO:0008150,GO:0008152,GO:0008610,GO:0009055,GO:0009058,GO:0009653,GO:0009987,GO:0012505,GO:0016020,GO:0016021,GO:0016053,GO:0016215,GO:0016491,GO:0016705,GO:0016717,GO:0019752,GO:0019954,GO:0030154,GO:0030176,GO:0030435,GO:…	K00507	DESAT16,DESAT18	fuNOG[21]	03P5C@ascNOG,0H5QP@dotNOG,0PFS7@fuNOG,12QBP@opiNOG,15E3H@pleNOG,COG1398@NOG,COG5274@NOG,KOG0537@euNOG,KOG1600@euNOG	NA|NA|NA	I	Fatty acid desaturase
	TAG5_C1_TRINITY_DN5796_c0_g2_i1len=356path=[912:0-355][-1,912,-2]	5022.CBX91863	8.3e-29	131.3					fuNOG[21]	04CKU@ascNOG,0HAF3@dotNOG,0J3VK@euNOG,0PSZP@fuNOG,0XU16@NOG,13Y38@opiNOG,15BYP@pleNOG	NA|NA|NA	S	Rare lipoprotein A (RlpA)-like double-psi beta-barrel
	TAG5_C1_TRINITY_DN6128_c1_g4_i1len=696path=[2094:0-695][-1,2094,-2]	426418.XP_001938755.1	1.6e-62	244.2	FG04002.1				fuNOG[21]	03KE4@ascNOG,0H48G@dotNOG,0IFVJ@euNOG,0PKSM@fuNOG,0ZAZW@NOG,13NZG@opiNOG,15AIZ@pleNOG	NA|NA|NA	S	BTB/POZ domain
	TAG5_C1_TRINITY_DN4600_c0_g1_i1len=221path=[655:0-220][-1,655,-2]	13684.SNOT_00807	1.7e-24	116.7	FG07554.1	GO:0003674,GO:0005488,GO:0005501,GO:0005503,GO:0005575,GO:0005623,GO:0005886,GO:0008150,GO:0008289,GO:0009314,GO:0009416,GO:0009628,GO:0016020,GO:0016021,GO:0016918,GO:0019840,GO:0019842,GO:0031224,GO:0036094,GO:0044425,GO:0044464,GO:0050896,GO:0071944			fuNOG[21]	03IJX@ascNOG,0HA82@dotNOG,0IKHZ@euNOG,0PJV8@fuNOG,13PAC@opiNOG,157KS@pleNOG,COG5524@NOG	NA|NA|NA	S	Bac_rhodopsin
	TAG5_C1_TRINITY_DN4600_c0_g2_i1len=258path=[185:0-257][-1,185,-2]	13684.SNOT_00807	8.6e-27	124.4	FG07554.1	GO:0003674,GO:0005488,GO:0005501,GO:0005503,GO:0005575,GO:0005623,GO:0005886,GO:0008150,GO:0008289,GO:0009314,GO:0009416,GO:0009628,GO:0016020,GO:0016021,GO:0016918,GO:0019840,GO:0019842,GO:0031224,GO:0036094,GO:0044425,GO:0044464,GO:0050896,GO:0071944			fuNOG[21]	03IJX@ascNOG,0HA82@dotNOG,0IKHZ@euNOG,0PJV8@fuNOG,13PAC@opiNOG,157KS@pleNOG,COG5524@NOG	NA|NA|NA	S	Bac_rhodopsin
	TAG5_C1_TRINITY_DN4272_c0_g2_i1len=260path=[1229:0-234988:235-259][-1,1229,988,-2]	13684.SNOT_00708	6.8e-29	131.3					fuNOG[21]	03KZP@ascNOG,0H4E5@dotNOG,0IFF8@euNOG,0PI0Q@fuNOG,122Q2@NOG,12QDZ@opiNOG,159J8@pleNOG	NA|NA|NA	S	DJ-1/PfpI family
	TAG5_C1_TRINITY_DN7063_c0_g1_i1len=252path=[230:0-251][-1,230,-2]	5306.JGI69711	3.1e-14	82.8	TEF3	GO:0002181,GO:0002182,GO:0003674,GO:0003676,GO:0003723,GO:0003746,GO:0003824,GO:0005488,GO:0005575,GO:0005622,GO:0005623,GO:0005737,GO:0005829,GO:0005840,GO:0006139,GO:0006152,GO:0006163,GO:0006195,GO:0006200,GO:0006412,GO:0006414,GO:0006415,GO:0006725,GO:0006753,GO:0006793,GO:0006796,GO:0006807,GO:0008135,GO:0008150,GO:0008152,GO:0009056,GO:0009058,GO:0009059,GO:0009116,GO:0009117,GO:0009119,GO:…	K03235		fuNOG[21]	01DYR@agarNOG,09249@basNOG,0PGET@fuNOG,13HB7@opiNOG,COG0488@NOG,KOG0062@euNOG,KOG1242@euNOG	NA|NA|NA	E, J	Chromo (CHRromatin Organisation MOdifier) domain
	TAG5_C1_TRINITY_DN3436_c0_g2_i1len=461path=[1:0-460][-1,1,-2]	5270.UM02508P0	5.8e-56	222.2	ALD5	GO:0003674,GO:0003824,GO:0004029,GO:0004030,GO:0005575,GO:0005622,GO:0005623,GO:0005634,GO:0005737,GO:0005739,GO:0005759,GO:0005794,GO:0005829,GO:0006066,GO:0006067,GO:0006068,GO:0006082,GO:0006083,GO:0006090,GO:0006139,GO:0006725,GO:0006732,GO:0006733,GO:0006739,GO:0006740,GO:0006753,GO:0006793,GO:0006796,GO:0006807,GO:0006950,GO:0008150,GO:0008152,GO:0009056,GO:0009058,GO:0009117,GO:0009295,GO:…	K00128		fuNOG[21]	092J3@basNOG,0PFKN@fuNOG,12PWF@opiNOG,COG1012@NOG,KOG2450@euNOG	NA|NA|NA	C	Aldehyde dehydrogenase
	TAG5_C1_TRINITY_DN4111_c0_g1_i1len=225path=[659:0-224][-1,659,-2]	425265.XP_001732020.1	1.9e-34	149.8	GLF	GO:0000271,GO:0003674,GO:0003824,GO:0005575,GO:0005618,GO:0005622,GO:0005623,GO:0005737,GO:0005975,GO:0005976,GO:0005996,GO:0006012,GO:0008150,GO:0008152,GO:0008767,GO:0009058,GO:0009059,GO:0009272,GO:0009277,GO:0009987,GO:0010383,GO:0016051,GO:0016853,GO:0016866,GO:0019318,GO:0030312,GO:0030447,GO:0030448,GO:0033692,GO:0034637,GO:0034645,GO:0040007,GO:0042546,GO:0043170,GO:0044036,GO:0044038,GO:…			fuNOG[21]	091CM@basNOG,0IEMT@euNOG,0PHSQ@fuNOG,12U6U@opiNOG,COG1232@NOG	NA|NA|NA	H	UDP-galactopyranose mutase
	TAG5_C1_TRINITY_DN4429_c0_g1_i1len=867path=[1821:0-866][-1,1821,-2]	140110.NechaP82969	6.1e-08	63.5	FGSG_08213				fuNOG[21]	04BVN@ascNOG,0KN26@euNOG,0Q8XW@fuNOG,0SN4G@hypNOG,0X1GU@necNOG,10XWH@NOG,138GU@opiNOG,1A244@sordNOG	NA|NA|NA
	TAG5_C1_TRINITY_DN4322_c0_g1_i1len=1373path=[1469:0-12422689:1243-1372][-1,1469,2689,-2]	502779.XP_002790248.1	8.6e-11	73.2					fuNOG[21]	0408S@ascNOG,0JDEM@euNOG,0M8YP@euroNOG,0PXV5@fuNOG,0Z2YJ@NOG,12I07@onyNOG,146QU@opiNOG	NA|NA|NA	S	Blastomyces yeast-phase-specific protein
	TAG5_C1_TRINITY_DN4824_c0_g2_i1len=399path=[1447:0-398][-1,1447,-2]	222929.XP_003071870.1	5e-16	89					fuNOG[21]	03V6I@ascNOG,0J4IY@euNOG,0M9BE@euroNOG,0PSZ4@fuNOG,0YUHQ@NOG,12JBH@onyNOG,13WXX@opiNOG	NA|NA|NA	S	Extracellular matrix protein
	TAG5_C1_TRINITY_DN3961_c0_g1_i1len=249path=[1:0-248][-1,1,-2]	526221.XP_003004531.1	6.6e-17	91.7					fuNOG[21]	COG0306@NOG,KOG2493@euNOG	NA|NA|NA	P	phosphate
	TAG5_C1_TRINITY_DN6554_c0_g1_i1len=294path=[1:0-293][-1,1,-2]	162425.CADANIAP00003773	1.6e-25	120.6	PGUG_05324				fuNOG[21]	03MZH@ascNOG,0M5TT@euroNOG,0MI5N@eurotNOG,0PHGF@fuNOG,0XNQK@NOG,12U8C@opiNOG,KOG0254@euNOG	NA|NA|NA	G	MFS sugar transporter
	TAG5_C1_TRINITY_DN5260_c1_g1_i1len=401path=[379:0-400][-1,379,-2]	861557.XP_003304726.1	1.5e-47	194.1	RPP0	GO:0000027,GO:0002181,GO:0002182,GO:0003674,GO:0003676,GO:0003723,GO:0003735,GO:0005198,GO:0005488,GO:0005575,GO:0005622,GO:0005623,GO:0005737,GO:0005829,GO:0005840,GO:0006412,GO:0006414,GO:0006996,GO:0008150,GO:0008152,GO:0009058,GO:0009059,GO:0009987,GO:0010467,GO:0015934,GO:0016043,GO:0019538,GO:0019843,GO:0022607,GO:0022613,GO:0022618,GO:0022625,GO:0022626,GO:0030529,GO:0030684,GO:0030686,GO:…	K02941		fuNOG[21]	03JSC@ascNOG,0H4Y7@dotNOG,0PGUR@fuNOG,12NCX@opiNOG,157BK@pleNOG,COG0244@NOG,KOG0815@euNOG	NA|NA|NA	J	60S acidic ribosomal protein P0
	TAG5_C1_TRINITY_DN2827_c0_g1_i1len=439path=[417:0-438][-1,417,-2]	502779.XP_002797801.1	1.5e-56	224.2	FG08359.1				fuNOG[21]	03RIJ@ascNOG,0IWFH@euNOG,0M81D@euroNOG,0PNFK@fuNOG,11QEJ@NOG,12HHK@onyNOG,13PW5@opiNOG	NA|NA|NA	S	conserved hypothetical protein
	TAG5_C1_TRINITY_DN5880_c0_g2_i1len=1422path=[1445:0-6952118:696-6972120:698-8002118:801-8023620:803-8043622:805-1421][-1,1445,2118,2120,2118,3620,3622,-2]	40559.EDN23409	1.3e-48	198.7					fuNOG[21]	03TED@ascNOG,0IZN0@euNOG,0PPWF@fuNOG,11W61@NOG,13T92@opiNOG	NA|NA|NA	S	Inherit from NOG: cell wall protein
	TAG5_C1_TRINITY_DN5326_c1_g1_i1len=215path=[1:0-214][-1,1,-2]	578455.XP_003653136.1	4.1e-20	101.7	EFT1	GO:0000166,GO:0001882,GO:0001883,GO:0002181,GO:0002182,GO:0003674,GO:0003676,GO:0003723,GO:0003746,GO:0005488,GO:0005525,GO:0005575,GO:0005622,GO:0005623,GO:0005737,GO:0005829,GO:0005840,GO:0006412,GO:0006414,GO:0006417,GO:0006448,GO:0008135,GO:0008150,GO:0008152,GO:0009058,GO:0009059,GO:0009889,GO:0009891,GO:0009893,GO:0009987,GO:0010467,GO:0010468,GO:0010556,GO:0010557,GO:0010604,GO:0010608,GO:…	K03234		fuNOG[21]	03KN7@ascNOG,0CQW0@chaNOG,0PF9T@fuNOG,12QB7@opiNOG,19J3F@sordNOG,1AAQ6@sorNOG,COG0480@NOG,KOG0469@euNOG	NA|NA|NA	J	Elongation factor G, domain IV
	TAG5_C1_TRINITY_DN2432_c0_g1_i1len=229path=[377:0-228][-1,377,-2]	5022.CBY02360	2.2e-11	73.2					fuNOG[21]	03ZWT@ascNOG,0H9SS@dotNOG,0JDGB@euNOG,0PXS0@fuNOG,0YNAQ@NOG,146NT@opiNOG,15EE6@pleNOG	NA|NA|NA
	TAG5_C1_TRINITY_DN5966_c0_g1_i2len=804path=[1341:0-330560:331-803][-1,1341,560,-2]	426418.XP_001939279.1	3.2e-112	409.8	ADH1	GO:0000947,GO:0000955,GO:0003674,GO:0003824,GO:0004022,GO:0005575,GO:0005622,GO:0005623,GO:0005737,GO:0005739,GO:0005759,GO:0005829,GO:0005886,GO:0005975,GO:0005996,GO:0006006,GO:0006007,GO:0006066,GO:0006067,GO:0006082,GO:0006091,GO:0006113,GO:0006115,GO:0006116,GO:0006139,GO:0006520,GO:0006725,GO:0006732,GO:0006733,GO:0006734,GO:0006753,GO:0006793,GO:0006796,GO:0006807,GO:0008150,GO:0008152,GO:…	K13953	ALCD22xi,ALCD23xi,ALCD24xi,ALCD25xi,ALCD26xi,ALCD2ir,ALCD2x	fuNOG[21]	03J33@ascNOG,0H6Q3@dotNOG,0PH61@fuNOG,12PRI@opiNOG,159E3@pleNOG,COG1064@NOG,KOG0023@euNOG	NA|NA|NA	Q	Alcohol dehydrogenase GroES-like domain
	TAG5_C1_TRINITY_DN5957_c0_g2_i1len=215path=[1:0-138117:139-214][-1,1,117,-2]	13684.SNOT_01163	9e-31	137.5	FDH1	GO:0003674,GO:0003824,GO:0005575,GO:0005622,GO:0005623,GO:0005737,GO:0005829,GO:0006082,GO:0008150,GO:0008152,GO:0008863,GO:0009056,GO:0009987,GO:0015942,GO:0016054,GO:0016491,GO:0016620,GO:0016903,GO:0019752,GO:0032787,GO:0042183,GO:0043436,GO:0044237,GO:0044248,GO:0044281,GO:0044282,GO:0044424,GO:0044444,GO:0044464,GO:0044710,GO:0044712,GO:0046395,GO:0055114,GO:0071704,GO:0072329,GO:1901575	K00122	FDH	fuNOG[21]	03K2Q@ascNOG,0H4E1@dotNOG,0PFPK@fuNOG,12R7X@opiNOG,15AIH@pleNOG,COG1052@NOG,KOG0069@euNOG	NA|NA|NA	C	D-isomer specific 2-hydroxyacid dehydrogenase, catalytic domain
	TAG5_C1_TRINITY_DN5957_c1_g2_i1len=753path=[1953:0-681999:69-2032134:204-752][-1,1953,1999,2134,-2]	306901.XP_001224918.1	1.1e-82	311.2	FDH1	GO:0003674,GO:0003824,GO:0005575,GO:0005622,GO:0005623,GO:0005737,GO:0005829,GO:0006082,GO:0008150,GO:0008152,GO:0008863,GO:0009056,GO:0009987,GO:0015942,GO:0016054,GO:0016491,GO:0016620,GO:0016903,GO:0019752,GO:0032787,GO:0042183,GO:0043436,GO:0044237,GO:0044248,GO:0044281,GO:0044282,GO:0044424,GO:0044444,GO:0044464,GO:0044710,GO:0044712,GO:0046395,GO:0055114,GO:0071704,GO:0072329,GO:1901575	K00122	FDH	fuNOG[21]	03K2Q@ascNOG,0CSW5@chaNOG,0PFPK@fuNOG,12R7X@opiNOG,19Q7C@sordNOG,1AAKK@sorNOG,COG1052@NOG,KOG0069@euNOG	NA|NA|NA	C	D-isomer specific 2-hydroxyacid dehydrogenase, catalytic domain
	TAG5_C1_TRINITY_DN5996_c0_g1_i1len=290path=[445:0-10034:101-10337:104-202136:203-289][-1,445,34,37,136,-2]	5022.CBX96783	8.2e-43	177.9		GO:0003674,GO:0003824,GO:0005215,GO:0006139,GO:0006152,GO:0006163,GO:0006195,GO:0006200,GO:0006725,GO:0006753,GO:0006793,GO:0006796,GO:0006807,GO:0006810,GO:0006811,GO:0006812,GO:0006818,GO:0007275,GO:0008150,GO:0008152,GO:0008324,GO:0008553,GO:0009056,GO:0009116,GO:0009117,GO:0009119,GO:0009123,GO:0009125,GO:0009126,GO:0009128,GO:0009141,GO:0009143,GO:0009144,GO:0009146,GO:0009150,GO:0009154,GO:…	K01535		fuNOG[21]	03Q3P@ascNOG,0H609@dotNOG,0PFW2@fuNOG,12NKB@opiNOG,15977@pleNOG,COG0474@NOG,KOG0205@euNOG	NA|NA|NA	P	E1-E2 ATPase
	TAG5_C1_TRINITY_DN5998_c1_g1_i1len=534path=[1363:0-311295:312-3172157:318-533][-1,1363,295,2157,-2]	13684.SNOT_04817	3.3e-62	243	FG10303.1	GO:0005575,GO:0005622,GO:0005623,GO:0005737,GO:0006950,GO:0007275,GO:0008150,GO:0009987,GO:0016020,GO:0032501,GO:0032502,GO:0033554,GO:0043581,GO:0044424,GO:0044464,GO:0044699,GO:0044707,GO:0044763,GO:0044767,GO:0048856,GO:0050896,GO:0051716			fuNOG[21]	03S4I@ascNOG,0H73U@dotNOG,0IXKH@euNOG,0PP5N@fuNOG,11ZPV@NOG,13RPZ@opiNOG,15E37@pleNOG	NA|NA|NA	S	Protein of unknown function (DUF1761)
	TAG5_C1_TRINITY_DN7328_c0_g1_i1len=328path=[1:0-327][-1,1,-2]	339724.XP_001536410.1	4.4e-17	92	FG09719.1	GO:0005575,GO:0005622,GO:0005623,GO:0005737,GO:0005783,GO:0005794,GO:0043226,GO:0043227,GO:0043229,GO:0043231,GO:0044424,GO:0044444,GO:0044464	K08762		fuNOG[21]	03V42@ascNOG,0M9FY@euroNOG,0PSGS@fuNOG,12I21@onyNOG,13WB7@opiNOG,COG4281@NOG,KOG0817@euNOG	NA|NA|NA	I	Acyl CoA binding protein
	TAG5_C1_TRINITY_DN6242_c3_g4_i1len=311path=[11931:0-1409463:141-310][-1,11931,9463,-2]	40559.EDN26354	5.4e-35	151.8	ALD5	GO:0003674,GO:0003824,GO:0004029,GO:0004030,GO:0005575,GO:0005622,GO:0005623,GO:0005634,GO:0005737,GO:0005739,GO:0005759,GO:0005794,GO:0005829,GO:0006066,GO:0006067,GO:0006068,GO:0006082,GO:0006083,GO:0006090,GO:0006139,GO:0006725,GO:0006732,GO:0006733,GO:0006739,GO:0006740,GO:0006753,GO:0006793,GO:0006796,GO:0006807,GO:0006950,GO:0008150,GO:0008152,GO:0009056,GO:0009058,GO:0009117,GO:0009295,GO:…	K00128		fuNOG[21]	03JSM@ascNOG,0PFKN@fuNOG,12PWF@opiNOG,COG1012@NOG,KOG2450@euNOG	NA|NA|NA	C	Aldehyde dehydrogenase
	TAG5_C1_TRINITY_DN6242_c3_g1_i12len=912path=[7775:0-280520:281-2896657:290-394634:395-4063153:407-4843231:485-6403387:641-6513398:652-8773624:878-8787514:879-911][-1,7775,520,6657,634,3153,3231,3387,3398,3624,7514,-2]	426418.XP_001931266.1	1.5e-146	524.2	ALD5	GO:0003674,GO:0003824,GO:0004029,GO:0004030,GO:0005575,GO:0005622,GO:0005623,GO:0005634,GO:0005737,GO:0005739,GO:0005759,GO:0005794,GO:0005829,GO:0006066,GO:0006067,GO:0006068,GO:0006082,GO:0006083,GO:0006090,GO:0006139,GO:0006725,GO:0006732,GO:0006733,GO:0006739,GO:0006740,GO:0006753,GO:0006793,GO:0006796,GO:0006807,GO:0006950,GO:0008150,GO:0008152,GO:0009056,GO:0009058,GO:0009117,GO:0009295,GO:…	K00128		fuNOG[21]	03JSM@ascNOG,0H5TB@dotNOG,0PFKN@fuNOG,12PWF@opiNOG,158YC@pleNOG,COG1012@NOG,KOG2450@euNOG	NA|NA|NA	C	Aldehyde dehydrogenase family
	TAG5_C1_TRINITY_DN6249_c1_g1_i5len=522path=[977:0-781033:79-871042:88-901045:91-921047:93-931048:94-1081063:109-1461101:147-1561111:157-2071162:208-3271282:328-3301285:331-3481303:349-3541309:355-4161371:417-4172056:418-4592098:460-4702109:471-521][-1,977,1033,1042,1045,1047,1048,1063,1101,1111,1162,1282,1285,1303,1309,1371,2056,2098,2109,-2]	306902.XP_002619317.1	3.1e-56	223.4					fuNOG[21]	0IXI2@euNOG,11INH@NOG,13TB3@opiNOG	NA|NA|NA
	TAG5_C1_TRINITY_DN2955_c0_g2_i1len=1262path=[1:0-1261][-1,1,-2]	148305.A4RGT4	1.2e-57	229.2	FG00028.1	GO:0003674,GO:0003824,GO:0005575,GO:0005576,GO:0008150,GO:0008152,GO:0008233,GO:0008237,GO:0016787,GO:0044046,GO:0044403,GO:0044419,GO:0051701,GO:0051704,GO:0052047,GO:0052048,GO:0052051,GO:0052211,GO:0070011	K07762		fuNOG[21]	03M8D@ascNOG,0IFMM@euNOG,0PIAE@fuNOG,0U8YV@magNOG,0XPH7@NOG,1300I@opiNOG,19PI8@sordNOG	NA|NA|NA	O	interaction with host via secreted substance involved in symbiotic interaction
	TAG5_C1_TRINITY_DN5496_c0_g1_i1len=267path=[239:0-266][-1,239,-2]	578455.XP_003654671.1	1.8e-14	83.6					fuNOG[21]	03VII@ascNOG,0CV85@chaNOG,0J0Z6@euNOG,0PT36@fuNOG,11UKS@NOG,13XB9@opiNOG,19TDR@sordNOG,1ACGV@sorNOG	NA|NA|NA	S	Rare lipoprotein A (RlpA)-like double-psi beta-barrel
	TAG5_C1_TRINITY_DN4132_c0_g1_i1len=282path=[260:0-281][-1,260,-2]	559298.XP_002620193.1	2.3e-37	159.8	PGUG_04131	GO:0000139,GO:0000322,GO:0000323,GO:0000324,GO:0000329,GO:0003674,GO:0005215,GO:0005342,GO:0005575,GO:0005622,GO:0005623,GO:0005737,GO:0005739,GO:0005773,GO:0005774,GO:0005783,GO:0005789,GO:0005794,GO:0005795,GO:0005886,GO:0006066,GO:0006067,GO:0006068,GO:0006810,GO:0006811,GO:0006812,GO:0006820,GO:0006846,GO:0006847,GO:0008028,GO:0008150,GO:0008152,GO:0008324,GO:0008509,GO:0008514,GO:0008519,GO:…	K07034	ACtr	fuNOG[21]	03JVV@ascNOG,0IHVT@euNOG,0M75Y@euroNOG,0PGY4@fuNOG,12E3M@onyNOG,12S5Q@opiNOG,COG1584@NOG	NA|NA|NA	S	GPR FUN34 family protein
	TAG5_C1_TRINITY_DN4132_c0_g3_i1len=284path=[1216:0-283][-1,1216,-2]	13684.SNOT_00960	6.6e-22	108.2	PGUG_04131	GO:0000139,GO:0000322,GO:0000323,GO:0000324,GO:0000329,GO:0003674,GO:0005215,GO:0005342,GO:0005575,GO:0005622,GO:0005623,GO:0005737,GO:0005739,GO:0005773,GO:0005774,GO:0005783,GO:0005789,GO:0005794,GO:0005795,GO:0005886,GO:0006066,GO:0006067,GO:0006068,GO:0006810,GO:0006811,GO:0006812,GO:0006820,GO:0006846,GO:0006847,GO:0008028,GO:0008150,GO:0008152,GO:0008324,GO:0008509,GO:0008514,GO:0008519,GO:…	K07034	ACtr	fuNOG[21]	03JVV@ascNOG,0H6QD@dotNOG,0IHVT@euNOG,0PGY4@fuNOG,12S5Q@opiNOG,158MB@pleNOG,COG1584@NOG	NA|NA|NA	S	GPR1/FUN34/yaaH family
	TAG5_C1_TRINITY_DN3894_c0_g2_i1len=417path=[395:0-416][-1,395,-2]	5062.CADAORAP00009783	4.4e-10	68.9					fuNOG[21]	04135@ascNOG,0JGNZ@euNOG,0M99M@euroNOG,0PYSY@fuNOG,0Z9SN@NOG,148SA@opiNOG	NA|NA|NA	S	GPI anchored protein
	TAG5_C1_TRINITY_DN6249_c0_g1_i1len=358path=[2361:0-532392:54-772881:78-14342:144-17372:174-17473:175-18887:189-240139:241-2412767:242-261540:262-325604:326-327606:328-357][-1,2361,2392,2881,42,72,73,87,139,2767,540,604,606,-2]	59463.ENSMLUP00000015279	6.6e-42	175.3					fuNOG[21]	09V6M@biNOG,0DGFE@chorNOG,0UI8H@maNOG,0V666@meNOG,12P5E@opiNOG,1CR53@veNOG,COG5256@NOG,KOG0052@euNOG	NA|NA|NA	J	This protein promotes the GTP-dependent binding of aminoacyl-tRNA to the A-site of ribosomes during protein biosynthesis
	TAG5_C1_TRINITY_DN6163_c1_g1_i1len=427path=[475:0-233282:234-426][-1,475,282,-2]	1064592.XP_003675939.1	2.1e-55	220.3	UBI4	GO:0000003,GO:0000209,GO:0003006,GO:0003674,GO:0005488,GO:0005515,GO:0005575,GO:0005622,GO:0005623,GO:0005634,GO:0005737,GO:0006464,GO:0006513,GO:0006950,GO:0007049,GO:0007126,GO:0008150,GO:0008152,GO:0009653,GO:0009987,GO:0016567,GO:0016579,GO:0019538,GO:0019953,GO:0022402,GO:0022413,GO:0022414,GO:0030154,GO:0030435,GO:0030437,GO:0031386,GO:0032446,GO:0032502,GO:0032505,GO:0034293,GO:0036211,GO:…	K02977,K08770		fuNOG[21]	03KSE@ascNOG,0PHU0@fuNOG,12PSF@opiNOG,198MC@saccNOG,19FD4@sacNOG,COG5272@NOG,KOG0001@euNOG	NA|NA|NA	L	Ubiquitin exists either covalently attached to another protein, or free (unanchored). When covalently bound, it is conjugated to target proteins via an isopeptide bond either as a monomer (monoubiquitin), a polymer linked via different Lys residues of the ubiquitin (polyubiquitin chains) or a linear polymer linked via the initiator Met of the ubiquitin (linear polyubiquitin chains). Polyubiquitin…
	TAG5_C1_TRINITY_DN6456_c0_g1_i1len=245path=[223:0-244][-1,223,-2]	426418.XP_001931623.1	4.2e-32	142.1		GO:0005575,GO:0005576	K19668		fuNOG[21]	03YXH@ascNOG,0H9M3@dotNOG,0IVPK@euNOG,0PK4A@fuNOG,13N5T@opiNOG,15A4B@pleNOG,COG5297@NOG	NA|NA|NA	G	Glycosyl hydrolases family 6
	TAG5_C1_TRINITY_DN6502_c0_g1_i1len=308path=[286:0-307][-1,286,-2]	861557.XP_003306250.1	8.1e-41	171.4	CBHI	GO:0005575,GO:0005576	K01225		fuNOG[21]	04C6I@ascNOG,0HBER@dotNOG,0IE3Y@euNOG,0PKV3@fuNOG,101KD@NOG,12T68@opiNOG,1593M@pleNOG	NA|NA|NA	G	Glycosyl hydrolase family 7
	TAG5_C1_TRINITY_DN6524_c0_g1_i1len=244path=[1:0-243][-1,1,-2]	861557.XP_003295831.1	5.5e-40	168.3		GO:0003674,GO:0003824,GO:0005215,GO:0006139,GO:0006152,GO:0006163,GO:0006195,GO:0006200,GO:0006725,GO:0006753,GO:0006793,GO:0006796,GO:0006807,GO:0006810,GO:0006811,GO:0006812,GO:0006818,GO:0007275,GO:0008150,GO:0008152,GO:0008324,GO:0008553,GO:0009056,GO:0009116,GO:0009117,GO:0009119,GO:0009123,GO:0009125,GO:0009126,GO:0009128,GO:0009141,GO:0009143,GO:0009144,GO:0009146,GO:0009150,GO:0009154,GO:…	K01535		fuNOG[21]	03Q3P@ascNOG,0H609@dotNOG,0PFW2@fuNOG,12NKB@opiNOG,15977@pleNOG,COG0474@NOG,KOG0205@euNOG	NA|NA|NA	P	E1-E2 ATPase
	TAG5_C1_TRINITY_DN5582_c0_g1_i1len=259path=[515:0-140279:141-258][-1,515,279,-2]	5022.CBX99262	3.1e-28	129	THI4	GO:0000002,GO:0003674,GO:0005488,GO:0005506,GO:0005575,GO:0005622,GO:0005623,GO:0005634,GO:0005737,GO:0005739,GO:0005829,GO:0006725,GO:0006766,GO:0006767,GO:0006772,GO:0006790,GO:0006807,GO:0006996,GO:0007005,GO:0008150,GO:0008152,GO:0008198,GO:0009058,GO:0009110,GO:0009228,GO:0009987,GO:0016043,GO:0018130,GO:0018131,GO:0019438,GO:0034641,GO:0042364,GO:0042723,GO:0042724,GO:0043167,GO:0043169,GO:…	K03146		fuNOG[21]	03J4T@ascNOG,0H54D@dotNOG,0PF94@fuNOG,12NUD@opiNOG,159HF@pleNOG,COG1635@NOG,KOG2960@euNOG	NA|NA|NA	H	Involved in biosynthesis of the thiamine precursor thiazole. Catalyzes the conversion of NAD and glycine to adenosine diphosphate 5-(2-hydroxyethyl)-4-methylthiazole-2-carboxylic acid (ADT), an adenylated thiazole intermediate. The reaction includes an iron-dependent sulfide transfer from a conserved cysteine residue of the protein to a thiazole intermediate. The enzyme can only undergo a single …
	TAG5_C1_TRINITY_DN5585_c0_g1_i1len=361path=[1953:0-360][-1,1953,-2]	861557.XP_003305426.1	1.9e-36	157.1	FG10089.1	GO:0000003,GO:0003006,GO:0005575,GO:0005618,GO:0005622,GO:0005623,GO:0005737,GO:0005739,GO:0005783,GO:0005886,GO:0007049,GO:0007275,GO:0008150,GO:0009272,GO:0009277,GO:0009653,GO:0009986,GO:0009987,GO:0010927,GO:0016020,GO:0016043,GO:0019953,GO:0022402,GO:0022413,GO:0022414,GO:0022607,GO:0030154,GO:0030312,GO:0030435,GO:0030437,GO:0030476,GO:0031160,GO:0031505,GO:0032501,GO:0032502,GO:0032505,GO:…			fuNOG[21]	03R1X@ascNOG,0H73E@dotNOG,0IW1T@euNOG,0PNH7@fuNOG,11JI6@NOG,13QIE@opiNOG,15B1E@pleNOG	NA|NA|NA	S	GPI-anchored cell wall organization protein
	TAG5_C1_TRINITY_DN5585_c0_g2_i1len=408path=[1:0-407][-1,1,-2]	426418.XP_001934729.1	7.8e-52	208.4	FG10089.1	GO:0000003,GO:0003006,GO:0005575,GO:0005618,GO:0005622,GO:0005623,GO:0005737,GO:0005739,GO:0005783,GO:0005886,GO:0007049,GO:0007275,GO:0008150,GO:0009272,GO:0009277,GO:0009653,GO:0009986,GO:0009987,GO:0010927,GO:0016020,GO:0016043,GO:0019953,GO:0022402,GO:0022413,GO:0022414,GO:0022607,GO:0030154,GO:0030312,GO:0030435,GO:0030437,GO:0030476,GO:0031160,GO:0031505,GO:0032501,GO:0032502,GO:0032505,GO:…			fuNOG[21]	03R1X@ascNOG,0H73E@dotNOG,0IW1T@euNOG,0PNH7@fuNOG,11JI6@NOG,13QIE@opiNOG,15B1E@pleNOG	NA|NA|NA	S	GPI-anchored cell wall organization protein
	TAG5_C1_TRINITY_DN6031_c2_g1_i1len=325path=[4605:0-1511846:152-1521847:153-1634147:164-324][-1,4605,1846,1847,4147,-2]	426418.XP_001941937.1	7.7e-58	228		GO:0005575,GO:0005576,GO:0005622,GO:0005623,GO:0044464	K17066		fuNOG[21]	03I9Z@ascNOG,0H395@dotNOG,0PFAS@fuNOG,135MM@opiNOG,15DHZ@pleNOG,COG2303@NOG,KOG1238@euNOG	NA|NA|NA	E	GMC oxidoreductase
	TAG5_C1_TRINITY_DN3471_c0_g2_i1len=432path=[413:0-431][-1,413,-2]	5022.CBX93658	2.1e-71	273.5	FG04430.1		K01728		fuNOG[21]	03Y4G@ascNOG,0H9P7@dotNOG,0JAM4@euNOG,0PVQ9@fuNOG,142UT@opiNOG,15E6Q@pleNOG,COG3866@NOG	NA|NA|NA	G	Amb_all
	TAG5_C1_TRINITY_DN6242_c3_g1_i3len=1207path=[10697:0-175595:176-178598:179-214634:215-226646:227-442862:443-454874:455-517937:518-5507367:551-6107427:611-6973624:698-6983625:699-8023729:803-8034929:804-8414967:842-9945120:995-10091429:1010-10101430:1011-10221442:1023-11514862:1152-1206][-1,10697,595,598,634,646,862,874,937,7367,7427,3624,3625,3729,4929,4967,5120,1429,1430,1442,4862,-2]	13684.SNOT_06925	9.6e-196	688	ALD5	GO:0003674,GO:0003824,GO:0004029,GO:0004030,GO:0005575,GO:0005622,GO:0005623,GO:0005634,GO:0005737,GO:0005739,GO:0005759,GO:0005794,GO:0005829,GO:0006066,GO:0006067,GO:0006068,GO:0006082,GO:0006083,GO:0006090,GO:0006139,GO:0006725,GO:0006732,GO:0006733,GO:0006739,GO:0006740,GO:0006753,GO:0006793,GO:0006796,GO:0006807,GO:0006950,GO:0008150,GO:0008152,GO:0009056,GO:0009058,GO:0009117,GO:0009295,GO:…	K00128		fuNOG[21]	03JSM@ascNOG,0H5TB@dotNOG,0PFKN@fuNOG,12PWF@opiNOG,158YC@pleNOG,COG1012@NOG,KOG2450@euNOG	NA|NA|NA	C	Aldehyde dehydrogenase family
	TAG5_C1_TRINITY_DN6242_c3_g1_i4len=1167path=[10697:0-175595:176-178598:179-214634:215-226646:227-442862:443-454874:455-517937:518-5507367:551-6107427:611-6973624:698-6983625:699-8023729:803-8033730:804-103311798:1034-1166][-1,10697,595,598,634,646,862,874,937,7367,7427,3624,3625,3729,3730,11798,-2]	13684.SNOT_06925	2.4e-202	709.9	ALD5	GO:0003674,GO:0003824,GO:0004029,GO:0004030,GO:0005575,GO:0005622,GO:0005623,GO:0005634,GO:0005737,GO:0005739,GO:0005759,GO:0005794,GO:0005829,GO:0006066,GO:0006067,GO:0006068,GO:0006082,GO:0006083,GO:0006090,GO:0006139,GO:0006725,GO:0006732,GO:0006733,GO:0006739,GO:0006740,GO:0006753,GO:0006793,GO:0006796,GO:0006807,GO:0006950,GO:0008150,GO:0008152,GO:0009056,GO:0009058,GO:0009117,GO:0009295,GO:…	K00128		fuNOG[21]	03JSM@ascNOG,0H5TB@dotNOG,0PFKN@fuNOG,12PWF@opiNOG,158YC@pleNOG,COG1012@NOG,KOG2450@euNOG	NA|NA|NA	C	Aldehyde dehydrogenase family
	TAG5_C1_TRINITY_DN6242_c3_g1_i6len=264path=[3387:0-3312379:34-79937:80-1127367:113-17211574:173-263][-1,3387,12379,937,7367,11574,-2]	13684.SNOT_06925	3e-44	182.6	ALD5	GO:0003674,GO:0003824,GO:0004029,GO:0004030,GO:0005575,GO:0005622,GO:0005623,GO:0005634,GO:0005737,GO:0005739,GO:0005759,GO:0005794,GO:0005829,GO:0006066,GO:0006067,GO:0006068,GO:0006082,GO:0006083,GO:0006090,GO:0006139,GO:0006725,GO:0006732,GO:0006733,GO:0006739,GO:0006740,GO:0006753,GO:0006793,GO:0006796,GO:0006807,GO:0006950,GO:0008150,GO:0008152,GO:0009056,GO:0009058,GO:0009117,GO:0009295,GO:…	K00128		fuNOG[21]	03JSM@ascNOG,0H5TB@dotNOG,0PFKN@fuNOG,12PWF@opiNOG,158YC@pleNOG,COG1012@NOG,KOG2450@euNOG	NA|NA|NA	C	Aldehyde dehydrogenase family
	TAG5_C1_TRINITY_DN6242_c3_g1_i9len=616path=[3387:0-3312379:34-79937:80-1127367:113-1727427:173-2593624:260-2603625:261-3643729:365-3653730:366-5953960:596-615][-1,3387,12379,937,7367,7427,3624,3625,3729,3730,3960,-2]	13684.SNOT_06925	6.7e-111	405.2	ALD5	GO:0003674,GO:0003824,GO:0004029,GO:0004030,GO:0005575,GO:0005622,GO:0005623,GO:0005634,GO:0005737,GO:0005739,GO:0005759,GO:0005794,GO:0005829,GO:0006066,GO:0006067,GO:0006068,GO:0006082,GO:0006083,GO:0006090,GO:0006139,GO:0006725,GO:0006732,GO:0006733,GO:0006739,GO:0006740,GO:0006753,GO:0006793,GO:0006796,GO:0006807,GO:0006950,GO:0008150,GO:0008152,GO:0009056,GO:0009058,GO:0009117,GO:0009295,GO:…	K00128		fuNOG[21]	03JSM@ascNOG,0H5TB@dotNOG,0PFKN@fuNOG,12PWF@opiNOG,158YC@pleNOG,COG1012@NOG,KOG2450@euNOG	NA|NA|NA	C	Aldehyde dehydrogenase family
	TAG5_C1_TRINITY_DN6242_c3_g1_i11len=1607path=[6230:0-746282:75-1646372:165-449469:450-458478:459-500520:501-509529:510-572592:573-575595:576-578598:579-614634:615-626646:627-842862:843-854874:855-917937:918-9507367:951-10107427:1011-10973624:1098-10983625:1099-12023729:1203-12034929:1204-12414967:1242-13945120:1395-14091429:1410-14101430:1411-14221442:1423-15514862:1552-1606][-1,6230,6282,6372,46…	13684.SNOT_06925	1.4e-263	913.7	ALD5	GO:0003674,GO:0003824,GO:0004029,GO:0004030,GO:0005575,GO:0005622,GO:0005623,GO:0005634,GO:0005737,GO:0005739,GO:0005759,GO:0005794,GO:0005829,GO:0006066,GO:0006067,GO:0006068,GO:0006082,GO:0006083,GO:0006090,GO:0006139,GO:0006725,GO:0006732,GO:0006733,GO:0006739,GO:0006740,GO:0006753,GO:0006793,GO:0006796,GO:0006807,GO:0006950,GO:0008150,GO:0008152,GO:0009056,GO:0009058,GO:0009117,GO:0009295,GO:…	K00128		fuNOG[21]	03JSM@ascNOG,0H5TB@dotNOG,0PFKN@fuNOG,12PWF@opiNOG,158YC@pleNOG,COG1012@NOG,KOG2450@euNOG	NA|NA|NA	C	Aldehyde dehydrogenase family
	TAG5_C1_TRINITY_DN6249_c1_g1_i1len=499path=[1998:0-252001:26-432019:44-452021:46-671045:68-691047:70-701048:71-853033:86-943042:95-1843132:185-2083156:209-2234258:224-2443315:245-2743222:275-2834216:284-3041282:305-3071285:308-3251303:326-3311309:332-3931371:394-3942056:395-4362098:437-4472109:448-498][-1,1998,2001,2019,2021,1045,1047,1048,3033,3042,3132,3156,4258,3315,3222,4216,1282,1285,1303,13…	5022.CBX91768	6.4e-88	328.6	TEF1	GO:0000166,GO:0001882,GO:0001883,GO:0002181,GO:0002182,GO:0003674,GO:0003676,GO:0003723,GO:0003746,GO:0005488,GO:0005525,GO:0005575,GO:0005576,GO:0005622,GO:0005623,GO:0005634,GO:0005737,GO:0005739,GO:0005829,GO:0005840,GO:0005853,GO:0005856,GO:0006403,GO:0006405,GO:0006409,GO:0006412,GO:0006414,GO:0006810,GO:0006913,GO:0008135,GO:0008150,GO:0008152,GO:0009058,GO:0009059,GO:0009987,GO:0010467,GO:…	K03231		fuNOG[21]	03IHI@ascNOG,0H48N@dotNOG,0PJIR@fuNOG,12P5E@opiNOG,15B5X@pleNOG,COG5256@NOG,KOG0052@euNOG	NA|NA|NA	J	This protein promotes the GTP-dependent binding of aminoacyl-tRNA to the A-site of ribosomes during protein biosynthesis (By similarity)
	TAG5_C1_TRINITY_DN6249_c1_g1_i3len=1210path=[6466:0-2592001:260-2772019:278-2794603:280-3031047:304-3041048:305-3193033:320-3283042:329-4183255:419-4213258:422-4783315:479-5083222:509-5174216:518-5381282:539-5411285:542-5591303:560-5651309:566-6271371:628-6281372:629-6311375:632-6451389:646-6461390:647-7931537:794-8171561:818-8541598:855-8611605:862-8621606:863-9161660:917-9281672:929-9401684:941…	426418.XP_001930631.1	1.9e-193	680.2	TEF1	GO:0000166,GO:0001882,GO:0001883,GO:0002181,GO:0002182,GO:0003674,GO:0003676,GO:0003723,GO:0003746,GO:0005488,GO:0005525,GO:0005575,GO:0005576,GO:0005622,GO:0005623,GO:0005634,GO:0005737,GO:0005739,GO:0005829,GO:0005840,GO:0005853,GO:0005856,GO:0006403,GO:0006405,GO:0006409,GO:0006412,GO:0006414,GO:0006810,GO:0006913,GO:0008135,GO:0008150,GO:0008152,GO:0009058,GO:0009059,GO:0009987,GO:0010467,GO:…	K03231		fuNOG[21]	03IHI@ascNOG,0H48N@dotNOG,0PJIR@fuNOG,12P5E@opiNOG,15B5X@pleNOG,COG5256@NOG,KOG0052@euNOG	NA|NA|NA	J	This protein promotes the GTP-dependent binding of aminoacyl-tRNA to the A-site of ribosomes during protein biosynthesis (By similarity)
	TAG5_C1_TRINITY_DN6249_c1_g1_i15len=999path=[977:0-781033:79-871042:88-901045:91-921047:93-931048:94-1081063:109-1461101:147-1561111:157-2076223:208-2103258:211-2673315:268-2973222:298-3064216:307-3271282:328-3301285:331-3481303:349-3541309:355-4161371:417-4171372:418-4201375:421-4341389:435-4351390:436-5821537:583-6061561:607-6431598:644-6501605:651-6511606:652-7051660:706-7171672:718-7291684:73…	426418.XP_001930631.1	2e-181	640.2	TEF1	GO:0000166,GO:0001882,GO:0001883,GO:0002181,GO:0002182,GO:0003674,GO:0003676,GO:0003723,GO:0003746,GO:0005488,GO:0005525,GO:0005575,GO:0005576,GO:0005622,GO:0005623,GO:0005634,GO:0005737,GO:0005739,GO:0005829,GO:0005840,GO:0005853,GO:0005856,GO:0006403,GO:0006405,GO:0006409,GO:0006412,GO:0006414,GO:0006810,GO:0006913,GO:0008135,GO:0008150,GO:0008152,GO:0009058,GO:0009059,GO:0009987,GO:0010467,GO:…	K03231		fuNOG[21]	03IHI@ascNOG,0H48N@dotNOG,0PJIR@fuNOG,12P5E@opiNOG,15B5X@pleNOG,COG5256@NOG,KOG0052@euNOG	NA|NA|NA	J	This protein promotes the GTP-dependent binding of aminoacyl-tRNA to the A-site of ribosomes during protein biosynthesis (By similarity)
	TAG5_C1_TRINITY_DN6128_c1_g2_i1len=217path=[4911:0-1363691:137-216][-1,4911,3691,-2]	426418.XP_001938755.1	4.9e-32	141.7	FG04002.1				fuNOG[21]	03KE4@ascNOG,0H48G@dotNOG,0IFVJ@euNOG,0PKSM@fuNOG,0ZAZW@NOG,13NZG@opiNOG,15AIZ@pleNOG	NA|NA|NA	S	BTB/POZ domain
	TAG5_C1_TRINITY_DN6128_c1_g3_i1len=728path=[1:0-2003771:201-323308:324-3263168:327-727][-1,1,3771,308,3168,-2]	861557.XP_003303028.1	8.6e-28	127.5	FG04002.1				fuNOG[21]	03KE4@ascNOG,0H48G@dotNOG,0IFVJ@euNOG,0PKSM@fuNOG,0ZAZW@NOG,13NZG@opiNOG,15AIZ@pleNOG	NA|NA|NA	S	BTB/POZ domain
	TAG5_C1_TRINITY_DN6159_c0_g1_i4len=264path=[1:0-1031285:104-2201402:221-2212763:222-263][-1,1,1285,1402,2763,-2]	426418.XP_001930668.1	2e-18	96.3	GRG-1				fuNOG[21]	03VG3@ascNOG,0J3YX@euNOG,0PT0B@fuNOG,0YWA5@NOG,13Y48@opiNOG	NA|NA|NA	S	glucose-repressible protein
	TAG5_C1_TRINITY_DN5470_c0_g3_i1len=892path=[870:0-891][-1,870,-2]	13684.SNOT_08289	2.5e-115	420.2	FG02386.1				fuNOG[21]	03QR4@ascNOG,0H42X@dotNOG,0IIU8@euNOG,0PKEE@fuNOG,112PD@NOG,13JTF@opiNOG,15D03@pleNOG	NA|NA|NA	G	Pectate lyase
	TAG5_C1_TRINITY_DN5142_c0_g1_i1len=384path=[362:0-107447:108-383][-1,362,447,-2]	13684.SNOT_09423	3.1e-58	229.6	RPS1	GO:0000462,GO:0002181,GO:0003674,GO:0003735,GO:0005198,GO:0005575,GO:0005622,GO:0005623,GO:0005737,GO:0005829,GO:0005840,GO:0006139,GO:0006364,GO:0006396,GO:0006412,GO:0006725,GO:0006807,GO:0007275,GO:0008150,GO:0008152,GO:0009058,GO:0009059,GO:0009987,GO:0010467,GO:0015935,GO:0016070,GO:0016072,GO:0019538,GO:0022613,GO:0022626,GO:0022627,GO:0030490,GO:0030529,GO:0030684,GO:0030686,GO:0032501,GO:…	K02984		fuNOG[21]	03JU2@ascNOG,0H6AD@dotNOG,0PGZY@fuNOG,12RJA@opiNOG,159IR@pleNOG,COG1890@NOG,KOG1628@euNOG	NA|NA|NA	J	40S ribosomal protein S1
	TAG5_C1_TRINITY_DN5142_c0_g1_i2len=409path=[1001:0-132447:133-408][-1,1001,447,-2]	13684.SNOT_09423	6.8e-64	248.4	RPS1	GO:0000462,GO:0002181,GO:0003674,GO:0003735,GO:0005198,GO:0005575,GO:0005622,GO:0005623,GO:0005737,GO:0005829,GO:0005840,GO:0006139,GO:0006364,GO:0006396,GO:0006412,GO:0006725,GO:0006807,GO:0007275,GO:0008150,GO:0008152,GO:0009058,GO:0009059,GO:0009987,GO:0010467,GO:0015935,GO:0016070,GO:0016072,GO:0019538,GO:0022613,GO:0022626,GO:0022627,GO:0030490,GO:0030529,GO:0030684,GO:0030686,GO:0032501,GO:…	K02984		fuNOG[21]	03JU2@ascNOG,0H6AD@dotNOG,0PGZY@fuNOG,12RJA@opiNOG,159IR@pleNOG,COG1890@NOG,KOG1628@euNOG	NA|NA|NA	J	40S ribosomal protein S1
	TAG5_C1_TRINITY_DN3109_c0_g1_i1len=217path=[421:0-216][-1,421,-2]	5022.CBX95492	1.1e-31	140.6					fuNOG[21]	03TF1@ascNOG,0HAWU@dotNOG,0IYQ4@euNOG,0PQ87@fuNOG,0XSGW@NOG,13TX0@opiNOG,15CA7@pleNOG	NA|NA|NA	S	Glycosyl hydrolase catalytic core
	TAG5_C1_TRINITY_DN4223_c0_g2_i1len=255path=[1:0-254][-1,1,-2]	5022.CBX95719	1.4e-25	120.6					fuNOG[21]	03V6I@ascNOG,0H8XN@dotNOG,0J4IY@euNOG,0PSZ4@fuNOG,0YUHQ@NOG,13WXX@opiNOG,15CF1@pleNOG	NA|NA|NA	S	Pfam:Drmip_Hesp
	TAG5_C1_TRINITY_DN4971_c0_g1_i1len=391path=[683:0-73734:74-390][-1,683,734,-2]	515849.XP_001929713.1	1.5e-35	153.7	HTA1	GO:0000122,GO:0000228,GO:0000775,GO:0000785,GO:0000786,GO:0000788,GO:0000790,GO:0000792,GO:0003674,GO:0003676,GO:0003677,GO:0005488,GO:0005575,GO:0005622,GO:0005623,GO:0005634,GO:0005657,GO:0005694,GO:0005720,GO:0005721,GO:0006139,GO:0006259,GO:0006281,GO:0006325,GO:0006333,GO:0006355,GO:0006357,GO:0006464,GO:0006468,GO:0006725,GO:0006793,GO:0006796,GO:0006807,GO:0006950,GO:0006974,GO:0006975,GO:…	K11251		fuNOG[21]	03RTI@ascNOG,0PNTK@fuNOG,13R2C@opiNOG,19R4C@sordNOG,1ABTN@sorNOG,COG5262@NOG,KOG1756@euNOG	NA|NA|NA	B	Core component of nucleosome which plays a central role in DNA double strand break (DSB) repair. Nucleosomes wrap and compact DNA into chromatin, limiting DNA accessibility to the cellular machineries which require DNA as a template. Histones thereby play a central role in transcription regulation, DNA repair, DNA replication and chromosomal stability. DNA accessibility is regulated via a complex…
	TAG5_C1_TRINITY_DN5289_c1_g2_i1len=202path=[1103:0-701151:71-711152:72-1061187:107-201][-1,1103,1151,1152,1187,-2]	861557.XP_003297943.1	2.2e-23	112.8	TIF51	GO:0002181,GO:0002182,GO:0002184,GO:0003674,GO:0003676,GO:0003723,GO:0003743,GO:0003746,GO:0005488,GO:0005575,GO:0005576,GO:0005622,GO:0005623,GO:0005634,GO:0005730,GO:0005737,GO:0005739,GO:0005829,GO:0005840,GO:0006412,GO:0006413,GO:0006414,GO:0006415,GO:0006417,GO:0006446,GO:0006448,GO:0006449,GO:0006452,GO:0008135,GO:0008150,GO:0008152,GO:0009058,GO:0009059,GO:0009889,GO:0009891,GO:0009893,GO:…	K03263		fuNOG[21]	03RMG@ascNOG,0H5PI@dotNOG,0PMXH@fuNOG,13PPF@opiNOG,157KZ@pleNOG,COG0231@NOG,KOG3271@euNOG	NA|NA|NA	J	Eukaryotic elongation factor 5A hypusine, DNA-binding OB fold
	TAG5_C1_TRINITY_DN5228_c0_g1_i1len=356path=[1:0-6847:69-355][-1,1,47,-2]	5061.CADANGAP00005086	5.1e-55	218.8	FG06270.1	GO:0000054,GO:0002181,GO:0003674,GO:0003735,GO:0005198,GO:0005575,GO:0005622,GO:0005623,GO:0005737,GO:0005829,GO:0005840,GO:0006403,GO:0006405,GO:0006407,GO:0006412,GO:0006810,GO:0006913,GO:0007275,GO:0008150,GO:0008152,GO:0009058,GO:0009059,GO:0009987,GO:0010467,GO:0015931,GO:0015935,GO:0016482,GO:0019538,GO:0022613,GO:0022626,GO:0022627,GO:0030529,GO:0032501,GO:0032502,GO:0032991,GO:0033036,GO:…	K02947		fuNOG[21]	03RTQ@ascNOG,0PNYK@fuNOG,13R9N@opiNOG,COG5045@NOG,KOG3344@euNOG	NA|NA|NA	J	40s ribosomal protein
	TAG5_C1_TRINITY_DN3332_c0_g1_i1len=259path=[1:0-258][-1,1,-2]	29850.GGTG_04693T0	2.2e-39	166.4	RPS9	GO:0000462,GO:0002181,GO:0003674,GO:0003676,GO:0003723,GO:0003735,GO:0005198,GO:0005488,GO:0005575,GO:0005622,GO:0005623,GO:0005634,GO:0005730,GO:0005737,GO:0005829,GO:0005840,GO:0006139,GO:0006364,GO:0006396,GO:0006412,GO:0006417,GO:0006448,GO:0006450,GO:0006725,GO:0006807,GO:0008150,GO:0008152,GO:0009058,GO:0009059,GO:0009889,GO:0009891,GO:0009893,GO:0009987,GO:0010467,GO:0010468,GO:0010556,GO:…	K02997		fuNOG[21]	03K4E@ascNOG,0PG10@fuNOG,0UDN0@magNOG,12RIB@opiNOG,19XWV@sordNOG,COG0522@NOG,KOG3301@euNOG	NA|NA|NA	J	Ribosomal protein S4/S9 N-terminal domain
	TAG5_C1_TRINITY_DN4413_c0_g1_i1len=202path=[1:0-201][-1,1,-2]	13684.SNOT_16132	9.5e-22	107.5		GO:0003674,GO:0003824,GO:0005575,GO:0005576,GO:0005975,GO:0008150,GO:0008152,GO:0009056,GO:0009987,GO:0016052,GO:0016787,GO:0016788,GO:0044237,GO:0044238,GO:0044262,GO:0044275,GO:0044723,GO:0044724,GO:0050525,GO:0052689,GO:0071704,GO:1901575	K08095		fuNOG[21]	03TEK@ascNOG,0H9QP@dotNOG,0IYHV@euNOG,0PQGW@fuNOG,0YI3Y@NOG,13TXG@opiNOG,15BPM@pleNOG	NA|NA|NA	G	Cutinase
	TAG5_C1_TRINITY_DN7173_c0_g1_i1len=241path=[219:0-240][-1,219,-2]	5059.CADAFLAP00007761	2.8e-28	129	FG03957.1				fuNOG[21]	03PDJ@ascNOG,0MD3X@euroNOG,0MQMJ@eurotNOG,0PMR9@fuNOG,0XNQK@NOG,13IT6@opiNOG,KOG0254@euNOG	NA|NA|NA	G	Sugar (and other) transporter
	TAG5_C1_TRINITY_DN5593_c0_g1_i1len=202path=[1:0-201][-1,1,-2]	40559.EDN26038	2.4e-25	119.4					fuNOG[21]	03Q8S@ascNOG,0PMJF@fuNOG,13PD8@opiNOG,COG0277@NOG,KOG1231@euNOG	NA|NA|NA	C	FAD binding domain
	TAG5_C1_TRINITY_DN2898_c0_g1_i1len=417path=[1203:0-416][-1,1203,-2]	1047171.EFQ35170	1.6e-29	134	FG03695.1				fuNOG[21]	03RJ1@ascNOG,0H72T@dotNOG,0IWNJ@euNOG,0PMY2@fuNOG,121KN@NOG,13QCD@opiNOG	NA|NA|NA	S	Glycosyl hydrolase family 61
	TAG5_C1_TRINITY_DN5845_c0_g1_i1len=253path=[1179:0-102635:103-198731:199-252][-1,1179,635,731,-2]	502779.XP_002797667.1	6.5e-25	117.9	FG04915.1	GO:0002181,GO:0003674,GO:0003735,GO:0005198,GO:0005575,GO:0005622,GO:0005623,GO:0005634,GO:0005737,GO:0005829,GO:0005840,GO:0006412,GO:0008150,GO:0008152,GO:0009058,GO:0009059,GO:0009987,GO:0010467,GO:0010494,GO:0015935,GO:0019538,GO:0022613,GO:0022626,GO:0022627,GO:0030529,GO:0032991,GO:0034645,GO:0035770,GO:0042254,GO:0043170,GO:0043226,GO:0043227,GO:0043228,GO:0043229,GO:0043231,GO:0043232,GO:…	K02983		fuNOG[21]	03UKR@ascNOG,0M97W@euroNOG,0PRTW@fuNOG,123KC@NOG,13WJJ@opiNOG,KOG0009@euNOG	NA|NA|NA	J	40S ribosomal protein S30
	TAG5_C1_TRINITY_DN5845_c0_g1_i2len=249path=[559:0-98635:99-194731:195-248][-1,559,635,731,-2]	502779.XP_002797667.1	6.5e-25	117.9	FG04915.1	GO:0002181,GO:0003674,GO:0003735,GO:0005198,GO:0005575,GO:0005622,GO:0005623,GO:0005634,GO:0005737,GO:0005829,GO:0005840,GO:0006412,GO:0008150,GO:0008152,GO:0009058,GO:0009059,GO:0009987,GO:0010467,GO:0010494,GO:0015935,GO:0019538,GO:0022613,GO:0022626,GO:0022627,GO:0030529,GO:0032991,GO:0034645,GO:0035770,GO:0042254,GO:0043170,GO:0043226,GO:0043227,GO:0043228,GO:0043229,GO:0043231,GO:0043232,GO:…	K02983		fuNOG[21]	03UKR@ascNOG,0M97W@euroNOG,0PRTW@fuNOG,123KC@NOG,13WJJ@opiNOG,KOG0009@euNOG	NA|NA|NA	J	40S ribosomal protein S30
	TAG5_C1_TRINITY_DN5387_c0_g1_i1len=209path=[233:0-208][-1,233,-2]	148305.Q51MW4	3.3e-30	135.6	ATG8	GO:0000003,GO:0000045,GO:0000139,GO:0000322,GO:0000323,GO:0000324,GO:0000329,GO:0000407,GO:0000421,GO:0000422,GO:0000746,GO:0000747,GO:0003674,GO:0005575,GO:0005622,GO:0005623,GO:0005634,GO:0005737,GO:0005773,GO:0005774,GO:0005776,GO:0005794,GO:0005829,GO:0005856,GO:0006605,GO:0006623,GO:0006810,GO:0006886,GO:0006888,GO:0006914,GO:0006915,GO:0006944,GO:0006950,GO:0006995,GO:0006996,GO:0007033,GO:…	K08341		fuNOG[21]	03RW6@ascNOG,0PNV6@fuNOG,11JAT@NOG,13R5H@opiNOG,KOG1654@euNOG	NA|NA|NA	U	Involved in cytoplasm to vacuole transport (Cvt) vesicles and autophagosomes formation. May mediate the delivery of the vesicles and autophagosomes to the vacuole via the microtubule cytoskeleton (By similarity)
	TAG5_C1_TRINITY_DN5316_c0_g1_i1len=586path=[66:0-81635:82-289843:290-585][-1,66,635,843,-2]	441959.XP_002481482.1	9.5e-14	81.6					fuNOG[21]	03UJF@ascNOG,0J297@euNOG,0M97A@euroNOG,0MPA9@eurotNOG,0PRTR@fuNOG,0YW1H@NOG,13W5G@opiNOG	NA|NA|NA	O	chaperone heat shock protein
	TAG5_C1_TRINITY_DN5310_c0_g1_i1len=323path=[301:0-322][-1,301,-2]	29850.GGTG_12847T0	8.4e-45	184.5	RPS15	GO:0000054,GO:0000056,GO:0002181,GO:0003674,GO:0003735,GO:0005198,GO:0005575,GO:0005622,GO:0005623,GO:0005634,GO:0005730,GO:0005737,GO:0005829,GO:0005840,GO:0006403,GO:0006405,GO:0006407,GO:0006412,GO:0006810,GO:0006913,GO:0007275,GO:0008150,GO:0008152,GO:0009058,GO:0009059,GO:0009987,GO:0010467,GO:0015931,GO:0015935,GO:0016482,GO:0019538,GO:0022613,GO:0022626,GO:0022627,GO:0030529,GO:0031974,GO:…	K02958		fuNOG[21]	03Q6M@ascNOG,0PIWK@fuNOG,0UBQP@magNOG,13PPD@opiNOG,19X8K@sordNOG,COG0185@NOG,KOG0898@euNOG	NA|NA|NA	J	40S ribosomal protein S15
	TAG5_C1_TRINITY_DN6031_c3_g3_i1len=298path=[3403:0-297][-1,3403,-2]	5022.CBX94274	2.3e-38	162.9		GO:0005575,GO:0005576,GO:0005622,GO:0005623,GO:0044464	K17066		fuNOG[21]	03I9Z@ascNOG,0H395@dotNOG,0PFAS@fuNOG,135MM@opiNOG,15DHZ@pleNOG,COG2303@NOG,KOG1238@euNOG	NA|NA|NA	E	GMC oxidoreductase
	TAG5_C1_TRINITY_DN6079_c0_g1_i2len=370path=[1347:0-108269:109-369][-1,1347,269,-2]	5061.CADANGAP00013798	1.3e-58	230.7	FG06021.1	GO:0001666,GO:0003674,GO:0005215,GO:0005471,GO:0005575,GO:0005576,GO:0005622,GO:0005623,GO:0005737,GO:0005739,GO:0005740,GO:0005743,GO:0005975,GO:0005996,GO:0006006,GO:0006007,GO:0006066,GO:0006071,GO:0006091,GO:0006810,GO:0006811,GO:0006820,GO:0006839,GO:0006862,GO:0006915,GO:0006950,GO:0007275,GO:0008150,GO:0008152,GO:0008219,GO:0009056,GO:0009060,GO:0009061,GO:0009311,GO:0009313,GO:0009628,GO:…	K05863		fuNOG[21]	03J44@ascNOG,0M4TV@euroNOG,0MIT8@eurotNOG,0PG5Y@fuNOG,0XNW0@NOG,12NTQ@opiNOG,KOG0749@euNOG	NA|NA|NA	C	ADP ATP carrier protein
	TAG5_C1_TRINITY_DN5665_c0_g1_i1len=502path=[954:0-501][-1,954,-2]	578455.XP_003657330.1	7.3e-55	218.4	FG03172.1		K14640		fuNOG[21]	03PCC@ascNOG,0CWJV@chaNOG,0PFVH@fuNOG,12PIJ@opiNOG,19PC2@sordNOG,1ACZ8@sorNOG,COG0306@NOG,KOG2493@euNOG	NA|NA|NA	P	Phosphate transporter family
	TAG5_C1_TRINITY_DN5665_c0_g3_i1len=357path=[3021:0-356][-1,3021,-2]	1047171.EFQ31103	2.1e-35	153.3	FG03172.1		K14640		fuNOG[21]	03PCC@ascNOG,0H5KR@dotNOG,0PFVH@fuNOG,12PIJ@opiNOG,COG0306@NOG,KOG2493@euNOG	NA|NA|NA	P	Phosphate transporter family
	TAG5_C1_TRINITY_DN5631_c1_g1_i1len=278path=[476:0-277][-1,476,-2]	33178.CADATEAP00005513	1.9e-35	153.3			K02885		fuNOG[21]	04DP9@ascNOG,0MGV4@euroNOG,0MUD5@eurotNOG,0QDSB@fuNOG,13DH2@opiNOG,COG2147@NOG,KOG1242@euNOG,KOG1696@euNOG	NA|NA|NA	J	ribosomal protein L19
	TAG5_C1_TRINITY_DN5650_c0_g1_i1len=229path=[1:0-228][-1,1,-2]	33178.CADATEAP00006777	1.4e-29	133.7	FG10303.1	GO:0005575,GO:0005622,GO:0005623,GO:0005737,GO:0006950,GO:0007275,GO:0008150,GO:0009987,GO:0016020,GO:0032501,GO:0032502,GO:0033554,GO:0043581,GO:0044424,GO:0044464,GO:0044699,GO:0044707,GO:0044763,GO:0044767,GO:0048856,GO:0050896,GO:0051716			fuNOG[21]	03S4I@ascNOG,0IXKH@euNOG,0PP5N@fuNOG,11ZPV@NOG,13RPZ@opiNOG	NA|NA|NA	S	Conserved hypothetical protein
	TAG5_C1_TRINITY_DN7222_c0_g1_i1len=225path=[203:0-224][-1,203,-2]	13684.SNOT_15733	6e-26	121.3	RPL29	GO:0002181,GO:0003674,GO:0003735,GO:0005198,GO:0005575,GO:0005622,GO:0005623,GO:0005634,GO:0005730,GO:0005737,GO:0005829,GO:0005840,GO:0006412,GO:0008150,GO:0008152,GO:0009058,GO:0009059,GO:0009987,GO:0010467,GO:0015934,GO:0019538,GO:0022625,GO:0022626,GO:0030529,GO:0031974,GO:0031981,GO:0032991,GO:0034645,GO:0043170,GO:0043226,GO:0043227,GO:0043228,GO:0043229,GO:0043231,GO:0043232,GO:0043233,GO:…	K02905		fuNOG[21]	03UQB@ascNOG,0H8D6@dotNOG,0PRZJ@fuNOG,12428@NOG,13W61@opiNOG,15CFV@pleNOG,KOG3504@euNOG	NA|NA|NA	J	Ribosomal L29e protein family
	TAG5_C1_TRINITY_DN2503_c0_g1_i1len=223path=[1:0-222][-1,1,-2]	229533.XP_387069.1	4e-34	148.7	FG06893.1	GO:0000447,GO:0000460,GO:0000462,GO:0000466,GO:0000469,GO:0000478,GO:0000479,GO:0002181,GO:0003674,GO:0003676,GO:0003723,GO:0003735,GO:0005198,GO:0005488,GO:0005575,GO:0005576,GO:0005622,GO:0005623,GO:0005634,GO:0005730,GO:0005737,GO:0005739,GO:0005829,GO:0005840,GO:0006139,GO:0006364,GO:0006396,GO:0006403,GO:0006405,GO:0006407,GO:0006412,GO:0006725,GO:0006807,GO:0006810,GO:0006913,GO:0007275,GO:…	K02964		fuNOG[21]	03M18@ascNOG,0PG18@fuNOG,0SDFS@hypNOG,0WVH9@necNOG,13Q01@opiNOG,19IV0@sordNOG,COG0099@NOG,KOG3311@euNOG	NA|NA|NA	J	Ribosomal protein S13/S18
	TAG5_C1_TRINITY_DN5966_c3_g1_i1len=229path=[1986:0-642145:65-1811780:182-228][-1,1986,2145,1780,-2]	13684.SNOT_08675	1.5e-28	130.2	ADH1	GO:0000947,GO:0000955,GO:0003674,GO:0003824,GO:0004022,GO:0005575,GO:0005622,GO:0005623,GO:0005737,GO:0005739,GO:0005759,GO:0005829,GO:0005886,GO:0005975,GO:0005996,GO:0006006,GO:0006007,GO:0006066,GO:0006067,GO:0006082,GO:0006091,GO:0006113,GO:0006115,GO:0006116,GO:0006139,GO:0006520,GO:0006725,GO:0006732,GO:0006733,GO:0006734,GO:0006753,GO:0006793,GO:0006796,GO:0006807,GO:0008150,GO:0008152,GO:…	K13953	ALCD22xi,ALCD23xi,ALCD24xi,ALCD25xi,ALCD26xi,ALCD2ir,ALCD2x	fuNOG[21]	03J33@ascNOG,0H6Q3@dotNOG,0PH61@fuNOG,12PRI@opiNOG,159E3@pleNOG,COG1064@NOG,KOG0023@euNOG	NA|NA|NA	Q	Alcohol dehydrogenase GroES-like domain
	TAG5_C1_TRINITY_DN5966_c3_g1_i2len=229path=[1986:0-642028:65-1811780:182-228][-1,1986,2028,1780,-2]	13684.SNOT_08675	1.5e-28	130.2	ADH1	GO:0000947,GO:0000955,GO:0003674,GO:0003824,GO:0004022,GO:0005575,GO:0005622,GO:0005623,GO:0005737,GO:0005739,GO:0005759,GO:0005829,GO:0005886,GO:0005975,GO:0005996,GO:0006006,GO:0006007,GO:0006066,GO:0006067,GO:0006082,GO:0006091,GO:0006113,GO:0006115,GO:0006116,GO:0006139,GO:0006520,GO:0006725,GO:0006732,GO:0006733,GO:0006734,GO:0006753,GO:0006793,GO:0006796,GO:0006807,GO:0008150,GO:0008152,GO:…	K13953	ALCD22xi,ALCD23xi,ALCD24xi,ALCD25xi,ALCD26xi,ALCD2ir,ALCD2x	fuNOG[21]	03J33@ascNOG,0H6Q3@dotNOG,0PH61@fuNOG,12PRI@opiNOG,159E3@pleNOG,COG1064@NOG,KOG0023@euNOG	NA|NA|NA	Q	Alcohol dehydrogenase GroES-like domain
	TAG5_C1_TRINITY_DN5937_c1_g1_i1len=341path=[180:0-104262:105-110535:111-340][-1,180,262,535,-2]	1047171.EFQ32937	5.8e-53	211.8	ATP2	GO:0000166,GO:0000275,GO:0001882,GO:0001883,GO:0003674,GO:0003824,GO:0005215,GO:0005488,GO:0005575,GO:0005622,GO:0005623,GO:0005737,GO:0005739,GO:0005740,GO:0005743,GO:0005753,GO:0005754,GO:0005829,GO:0006139,GO:0006152,GO:0006163,GO:0006164,GO:0006195,GO:0006200,GO:0006725,GO:0006753,GO:0006754,GO:0006793,GO:0006796,GO:0006807,GO:0006810,GO:0006811,GO:0006812,GO:0006818,GO:0006839,GO:0008150,GO:…	K02133		fuNOG[21]	03K72@ascNOG,0H635@dotNOG,0PIAZ@fuNOG,12R1P@opiNOG,COG0055@NOG,KOG1350@euNOG	NA|NA|NA	C	Produces ATP from ADP in the presence of a proton gradient across the membrane (By similarity)
	TAG5_C1_TRINITY_DN5937_c1_g3_i1len=417path=[2059:0-174262:175-180268:181-1831488:184-416][-1,2059,262,268,1488,-2]	500485.XP_002568042.1	1.4e-67	260.8	ATP2	GO:0000166,GO:0000275,GO:0001882,GO:0001883,GO:0003674,GO:0003824,GO:0005215,GO:0005488,GO:0005575,GO:0005622,GO:0005623,GO:0005737,GO:0005739,GO:0005740,GO:0005743,GO:0005753,GO:0005754,GO:0005829,GO:0006139,GO:0006152,GO:0006163,GO:0006164,GO:0006195,GO:0006200,GO:0006725,GO:0006753,GO:0006754,GO:0006793,GO:0006796,GO:0006807,GO:0006810,GO:0006811,GO:0006812,GO:0006818,GO:0006839,GO:0008150,GO:…	K02133		fuNOG[21]	03K72@ascNOG,0M32R@euroNOG,0MHG3@eurotNOG,0PIAZ@fuNOG,12R1P@opiNOG,COG0055@NOG,KOG1350@euNOG	NA|NA|NA	C	Produces ATP from ADP in the presence of a proton gradient across the membrane (By similarity)
	TAG5_C1_TRINITY_DN5989_c1_g1_i1len=685path=[1:0-5152107:516-539518:540-575554:576-684][-1,1,2107,518,554,-2]	222929.XP_003066193.1	1.6e-13	81.6					fuNOG[21]	041E9@ascNOG,0JKWA@euNOG,0M9TB@euroNOG,0PZSJ@fuNOG,119Y4@NOG,12IM8@onyNOG,14APR@opiNOG	NA|NA|NA	S	Inherit from euroNOG: clock-controlled protein
	TAG5_C1_TRINITY_DN5957_c0_g1_i1len=270path=[1536:0-205683:206-269][-1,1536,683,-2]	559305.XP_003232621.1	8.4e-42	174.5	FDH1	GO:0003674,GO:0003824,GO:0005575,GO:0005622,GO:0005623,GO:0005737,GO:0005829,GO:0006082,GO:0008150,GO:0008152,GO:0008863,GO:0009056,GO:0009987,GO:0015942,GO:0016054,GO:0016491,GO:0016620,GO:0016903,GO:0019752,GO:0032787,GO:0042183,GO:0043436,GO:0044237,GO:0044248,GO:0044281,GO:0044282,GO:0044424,GO:0044444,GO:0044464,GO:0044710,GO:0044712,GO:0046395,GO:0055114,GO:0071704,GO:0072329,GO:1901575	K00122	FDH	fuNOG[21]	02WYG@arthNOG,03K2Q@ascNOG,0M2S4@euroNOG,0PFPK@fuNOG,12EJM@onyNOG,12R7X@opiNOG,COG1052@NOG,KOG0069@euNOG	NA|NA|NA	C	D-isomer specific 2-hydroxyacid dehydrogenase, catalytic domain
	TAG5_C1_TRINITY_DN5957_c0_g3_i1len=207path=[1169:0-206][-1,1169,-2]	1047171.EFQ29777	2.1e-16	89.4	FDH1	GO:0003674,GO:0003824,GO:0005575,GO:0005622,GO:0005623,GO:0005737,GO:0005829,GO:0006082,GO:0008150,GO:0008152,GO:0008863,GO:0009056,GO:0009987,GO:0015942,GO:0016054,GO:0016491,GO:0016620,GO:0016903,GO:0019752,GO:0032787,GO:0042183,GO:0043436,GO:0044237,GO:0044248,GO:0044281,GO:0044282,GO:0044424,GO:0044444,GO:0044464,GO:0044710,GO:0044712,GO:0046395,GO:0055114,GO:0071704,GO:0072329,GO:1901575	K00122	FDH	fuNOG[21]	03K2Q@ascNOG,0H4E1@dotNOG,0PFPK@fuNOG,12R7X@opiNOG,COG1052@NOG,KOG0069@euNOG	NA|NA|NA	C	D-isomer specific 2-hydroxyacid dehydrogenase, catalytic domain
	TAG5_C1_TRINITY_DN5976_c0_g1_i1len=241path=[2407:0-1153141:116-240][-1,2407,3141,-2]	441959.XP_002341939.1	3.7e-33	145.6	GPD	GO:0000302,GO:0003674,GO:0003824,GO:0004365,GO:0005575,GO:0005576,GO:0005618,GO:0005622,GO:0005623,GO:0005737,GO:0005739,GO:0005811,GO:0005829,GO:0005886,GO:0005975,GO:0005996,GO:0006006,GO:0006007,GO:0006091,GO:0006094,GO:0006096,GO:0006915,GO:0006950,GO:0006979,GO:0007154,GO:0007165,GO:0007243,GO:0008150,GO:0008152,GO:0008219,GO:0009056,GO:0009058,GO:0009277,GO:0009966,GO:0009987,GO:0010035,GO:…	K00134	GAPD	fuNOG[21]	03MSR@ascNOG,0M6JG@euroNOG,0MJBR@eurotNOG,0PF9K@fuNOG,12QVQ@opiNOG,COG0057@NOG,KOG0657@euNOG	NA|NA|NA	G	glyceraldehyde 3-phosphate dehydrogenase
	TAG5_C1_TRINITY_DN5976_c0_g3_i2len=217path=[1:0-1353391:136-216][-1,1,3391,-2]	1047171.EFQ30042	4.7e-27	125.2	GPD	GO:0000302,GO:0003674,GO:0003824,GO:0004365,GO:0005575,GO:0005618,GO:0005622,GO:0005623,GO:0005737,GO:0005739,GO:0005811,GO:0005829,GO:0005886,GO:0005975,GO:0005996,GO:0006006,GO:0006007,GO:0006091,GO:0006094,GO:0006096,GO:0006915,GO:0006950,GO:0006979,GO:0007154,GO:0007165,GO:0007243,GO:0007275,GO:0008150,GO:0008152,GO:0008219,GO:0009056,GO:0009058,GO:0009277,GO:0009966,GO:0009987,GO:0010035,GO:…	K00134	GAPD	fuNOG[21]	03MSR@ascNOG,0H3J7@dotNOG,0PF9K@fuNOG,12QVQ@opiNOG,COG0057@NOG,KOG0657@euNOG	NA|NA|NA	G	Glyceraldehyde-3-phosphate dehydrogenase
	TAG5_C1_TRINITY_DN6684_c0_g1_i1len=320path=[1:0-319][-1,1,-2]	515849.XP_001906797.1	3.1e-35	152.9	KATG	GO:0005575,GO:0005576,GO:0005622,GO:0005623,GO:0005737,GO:0044424,GO:0044464	K03782		fuNOG[21]	03M92@ascNOG,0IEWS@euNOG,0PIB6@fuNOG,13HED@opiNOG,19IXE@sordNOG,1A95E@sorNOG,COG0376@NOG	NA|NA|NA	H	Bifunctional enzyme with both catalase and broad- spectrum peroxidase activity
	TAG5_C1_TRINITY_DN1673_c0_g1_i1len=251path=[229:0-250][-1,229,-2]	36630.CADNFIAP00000322	5.6e-16	88.6					fuNOG[21]	03Q8S@ascNOG,0M84D@euroNOG,0MTQY@eurotNOG,0PMJF@fuNOG,13PD8@opiNOG,COG0277@NOG,KOG1231@euNOG	NA|NA|NA	C	Inherit from euroNOG: FAD binding domain
	TAG5_C1_TRINITY_DN4712_c1_g1_i1len=507path=[1:0-506][-1,1,-2]	1047171.EFQ24846	1.3e-11	72.8	COX1	GO:0003674,GO:0003824,GO:0004518,GO:0004519,GO:0005575,GO:0005622,GO:0005623,GO:0005737,GO:0005739,GO:0005740,GO:0005743,GO:0005746,GO:0005751,GO:0006091,GO:0006119,GO:0006123,GO:0006139,GO:0006259,GO:0006310,GO:0006314,GO:0006396,GO:0006725,GO:0006793,GO:0006796,GO:0006807,GO:0008150,GO:0008152,GO:0008380,GO:0009060,GO:0009987,GO:0010467,GO:0015980,GO:0016020,GO:0016021,GO:0016070,GO:0016310,GO:…	K02256		fuNOG[21]	03NIV@ascNOG,0H3HS@dotNOG,0PJIY@fuNOG,13HZ5@opiNOG,COG0843@NOG,KOG4769@euNOG	NA|NA|NA	C	Cytochrome C and Quinol oxidase polypeptide I
	TAG5_C1_TRINITY_DN6242_c3_g2_i1len=263path=[11003:0-262][-1,11003,-2]	40559.EDN26354	4.5e-32	142.1	ALD5	GO:0003674,GO:0003824,GO:0004029,GO:0004030,GO:0005575,GO:0005622,GO:0005623,GO:0005634,GO:0005737,GO:0005739,GO:0005759,GO:0005794,GO:0005829,GO:0006066,GO:0006067,GO:0006068,GO:0006082,GO:0006083,GO:0006090,GO:0006139,GO:0006725,GO:0006732,GO:0006733,GO:0006739,GO:0006740,GO:0006753,GO:0006793,GO:0006796,GO:0006807,GO:0006950,GO:0008150,GO:0008152,GO:0009056,GO:0009058,GO:0009117,GO:0009295,GO:…	K00128		fuNOG[21]	03JSM@ascNOG,0PFKN@fuNOG,12PWF@opiNOG,COG1012@NOG,KOG2450@euNOG	NA|NA|NA	C	Aldehyde dehydrogenase
	TAG5_C1_TRINITY_DN6249_c0_g1_i3len=260path=[2361:0-532392:54-772881:78-14342:144-17372:174-17473:175-18887:189-240139:241-241140:242-247146:248-248147:249-254153:255-255154:256-259][-1,2361,2392,2881,42,72,73,87,139,140,146,147,153,154,-2]	573729.XP_003660173.1	5.6e-43	178.3	TEF1	GO:0000166,GO:0001882,GO:0001883,GO:0002181,GO:0002182,GO:0003674,GO:0003676,GO:0003723,GO:0003746,GO:0005488,GO:0005525,GO:0005575,GO:0005576,GO:0005622,GO:0005623,GO:0005634,GO:0005737,GO:0005739,GO:0005829,GO:0005840,GO:0005853,GO:0005856,GO:0006403,GO:0006405,GO:0006409,GO:0006412,GO:0006414,GO:0006810,GO:0006913,GO:0008135,GO:0008150,GO:0008152,GO:0009058,GO:0009059,GO:0009987,GO:0010467,GO:…	K03231		fuNOG[21]	03IHI@ascNOG,0CTIY@chaNOG,0PJIR@fuNOG,12P5E@opiNOG,19MI6@sordNOG,1AD1F@sorNOG,COG5256@NOG,KOG0052@euNOG	NA|NA|NA	J	This protein promotes the GTP-dependent binding of aminoacyl-tRNA to the A-site of ribosomes during protein biosynthesis (By similarity)
	TAG5_C1_TRINITY_DN6249_c0_g1_i4len=217path=[1:0-6039:61-6342:64-9372:94-9473:95-10887:109-160139:161-161140:162-167146:168-1684872:169-186606:187-216][-1,1,39,42,72,73,87,139,140,146,4872,606,-2]	10228.TriadP36635	2.5e-25	119.4					fuNOG[21]	0V666@meNOG,12P5E@opiNOG,COG5256@NOG,KOG0052@euNOG	NA|NA|NA	J	This protein promotes the GTP-dependent binding of aminoacyl-tRNA to the A-site of ribosomes during protein biosynthesis (By similarity)
	TAG5_C1_TRINITY_DN6249_c0_g1_i5len=278path=[1:0-6039:61-6342:64-9372:94-9473:95-10887:109-160139:161-1612767:162-181540:182-245604:246-247606:248-277][-1,1,39,42,72,73,87,139,2767,540,604,606,-2]	59463.ENSMLUP00000015279	1.5e-25	120.6					fuNOG[21]	09V6M@biNOG,0DGFE@chorNOG,0UI8H@maNOG,0V666@meNOG,12P5E@opiNOG,1CR53@veNOG,COG5256@NOG,KOG0052@euNOG	NA|NA|NA	J	This protein promotes the GTP-dependent binding of aminoacyl-tRNA to the A-site of ribosomes during protein biosynthesis
	TAG5_C1_TRINITY_DN6249_c1_g1_i6len=425path=[1998:0-252001:26-432019:44-452021:46-671045:68-691047:70-701048:71-853033:86-943042:95-1843255:185-1873258:188-2443315:245-2743222:275-2834216:284-3041282:305-3071285:308-3251303:326-3311309:332-3931371:394-3941372:395-3974306:398-4064315:407-424][-1,1998,2001,2019,2021,1045,1047,1048,3033,3042,3255,3258,3315,3222,4216,1282,1285,1303,1309,1371,1372,4306…	5022.CBX91768	1e-73	281.2	TEF1	GO:0000166,GO:0001882,GO:0001883,GO:0002181,GO:0002182,GO:0003674,GO:0003676,GO:0003723,GO:0003746,GO:0005488,GO:0005525,GO:0005575,GO:0005576,GO:0005622,GO:0005623,GO:0005634,GO:0005737,GO:0005739,GO:0005829,GO:0005840,GO:0005853,GO:0005856,GO:0006403,GO:0006405,GO:0006409,GO:0006412,GO:0006414,GO:0006810,GO:0006913,GO:0008135,GO:0008150,GO:0008152,GO:0009058,GO:0009059,GO:0009987,GO:0010467,GO:…	K03231		fuNOG[21]	03IHI@ascNOG,0H48N@dotNOG,0PJIR@fuNOG,12P5E@opiNOG,15B5X@pleNOG,COG5256@NOG,KOG0052@euNOG	NA|NA|NA	J	This protein promotes the GTP-dependent binding of aminoacyl-tRNA to the A-site of ribosomes during protein biosynthesis (By similarity)
	TAG5_C1_TRINITY_DN6249_c1_g1_i12len=448path=[977:0-781033:79-871042:88-901045:91-921047:93-931048:94-1081063:109-1461101:147-1561111:157-2071162:208-3271282:328-3301285:331-3481303:349-3541309:355-4161371:417-4171372:418-4204306:421-4294315:430-447][-1,977,1033,1042,1045,1047,1048,1063,1101,1111,1162,1282,1285,1303,1309,1371,1372,4306,4315,-2]	306902.XP_002619317.1	2.6e-48	196.8					fuNOG[21]	0IXI2@euNOG,11INH@NOG,13TB3@opiNOG	NA|NA|NA
	TAG5_C1_TRINITY_DN6159_c0_g2_i1len=246path=[3699:0-1053033:106-245][-1,3699,3033,-2]	33178.CADATEAP00005406	1.2e-18	97.1	GRG-1				fuNOG[21]	03VG3@ascNOG,0J3YX@euNOG,0MB31@euroNOG,0MTEP@eurotNOG,0PT0B@fuNOG,0YWA5@NOG,13Y48@opiNOG	NA|NA|NA	S	Protein of unknown function (DUF2823)
	TAG5_C1_TRINITY_DN6133_c0_g1_i1len=499path=[2004:0-1051308:106-120723:121-1481633:149-226364:227-229367:230-267405:268-268406:269-283421:284-348486:349-349487:350-352490:353-373511:374-394532:395-4241481:425-4841541:485-498][-1,2004,1308,723,1633,364,367,405,406,421,486,487,490,511,532,1481,1541,-2]	36630.CADNFIAP00001863	2.4e-64	250	HHT1	GO:0000003,GO:0000075,GO:0000228,GO:0000775,GO:0000781,GO:0000785,GO:0000786,GO:0000788,GO:0000790,GO:0000792,GO:0003006,GO:0003674,GO:0003676,GO:0003677,GO:0005488,GO:0005575,GO:0005622,GO:0005623,GO:0005634,GO:0005657,GO:0005694,GO:0005720,GO:0005721,GO:0006139,GO:0006259,GO:0006281,GO:0006289,GO:0006323,GO:0006325,GO:0006333,GO:0006334,GO:0006351,GO:0006725,GO:0006807,GO:0006950,GO:0006974,GO:…	K11253		fuNOG[21]	03QYP@ascNOG,0M2SP@euroNOG,0MN66@eurotNOG,0PN02@fuNOG,13PQG@opiNOG,COG2036@NOG,KOG1745@euNOG	NA|NA|NA	B	Core component of nucleosome. Nucleosomes wrap and compact DNA into chromatin, limiting DNA accessibility to the cellular machineries which require DNA as a template. Histones thereby play a central role in transcription regulation, DNA repair, DNA replication and chromosomal stability. DNA accessibility is regulated via a complex set of post-translational modifications of histones, also called h…
	TAG5_C1_TRINITY_DN6133_c0_g1_i4len=667path=[1057:0-2731308:274-288723:289-3161633:317-394364:395-397367:398-435405:436-436406:437-451421:452-516486:517-517487:518-520490:521-541511:542-562532:563-5921481:593-6521541:653-666][-1,1057,1308,723,1633,364,367,405,406,421,486,487,490,511,532,1481,1541,-2]	7757.ENSPMAP00000005306	4.4e-33	146.4					fuNOG[21]	0A9FY@biNOG,0DVX7@chorNOG,0J0KG@euNOG,0VM5M@meNOG,1203B@NOG,13VZW@opiNOG,1D5CJ@veNOG	NA|NA|NA
	TAG5_C1_TRINITY_DN4639_c0_g1_i1len=365path=[1:0-364][-1,1,-2]	526221.XP_003004452.1	1.2e-18	97.4	ADH1	GO:0000947,GO:0000955,GO:0003674,GO:0003824,GO:0004022,GO:0005575,GO:0005622,GO:0005623,GO:0005737,GO:0005739,GO:0005759,GO:0005829,GO:0005886,GO:0005975,GO:0005996,GO:0006006,GO:0006007,GO:0006066,GO:0006067,GO:0006082,GO:0006091,GO:0006113,GO:0006115,GO:0006116,GO:0006139,GO:0006520,GO:0006725,GO:0006732,GO:0006733,GO:0006734,GO:0006753,GO:0006793,GO:0006796,GO:0006807,GO:0008150,GO:0008152,GO:…	K13953	ALCD22xi,ALCD23xi,ALCD24xi,ALCD25xi,ALCD26xi,ALCD2ir,ALCD2x	fuNOG[21]	03J33@ascNOG,0PH61@fuNOG,12PRI@opiNOG,19QJ9@sordNOG,COG1064@NOG,KOG0023@euNOG	NA|NA|NA	Q	Alcohol dehydrogenase GroES-like domain
	TAG5_C1_TRINITY_DN4184_c0_g1_i1len=283path=[1060:0-14525:146-282][-1,1060,25,-2]	515849.XP_001910057.1	1.1e-35	154.1	ATP2	GO:0000166,GO:0000275,GO:0001882,GO:0001883,GO:0003674,GO:0003824,GO:0005215,GO:0005488,GO:0005575,GO:0005622,GO:0005623,GO:0005737,GO:0005739,GO:0005740,GO:0005743,GO:0005753,GO:0005754,GO:0005829,GO:0006139,GO:0006152,GO:0006163,GO:0006164,GO:0006195,GO:0006200,GO:0006725,GO:0006753,GO:0006754,GO:0006793,GO:0006796,GO:0006807,GO:0006810,GO:0006811,GO:0006812,GO:0006818,GO:0006839,GO:0008150,GO:…	K02133		fuNOG[21]	03K72@ascNOG,0PIAZ@fuNOG,12R1P@opiNOG,19R1Q@sordNOG,1A9YZ@sorNOG,COG0055@NOG,KOG1350@euNOG	NA|NA|NA	C	produces ATP from ADP in the presence of a proton gradient across the membrane
	TAG5_C1_TRINITY_DN6163_c6_g2_i2len=217path=[4781:0-841268:85-851269:86-1141298:115-1671351:168-1681352:169-1741358:175-1771361:178-1781362:179-1791363:180-1801364:181-1831367:184-216][-1,4781,1268,1269,1298,1351,1352,1358,1361,1362,1363,1364,1367,-2]	931890.XP_003648495.1	1.2e-22	110.2					fuNOG[21]	COG5272@NOG,KOG0001@euNOG	NA|NA|NA	O	ubiquitin
	TAG5_C2_TRINITY_DN1252_c0_g1_i1len=239path=[1:0-238][-1,1,-2]	663331.XP_003016822.1	3e-17	92.4	PGUG_03067	GO:0003674,GO:0003676,GO:0003723,GO:0005488,GO:0005575,GO:0005622,GO:0005623,GO:0005737,GO:0005829,GO:0006950,GO:0008150,GO:0009987,GO:0033554,GO:0044424,GO:0044444,GO:0044464,GO:0044699,GO:0044763,GO:0050896,GO:0051716,GO:0097159,GO:1901363			fuNOG[21]	030JA@arthNOG,03S3B@ascNOG,0IX2C@euNOG,0M7WB@euroNOG,0PNX4@fuNOG,11ICI@NOG,12ENS@onyNOG,12QZ2@opiNOG	NA|NA|NA	S	RRM
	TAG5_C2_TRINITY_DN1232_c0_g1_i1len=226path=[204:0-225][-1,204,-2]	861557.XP_003301379.1	1.2e-26	123.6	ACO1	GO:0000002,GO:0003674,GO:0003676,GO:0003677,GO:0003690,GO:0003697,GO:0003824,GO:0003994,GO:0005488,GO:0005575,GO:0005622,GO:0005623,GO:0005737,GO:0005739,GO:0005759,GO:0005829,GO:0006082,GO:0006091,GO:0006099,GO:0006101,GO:0006520,GO:0006536,GO:0006629,GO:0006631,GO:0006807,GO:0006996,GO:0007005,GO:0008150,GO:0008152,GO:0009060,GO:0009064,GO:0009295,GO:0009987,GO:0015980,GO:0016043,GO:0016829,GO:…	K01681	ACONT	fuNOG[21]	03KH5@ascNOG,0H5DD@dotNOG,0PGE5@fuNOG,12Q2V@opiNOG,15DDT@pleNOG,COG1048@NOG,KOG0453@euNOG	NA|NA|NA	C	Aconitase C-terminal domain
	TAG5_C2_TRINITY_DN4901_c0_g1_i1len=482path=[665:0-481][-1,665,-2]	5059.CADAFLAP00002780	1.5e-81	307.4	ACO1	GO:0000002,GO:0003674,GO:0003676,GO:0003677,GO:0003690,GO:0003697,GO:0003824,GO:0003994,GO:0005488,GO:0005575,GO:0005622,GO:0005623,GO:0005737,GO:0005739,GO:0005759,GO:0005829,GO:0006082,GO:0006091,GO:0006099,GO:0006101,GO:0006520,GO:0006536,GO:0006629,GO:0006631,GO:0006807,GO:0006996,GO:0007005,GO:0008150,GO:0008152,GO:0009060,GO:0009064,GO:0009295,GO:0009987,GO:0015980,GO:0016043,GO:0016829,GO:…	K01681	ACONT	fuNOG[21]	03KH5@ascNOG,0M3GT@euroNOG,0MMWF@eurotNOG,0PGE5@fuNOG,12Q2V@opiNOG,COG1048@NOG,KOG0453@euNOG	NA|NA|NA	C	Mitochondrial aconitate hydratase
	TAG5_C2_TRINITY_DN5223_c0_g2_i1len=763path=[1:0-8160:82-165144:166-762][-1,1,60,144,-2]	861557.XP_003297903.1	1.9e-91	340.9					fuNOG[21]	04D0V@ascNOG,0H9FU@dotNOG,0QCBS@fuNOG,0XNQK@NOG,12NG5@opiNOG,15CT3@pleNOG,KOG0254@euNOG	NA|NA|NA	G	Sugar (and other) transporter
	TAG5_C2_TRINITY_DN3315_c0_g1_i1len=517path=[885:0-166391:167-289514:290-516][-1,885,391,514,-2]	526221.XP_003009803.1	1.9e-38	163.3					fuNOG[21]	COG0843@NOG,KOG4769@euNOG	NA|NA|NA	C	Cytochrome c oxidase is the component of the respiratory chain that catalyzes the reduction of oxygen to water. Subunits 1- 3 form the functional core of the enzyme complex. CO I is the catalytic subunit of the enzyme. Electrons originating in cytochrome c are transferred via the copper A center of subunit 2 and heme A of subunit 1 to the bimetallic center formed by heme A3 and copper B
	TAG5_C2_TRINITY_DN6941_c0_g1_i1len=293path=[1:0-292][-1,1,-2]	5022.CBY01322	4.3e-24	115.5	PGUG_03473	GO:0000139,GO:0000322,GO:0000323,GO:0000324,GO:0003674,GO:0005215,GO:0005216,GO:0005261,GO:0005262,GO:0005575,GO:0005622,GO:0005623,GO:0005737,GO:0005739,GO:0005773,GO:0005783,GO:0005794,GO:0005886,GO:0005887,GO:0005933,GO:0005935,GO:0006457,GO:0006810,GO:0006811,GO:0006812,GO:0006816,GO:0006820,GO:0006862,GO:0006873,GO:0006874,GO:0006875,GO:0007009,GO:0007204,GO:0008104,GO:0008150,GO:0008152,GO:…			fuNOG[21]	03K77@ascNOG,0H60I@dotNOG,0IEXK@euNOG,0PHBS@fuNOG,0XR4Q@NOG,12PXZ@opiNOG,157G7@pleNOG	NA|NA|NA	U	Transient receptor potential (TRP) ion channel
	TAG5_C2_TRINITY_DN7139_c0_g1_i1len=224path=[202:0-223][-1,202,-2]	336963.XP_002542385.1	4.8e-35	151.8	HSP90	GO:0000491,GO:0000492,GO:0000723,GO:0003674,GO:0003824,GO:0005488,GO:0005515,GO:0005575,GO:0005622,GO:0005623,GO:0005737,GO:0005739,GO:0005829,GO:0005886,GO:0006139,GO:0006152,GO:0006163,GO:0006195,GO:0006200,GO:0006259,GO:0006275,GO:0006457,GO:0006458,GO:0006461,GO:0006605,GO:0006626,GO:0006725,GO:0006753,GO:0006793,GO:0006796,GO:0006807,GO:0006810,GO:0006839,GO:0006886,GO:0006950,GO:0006970,GO:…	K04079		fuNOG[21]	03JJC@ascNOG,0M2KR@euroNOG,0PHYZ@fuNOG,12E6T@onyNOG,12NT4@opiNOG,COG0326@NOG,KOG0020@euNOG	NA|NA|NA	O	Heat shock protein
	TAG5_C2_TRINITY_DN5568_c0_g1_i1len=403path=[1645:0-134547:135-402][-1,1645,547,-2]	306901.XP_001229754.1	1.4e-61	240.7	FG06924.1	GO:0002181,GO:0003674,GO:0003735,GO:0005198,GO:0005575,GO:0005622,GO:0005623,GO:0005737,GO:0005829,GO:0005840,GO:0006412,GO:0007275,GO:0008150,GO:0008152,GO:0009058,GO:0009059,GO:0009987,GO:0010467,GO:0015934,GO:0019538,GO:0022625,GO:0022626,GO:0030529,GO:0032501,GO:0032502,GO:0032991,GO:0034645,GO:0043170,GO:0043226,GO:0043228,GO:0043229,GO:0043232,GO:0043581,GO:0044237,GO:0044238,GO:0044249,GO:…	K02865		fuNOG[21]	03JMV@ascNOG,0CS9U@chaNOG,0PGQQ@fuNOG,12PU2@opiNOG,19PDQ@sordNOG,1ADW2@sorNOG,COG0081@NOG,KOG1570@euNOG	NA|NA|NA	J	ribosomal protein
	TAG5_C2_TRINITY_DN5306_c0_g1_i1len=217path=[1175:0-216][-1,1175,-2]	5022.CBX94675	4.7e-14	81.6	PGUG_04131	GO:0000139,GO:0000322,GO:0000323,GO:0000324,GO:0000329,GO:0003674,GO:0005215,GO:0005342,GO:0005575,GO:0005622,GO:0005623,GO:0005737,GO:0005739,GO:0005773,GO:0005774,GO:0005783,GO:0005789,GO:0005794,GO:0005795,GO:0005886,GO:0006066,GO:0006067,GO:0006068,GO:0006810,GO:0006811,GO:0006812,GO:0006820,GO:0006846,GO:0006847,GO:0008028,GO:0008150,GO:0008152,GO:0008324,GO:0008509,GO:0008514,GO:0008519,GO:…	K07034	ACtr	fuNOG[21]	03JVV@ascNOG,0H6QD@dotNOG,0IHVT@euNOG,0PGY4@fuNOG,12S5Q@opiNOG,158MB@pleNOG,COG1584@NOG	NA|NA|NA	S	GPR1/FUN34/yaaH family
	TAG5_C2_TRINITY_DN5346_c0_g1_i1len=246path=[224:0-245][-1,224,-2]	861557.XP_003300403.1	8.6e-16	87.8	FG07554.1	GO:0003674,GO:0005488,GO:0005501,GO:0005503,GO:0005575,GO:0005623,GO:0005886,GO:0008150,GO:0008289,GO:0009314,GO:0009416,GO:0009628,GO:0016020,GO:0016021,GO:0016918,GO:0019840,GO:0019842,GO:0031224,GO:0036094,GO:0044425,GO:0044464,GO:0050896,GO:0071944			fuNOG[21]	03IJX@ascNOG,0HA82@dotNOG,0IKHZ@euNOG,0PJV8@fuNOG,13PAC@opiNOG,157KS@pleNOG,COG5524@NOG	NA|NA|NA	S	Bac_rhodopsin
	TAG5_C2_TRINITY_DN5346_c0_g2_i1len=709path=[1147:0-412851:413-708][-1,1147,851,-2]	13684.SNOT_00807	8.1e-65	251.9	FG07554.1	GO:0003674,GO:0005488,GO:0005501,GO:0005503,GO:0005575,GO:0005623,GO:0005886,GO:0008150,GO:0008289,GO:0009314,GO:0009416,GO:0009628,GO:0016020,GO:0016021,GO:0016918,GO:0019840,GO:0019842,GO:0031224,GO:0036094,GO:0044425,GO:0044464,GO:0050896,GO:0071944			fuNOG[21]	03IJX@ascNOG,0HA82@dotNOG,0IKHZ@euNOG,0PJV8@fuNOG,13PAC@opiNOG,157KS@pleNOG,COG5524@NOG	NA|NA|NA	S	Bac_rhodopsin
	TAG5_C2_TRINITY_DN6054_c0_g1_i2len=1107path=[3158:0-973233:98-1931080:194-2591146:260-2921179:293-2931180:294-3551242:356-3761263:377-4421329:443-4441331:445-4451332:446-4481335:449-4576091:458-4871374:488-4961383:497-4971384:498-6371524:638-6911578:692-75111268:752-7751662:776-7791666:780-8361723:837-8411728:842-8781765:879-10751962:1076-10951982:1096-10966844:1097-1106][-1,3158,3233,1080,1146,1…	861557.XP_003297885.1	1.1e-182	644.4	TEF1	GO:0000166,GO:0001882,GO:0001883,GO:0002181,GO:0002182,GO:0003674,GO:0003676,GO:0003723,GO:0003746,GO:0005488,GO:0005525,GO:0005575,GO:0005576,GO:0005622,GO:0005623,GO:0005634,GO:0005737,GO:0005739,GO:0005829,GO:0005840,GO:0005853,GO:0005856,GO:0006403,GO:0006405,GO:0006409,GO:0006412,GO:0006414,GO:0006810,GO:0006913,GO:0008135,GO:0008150,GO:0008152,GO:0009058,GO:0009059,GO:0009987,GO:0010467,GO:…	K03231		fuNOG[21]	03IHI@ascNOG,0H48N@dotNOG,0PJIR@fuNOG,12P5E@opiNOG,15B5X@pleNOG,COG5256@NOG,KOG0052@euNOG	NA|NA|NA	J	This protein promotes the GTP-dependent binding of aminoacyl-tRNA to the A-site of ribosomes during protein biosynthesis (By similarity)
	TAG5_C2_TRINITY_DN4531_c0_g2_i1len=347path=[317:0-346][-1,317,-2]	40559.EDN33100	5.8e-18	95.5					fuNOG[21]	03KZP@ascNOG,0IFF8@euNOG,0PI0Q@fuNOG,122Q2@NOG,12QDZ@opiNOG	NA|NA|NA	S	Inherit from NOG: ThiJ PfpI family protein
	TAG5_C2_TRINITY_DN4073_c0_g1_i1len=210path=[564:0-209][-1,564,-2]	559305.XP_003231174.1	1.5e-25	120.2	FG04826.1	GO:0003674,GO:0003824,GO:0005575,GO:0005622,GO:0005623,GO:0005737,GO:0005975,GO:0005996,GO:0005997,GO:0006006,GO:0006461,GO:0008150,GO:0008152,GO:0009987,GO:0010033,GO:0016043,GO:0016491,GO:0016614,GO:0016616,GO:0019318,GO:0019321,GO:0022607,GO:0033993,GO:0042221,GO:0043933,GO:0044085,GO:0044238,GO:0044424,GO:0044464,GO:0044699,GO:0044710,GO:0044723,GO:0044763,GO:0050038,GO:0050086,GO:0050896,GO:…	K17742		fuNOG[21]	02W3J@arthNOG,03KRJ@ascNOG,0M6NT@euroNOG,0PJRP@fuNOG,12HQ6@onyNOG,13E00@opiNOG,COG1028@NOG,KOG0725@euNOG	NA|NA|NA	Q	dehydrogenase
	TAG5_C2_TRINITY_DN2506_c0_g1_i1len=625path=[603:0-624][-1,603,-2]	40559.EDN21127	2.5e-62	243.4	FG10303.1	GO:0005575,GO:0005622,GO:0005623,GO:0005737,GO:0006950,GO:0007275,GO:0008150,GO:0009987,GO:0016020,GO:0032501,GO:0032502,GO:0033554,GO:0043581,GO:0044424,GO:0044464,GO:0044699,GO:0044707,GO:0044763,GO:0044767,GO:0048856,GO:0050896,GO:0051716			fuNOG[21]	03S4I@ascNOG,0IXKH@euNOG,0PP5N@fuNOG,11ZPV@NOG,13RPZ@opiNOG	NA|NA|NA	S	Conserved hypothetical protein
	TAG5_C2_TRINITY_DN2740_c0_g1_i1len=257path=[209:0-256][-1,209,-2]	502779.XP_002797193.1	6.8e-41	171.4	FG10246.1	GO:0000027,GO:0002181,GO:0003674,GO:0003735,GO:0005198,GO:0005575,GO:0005622,GO:0005623,GO:0005737,GO:0005829,GO:0005840,GO:0006412,GO:0006415,GO:0006996,GO:0007275,GO:0008150,GO:0008152,GO:0009058,GO:0009059,GO:0009987,GO:0010467,GO:0015934,GO:0016043,GO:0019538,GO:0022411,GO:0022607,GO:0022613,GO:0022618,GO:0022625,GO:0022626,GO:0030529,GO:0032501,GO:0032502,GO:0032984,GO:0032991,GO:0034622,GO:…	K02866		fuNOG[21]	03JYK@ascNOG,0M6GE@euroNOG,0PH0M@fuNOG,12FAM@onyNOG,12NKA@opiNOG,COG0197@NOG,KOG0857@euNOG	NA|NA|NA	J	60S ribosomal protein L10
	TAG5_C2_TRINITY_DN1649_c0_g1_i1len=207path=[185:0-206][-1,185,-2]	36630.CADNFIAP00005539	4.1e-28	128.6	PEP2	GO:0000322,GO:0000323,GO:0000324,GO:0000328,GO:0003674,GO:0003824,GO:0005575,GO:0005576,GO:0005622,GO:0005623,GO:0005737,GO:0005739,GO:0005773,GO:0005775,GO:0006508,GO:0006914,GO:0006950,GO:0007154,GO:0008150,GO:0008152,GO:0008233,GO:0009056,GO:0009057,GO:0009267,GO:0009605,GO:0009987,GO:0009991,GO:0010324,GO:0016043,GO:0016044,GO:0016237,GO:0016787,GO:0019538,GO:0030163,GO:0031667,GO:0031668,GO:…	K01381		fuNOG[21]	03IA7@ascNOG,0M424@euroNOG,0MII9@eurotNOG,0PFB5@fuNOG,0XNV7@NOG,12RM2@opiNOG,KOG1339@euNOG	NA|NA|NA	O	Aspartic endopeptidase Pep2
	TAG5_C2_TRINITY_DN1528_c0_g1_i1len=221path=[1:0-220][-1,1,-2]	5022.CBY02263	2.4e-21	105.9	RPL30	GO:0002181,GO:0003674,GO:0003676,GO:0003723,GO:0003735,GO:0005198,GO:0005488,GO:0005575,GO:0005622,GO:0005623,GO:0005737,GO:0005829,GO:0005840,GO:0006139,GO:0006364,GO:0006396,GO:0006412,GO:0006417,GO:0006725,GO:0006807,GO:0008150,GO:0008152,GO:0009058,GO:0009059,GO:0009889,GO:0009890,GO:0009892,GO:0009987,GO:0010467,GO:0010468,GO:0010556,GO:0010558,GO:0010605,GO:0010608,GO:0015934,GO:0016070,GO:…	K02908		fuNOG[21]	03SM5@ascNOG,0H7D1@dotNOG,0PPNR@fuNOG,13SMK@opiNOG,15BP9@pleNOG,COG1911@NOG,KOG2988@euNOG	NA|NA|NA	J	60S ribosomal protein L30
	TAG5_C2_TRINITY_DN3738_c0_g2_i1len=409path=[1:0-408][-1,1,-2]	861557.XP_003296864.1	2.2e-11	72.8	FG06333.1				fuNOG[21]	03VGP@ascNOG,0H92X@dotNOG,0J308@euNOG,0PSH8@fuNOG,0XUZ6@NOG,13WHI@opiNOG,15CDK@pleNOG	NA|NA|NA
	TAG5_C2_TRINITY_DN5755_c1_g1_i1len=275path=[1860:0-103486:104-224607:225-235618:236-274][-1,1860,486,607,618,-2]	426418.XP_001930668.1	2.5e-16	89.4	GRG-1				fuNOG[21]	03VG3@ascNOG,0J3YX@euNOG,0PT0B@fuNOG,0YWA5@NOG,13Y48@opiNOG	NA|NA|NA	S	glucose-repressible protein
	TAG5_C2_TRINITY_DN5755_c1_g1_i2len=408path=[1860:0-103486:104-224607:225-235829:236-288882:289-289883:290-407][-1,1860,486,607,829,882,883,-2]	426418.XP_001930668.1	1.2e-27	127.5	GRG-1				fuNOG[21]	03VG3@ascNOG,0J3YX@euNOG,0PT0B@fuNOG,0YWA5@NOG,13Y48@opiNOG	NA|NA|NA	S	glucose-repressible protein
	TAG5_C2_TRINITY_DN5755_c1_g1_i3len=484path=[329:0-132439:133-179486:180-300607:301-311829:312-364882:365-365883:366-483][-1,329,439,486,607,829,882,883,-2]	426418.XP_001930668.1	1.2e-27	127.5	GRG-1				fuNOG[21]	03VG3@ascNOG,0J3YX@euNOG,0PT0B@fuNOG,0YWA5@NOG,13Y48@opiNOG	NA|NA|NA	S	glucose-repressible protein
	TAG5_C2_TRINITY_DN2934_c0_g2_i1len=206path=[1:0-205][-1,1,-2]	861557.XP_003303420.1	1.8e-28	129.8	TRX2	GO:0000011,GO:0000103,GO:0000302,GO:0000322,GO:0000323,GO:0000324,GO:0003674,GO:0003756,GO:0003824,GO:0005575,GO:0005622,GO:0005623,GO:0005634,GO:0005737,GO:0005739,GO:0005740,GO:0005758,GO:0005773,GO:0005829,GO:0006457,GO:0006464,GO:0006790,GO:0006810,GO:0006888,GO:0006890,GO:0006944,GO:0006950,GO:0006979,GO:0006996,GO:0007033,GO:0008150,GO:0008152,GO:0009056,GO:0009987,GO:0010035,GO:0015035,GO:…	K03671	PAPSR,RNDR1,RNDR2,RNDR3,RNDR4,RNTR1,RNTR2,RNTR3,RNTR4,THIORDXi,TRDR	fuNOG[21]	03TP7@ascNOG,0H8NK@dotNOG,0PQT5@fuNOG,13WAN@opiNOG,15EDS@pleNOG,COG0526@NOG,KOG0907@euNOG	NA|NA|NA	O	Thioredoxin
	TAG5_C2_TRINITY_DN5468_c1_g1_i1len=315path=[897:0-314][-1,897,-2]	5022.CBY01779	4.1e-48	195.7	HSP70	GO:0000060,GO:0000166,GO:0000322,GO:0000323,GO:0000324,GO:0000329,GO:0000974,GO:0001882,GO:0001883,GO:0002181,GO:0003674,GO:0003824,GO:0005488,GO:0005515,GO:0005524,GO:0005575,GO:0005618,GO:0005622,GO:0005623,GO:0005634,GO:0005730,GO:0005737,GO:0005739,GO:0005773,GO:0005774,GO:0005829,GO:0005844,GO:0005886,GO:0006139,GO:0006152,GO:0006163,GO:0006195,GO:0006200,GO:0006355,GO:0006412,GO:0006457,GO:…	K03283		fuNOG[21]	03IP6@ascNOG,0H6DU@dotNOG,0PFQW@fuNOG,12PIY@opiNOG,1597N@pleNOG,COG0443@NOG,KOG0101@euNOG	NA|NA|NA	O	MreB/Mbl protein
	TAG5_C2_TRINITY_DN5466_c1_g2_i1len=765path=[1262:0-317520:318-764][-1,1262,520,-2]	13684.SNOT_01307	1.7e-108	397.5		GO:0003674,GO:0003824,GO:0005215,GO:0006139,GO:0006152,GO:0006163,GO:0006195,GO:0006200,GO:0006725,GO:0006753,GO:0006793,GO:0006796,GO:0006807,GO:0006810,GO:0006811,GO:0006812,GO:0006818,GO:0007275,GO:0008150,GO:0008152,GO:0008324,GO:0008553,GO:0009056,GO:0009116,GO:0009117,GO:0009119,GO:0009123,GO:0009125,GO:0009126,GO:0009128,GO:0009141,GO:0009143,GO:0009144,GO:0009146,GO:0009150,GO:0009154,GO:…	K01535		fuNOG[21]	03Q3P@ascNOG,0H609@dotNOG,0PFW2@fuNOG,12NKB@opiNOG,15977@pleNOG,COG0474@NOG,KOG0205@euNOG	NA|NA|NA	P	E1-E2 ATPase
	TAG5_C2_TRINITY_DN5466_c1_g3_i1len=282path=[2438:0-281][-1,2438,-2]	5022.CBX96783	1.4e-34	150.6		GO:0003674,GO:0003824,GO:0005215,GO:0006139,GO:0006152,GO:0006163,GO:0006195,GO:0006200,GO:0006725,GO:0006753,GO:0006793,GO:0006796,GO:0006807,GO:0006810,GO:0006811,GO:0006812,GO:0006818,GO:0007275,GO:0008150,GO:0008152,GO:0008324,GO:0008553,GO:0009056,GO:0009116,GO:0009117,GO:0009119,GO:0009123,GO:0009125,GO:0009126,GO:0009128,GO:0009141,GO:0009143,GO:0009144,GO:0009146,GO:0009150,GO:0009154,GO:…	K01535		fuNOG[21]	03Q3P@ascNOG,0H609@dotNOG,0PFW2@fuNOG,12NKB@opiNOG,15977@pleNOG,COG0474@NOG,KOG0205@euNOG	NA|NA|NA	P	E1-E2 ATPase
	TAG5_C2_TRINITY_DN3551_c0_g1_i1len=206path=[735:0-205][-1,735,-2]	559298.XP_002620055.1	7.1e-25	117.9					fuNOG[21]	COG1290@NOG,KOG4663@euNOG	NA|NA|NA	C	Component of the ubiquinol-cytochrome c reductase complex (complex III or cytochrome b-c1 complex), which is a respiratory chain that generates an electrochemical potential coupled to ATP synthesis (By similarity)
	TAG5_C2_TRINITY_DN3315_c0_g1_i2len=395path=[885:0-166391:167-2891134:290-394][-1,885,391,1134,-2]	526221.XP_003009803.1	1.9e-38	163.3					fuNOG[21]	COG0843@NOG,KOG4769@euNOG	NA|NA|NA	C	Cytochrome c oxidase is the component of the respiratory chain that catalyzes the reduction of oxygen to water. Subunits 1- 3 form the functional core of the enzyme complex. CO I is the catalytic subunit of the enzyme. Electrons originating in cytochrome c are transferred via the copper A center of subunit 2 and heme A of subunit 1 to the bimetallic center formed by heme A3 and copper B
	TAG5_C2_TRINITY_DN6279_c0_g1_i1len=294path=[1:0-293][-1,1,-2]	500485.XP_002567810.1	1.3e-16	90.9					fuNOG[21]	03UNV@ascNOG,0J3CB@euNOG,0MCIP@euroNOG,0MTD4@eurotNOG,0PRXS@fuNOG,0ZY4Q@NOG,13XSB@opiNOG	NA|NA|NA	S	EthD domain
	TAG5_C2_TRINITY_DN5533_c0_g1_i1len=709path=[2131:0-2632372:264-2843150:285-5663432:567-5871321:588-708][-1,2131,2372,3150,3432,1321,-2]	13684.SNOT_08675	7.2e-75	285.4	ADH1	GO:0000947,GO:0000955,GO:0003674,GO:0003824,GO:0004022,GO:0005575,GO:0005622,GO:0005623,GO:0005737,GO:0005739,GO:0005759,GO:0005829,GO:0005886,GO:0005975,GO:0005996,GO:0006006,GO:0006007,GO:0006066,GO:0006067,GO:0006082,GO:0006091,GO:0006113,GO:0006115,GO:0006116,GO:0006139,GO:0006520,GO:0006725,GO:0006732,GO:0006733,GO:0006734,GO:0006753,GO:0006793,GO:0006796,GO:0006807,GO:0008150,GO:0008152,GO:…	K13953	ALCD22xi,ALCD23xi,ALCD24xi,ALCD25xi,ALCD26xi,ALCD2ir,ALCD2x	fuNOG[21]	03J33@ascNOG,0H6Q3@dotNOG,0PH61@fuNOG,12PRI@opiNOG,159E3@pleNOG,COG1064@NOG,KOG0023@euNOG	NA|NA|NA	Q	Alcohol dehydrogenase GroES-like domain
	TAG5_C2_TRINITY_DN5533_c0_g1_i3len=329path=[4381:0-1863432:187-2071321:208-328][-1,4381,3432,1321,-2]	5061.CADANGAP00013300	5.4e-27	125.2	ADH1	GO:0000947,GO:0000955,GO:0003674,GO:0003824,GO:0004022,GO:0005575,GO:0005622,GO:0005623,GO:0005737,GO:0005739,GO:0005759,GO:0005829,GO:0005886,GO:0005975,GO:0005996,GO:0006006,GO:0006007,GO:0006066,GO:0006067,GO:0006082,GO:0006091,GO:0006113,GO:0006115,GO:0006116,GO:0006139,GO:0006520,GO:0006725,GO:0006732,GO:0006733,GO:0006734,GO:0006753,GO:0006793,GO:0006796,GO:0006807,GO:0008150,GO:0008152,GO:…	K13953	ALCD22xi,ALCD23xi,ALCD24xi,ALCD25xi,ALCD26xi,ALCD2ir,ALCD2x	fuNOG[21]	03J33@ascNOG,0M6M0@euroNOG,0PH61@fuNOG,12PRI@opiNOG,COG1064@NOG,KOG0023@euNOG	NA|NA|NA	Q	alcohol dehydrogenase
	TAG5_C2_TRINITY_DN2546_c0_g1_i1len=280path=[258:0-279][-1,258,-2]	502779.XP_002790848.1	3.2e-20	102.8	RPL25	GO:0000027,GO:0002181,GO:0003674,GO:0003676,GO:0003723,GO:0003735,GO:0005198,GO:0005488,GO:0005575,GO:0005622,GO:0005623,GO:0005737,GO:0005829,GO:0005840,GO:0006412,GO:0006996,GO:0007275,GO:0008150,GO:0008152,GO:0009058,GO:0009059,GO:0009987,GO:0010467,GO:0015934,GO:0016043,GO:0019538,GO:0019843,GO:0022607,GO:0022613,GO:0022618,GO:0022625,GO:0022626,GO:0030529,GO:0032501,GO:0032502,GO:0032991,GO:…	K02893		fuNOG[21]	03S05@ascNOG,0M6Q8@euroNOG,0PPAS@fuNOG,13KFI@opiNOG,COG0089@NOG,KOG1751@euNOG	NA|NA|NA	J	60s ribosomal protein
	TAG5_C2_TRINITY_DN823_c0_g1_i1len=203path=[1:0-202][-1,1,-2]	1047171.EFQ35791	1.1e-10	70.5		GO:0005575,GO:0005622,GO:0005623,GO:0005737,GO:0044424,GO:0044464			fuNOG[21]	03NP7@ascNOG,0H35Z@dotNOG,0IICZ@euNOG,0PHMM@fuNOG,13CDF@opiNOG,COG2140@NOG	NA|NA|NA	G	Cupin_1
	TAG5_C2_TRINITY_DN4631_c0_g2_i1len=290path=[325:0-289][-1,325,-2]	5180.EDN96688	3.3e-17	92.4	FG07554.1	GO:0003674,GO:0005488,GO:0005501,GO:0005503,GO:0005575,GO:0005623,GO:0005886,GO:0008150,GO:0008289,GO:0009314,GO:0009416,GO:0009628,GO:0016020,GO:0016021,GO:0016918,GO:0019840,GO:0019842,GO:0031224,GO:0036094,GO:0044425,GO:0044464,GO:0050896,GO:0071944			fuNOG[21]	03IJX@ascNOG,0IKHZ@euNOG,0PJV8@fuNOG,13PAC@opiNOG,COG5524@NOG	NA|NA|NA	S	Bacteriorhodopsin-like protein
	TAG5_C2_TRINITY_DN4178_c0_g1_i1len=407path=[1:0-406][-1,1,-2]	426418.XP_001939279.1	3.3e-51	206.1	ADH1	GO:0000947,GO:0000955,GO:0003674,GO:0003824,GO:0004022,GO:0005575,GO:0005622,GO:0005623,GO:0005737,GO:0005739,GO:0005759,GO:0005829,GO:0005886,GO:0005975,GO:0005996,GO:0006006,GO:0006007,GO:0006066,GO:0006067,GO:0006082,GO:0006091,GO:0006113,GO:0006115,GO:0006116,GO:0006139,GO:0006520,GO:0006725,GO:0006732,GO:0006733,GO:0006734,GO:0006753,GO:0006793,GO:0006796,GO:0006807,GO:0008150,GO:0008152,GO:…	K13953	ALCD22xi,ALCD23xi,ALCD24xi,ALCD25xi,ALCD26xi,ALCD2ir,ALCD2x	fuNOG[21]	03J33@ascNOG,0H6Q3@dotNOG,0PH61@fuNOG,12PRI@opiNOG,159E3@pleNOG,COG1064@NOG,KOG0023@euNOG	NA|NA|NA	Q	Alcohol dehydrogenase GroES-like domain
	TAG5_C2_TRINITY_DN4178_c0_g2_i1len=263path=[769:0-262][-1,769,-2]	426418.XP_001939279.1	7.9e-29	131.3	ADH1	GO:0000947,GO:0000955,GO:0003674,GO:0003824,GO:0004022,GO:0005575,GO:0005622,GO:0005623,GO:0005737,GO:0005739,GO:0005759,GO:0005829,GO:0005886,GO:0005975,GO:0005996,GO:0006006,GO:0006007,GO:0006066,GO:0006067,GO:0006082,GO:0006091,GO:0006113,GO:0006115,GO:0006116,GO:0006139,GO:0006520,GO:0006725,GO:0006732,GO:0006733,GO:0006734,GO:0006753,GO:0006793,GO:0006796,GO:0006807,GO:0008150,GO:0008152,GO:…	K13953	ALCD22xi,ALCD23xi,ALCD24xi,ALCD25xi,ALCD26xi,ALCD2ir,ALCD2x	fuNOG[21]	03J33@ascNOG,0H6Q3@dotNOG,0PH61@fuNOG,12PRI@opiNOG,159E3@pleNOG,COG1064@NOG,KOG0023@euNOG	NA|NA|NA	Q	Alcohol dehydrogenase GroES-like domain
	TAG5_C2_TRINITY_DN2336_c0_g1_i1len=208path=[186:0-207][-1,186,-2]	526221.XP_003006285.1	5.8e-13	77.8	GRG-1				fuNOG[21]	03VG3@ascNOG,0J3YX@euNOG,0PT0B@fuNOG,0YWA5@NOG,13Y48@opiNOG,19TIE@sordNOG	NA|NA|NA	S	glucose-repressible
	TAG5_C2_TRINITY_DN4350_c0_g1_i1len=439path=[375:0-438][-1,375,-2]	1047171.EFQ29180	2.1e-42	177.2	FG10132.1	GO:0000003,GO:0003006,GO:0007049,GO:0008150,GO:0009653,GO:0009987,GO:0010564,GO:0019953,GO:0019954,GO:0022402,GO:0022414,GO:0022603,GO:0030154,GO:0030435,GO:0030436,GO:0032502,GO:0034293,GO:0034305,GO:0034306,GO:0040020,GO:0042173,GO:0043934,GO:0043935,GO:0043937,GO:0043938,GO:0043939,GO:0043940,GO:0043941,GO:0044699,GO:0044763,GO:0044767,GO:0045595,GO:0045597,GO:0045881,GO:0048315,GO:0048518,GO:…			fuNOG[21]	03MYA@ascNOG,0H75A@dotNOG,0IJUF@euNOG,0PHPS@fuNOG,11JAY@NOG,13JZX@opiNOG	NA|NA|NA	S	Inherit from ascNOG: GTP-binding protein EsdC
	TAG5_C2_TRINITY_DN705_c0_g1_i1len=337path=[1:0-336][-1,1,-2]	771870.XP_003344624.1	1.9e-35	153.7	SUB7	GO:0000322,GO:0000323,GO:0000324,GO:0000328,GO:0003674,GO:0003824,GO:0004175,GO:0004252,GO:0005575,GO:0005576,GO:0005618,GO:0005619,GO:0005622,GO:0005623,GO:0005737,GO:0005773,GO:0005775,GO:0006508,GO:0007039,GO:0008150,GO:0008152,GO:0008233,GO:0008236,GO:0009056,GO:0009057,GO:0009277,GO:0009987,GO:0010467,GO:0016485,GO:0016787,GO:0017171,GO:0019538,GO:0030163,GO:0030312,GO:0031160,GO:0031974,GO:…	K01336		fuNOG[21]	03NC6@ascNOG,0PGE1@fuNOG,13IFF@opiNOG,19K1G@sordNOG,1A9MV@sorNOG,COG1404@NOG,KOG1153@euNOG	NA|NA|NA	O	Peptidase inhibitor I9
	TAG5_C2_TRINITY_DN6798_c0_g1_i1len=236path=[1:0-235][-1,1,-2]	526221.XP_003006285.1	1.5e-09	66.2	GRG-1				fuNOG[21]	03VG3@ascNOG,0J3YX@euNOG,0PT0B@fuNOG,0YWA5@NOG,13Y48@opiNOG,19TIE@sordNOG	NA|NA|NA	S	glucose-repressible
	TAG5_C2_TRINITY_DN6566_c0_g1_i1len=204path=[1:0-203][-1,1,-2]	5022.CBX95163	7.4e-14	81.3					fuNOG[21]	03KZP@ascNOG,0H4E5@dotNOG,0IFF8@euNOG,0PI0Q@fuNOG,122Q2@NOG,12QDZ@opiNOG,159J8@pleNOG	NA|NA|NA	S	DJ-1/PfpI family
	TAG5_C2_TRINITY_DN5890_c1_g5_i1len=814path=[3319:0-2763573:277-54011605:541-6183915:619-6213918:622-813][-1,3319,3573,11605,3915,3918,-2]	5059.CADAFLAP00009810	1.1e-142	511.1		GO:0005575,GO:0005576,GO:0005622,GO:0005623,GO:0044464	K17066		fuNOG[21]	03I9Z@ascNOG,0MB9U@euroNOG,0MHHD@eurotNOG,0PFAS@fuNOG,135MM@opiNOG,COG2303@NOG,KOG1238@euNOG	NA|NA|NA	E	GMC oxidoreductase
	TAG5_C2_TRINITY_DN5890_c1_g5_i2len=814path=[3319:0-27617525:277-39013838:391-6213918:622-813][-1,3319,17525,13838,3918,-2]	5059.CADAFLAP00009810	4.9e-143	512.3		GO:0005575,GO:0005576,GO:0005622,GO:0005623,GO:0044464	K17066		fuNOG[21]	03I9Z@ascNOG,0MB9U@euroNOG,0MHHD@eurotNOG,0PFAS@fuNOG,135MM@opiNOG,COG2303@NOG,KOG1238@euNOG	NA|NA|NA	E	GMC oxidoreductase
	TAG5_C2_TRINITY_DN5890_c1_g7_i1len=1219path=[17639:0-1365595:137-21918893:220-2435702:244-2445703:245-3885847:389-3935852:394-39418894:395-4185877:419-7546229:755-1218][-1,17639,5595,18893,5702,5703,5847,5852,18894,5877,6229,-2]	5059.CADAFLAP00009810	2.6e-185	653.3		GO:0005575,GO:0005576,GO:0005622,GO:0005623,GO:0044464	K17066		fuNOG[21]	03I9Z@ascNOG,0MB9U@euroNOG,0MHHD@eurotNOG,0PFAS@fuNOG,135MM@opiNOG,COG2303@NOG,KOG1238@euNOG	NA|NA|NA	E	GMC oxidoreductase
	TAG5_C2_TRINITY_DN5890_c1_g7_i2len=704path=[17639:0-1365595:137-21918893:220-2435702:244-2445703:245-38810041:389-703][-1,17639,5595,18893,5702,5703,10041,-2]	5059.CADAFLAP00009810	1.9e-83	313.9		GO:0005575,GO:0005576,GO:0005622,GO:0005623,GO:0044464	K17066		fuNOG[21]	03I9Z@ascNOG,0MB9U@euroNOG,0MHHD@eurotNOG,0PFAS@fuNOG,135MM@opiNOG,COG2303@NOG,KOG1238@euNOG	NA|NA|NA	E	GMC oxidoreductase
	TAG5_C2_TRINITY_DN5890_c1_g8_i1len=285path=[9789:0-14716907:148-284][-1,9789,16907,-2]	5022.CBX94274	6.9e-37	157.9		GO:0005575,GO:0005576,GO:0005622,GO:0005623,GO:0044464	K17066		fuNOG[21]	03I9Z@ascNOG,0H395@dotNOG,0PFAS@fuNOG,135MM@opiNOG,15DHZ@pleNOG,COG2303@NOG,KOG1238@euNOG	NA|NA|NA	E	GMC oxidoreductase
	TAG5_C2_TRINITY_DN6037_c0_g1_i2len=938path=[8713:0-1897995:190-2408046:241-24923:250-25529:256-31813102:319-405179:406-4086005:409-4205786:421-5135879:514-5175883:518-639413:640-699473:700-705479:706-706480:707-711485:712-937][-1,8713,7995,8046,23,29,13102,179,6005,5786,5879,5883,413,473,479,480,485,-2]	148304.MAPG_08375T0	7.6e-123	445.3	ALD5	GO:0003674,GO:0003824,GO:0004029,GO:0004030,GO:0005575,GO:0005622,GO:0005623,GO:0005634,GO:0005737,GO:0005739,GO:0005759,GO:0005794,GO:0005829,GO:0006066,GO:0006067,GO:0006068,GO:0006082,GO:0006083,GO:0006090,GO:0006139,GO:0006725,GO:0006732,GO:0006733,GO:0006739,GO:0006740,GO:0006753,GO:0006793,GO:0006796,GO:0006807,GO:0006950,GO:0008150,GO:0008152,GO:0009056,GO:0009058,GO:0009117,GO:0009295,GO:…	K00128		fuNOG[21]	03JSM@ascNOG,0PFKN@fuNOG,0UD69@magNOG,12PWF@opiNOG,19IU6@sordNOG,COG1012@NOG,KOG2450@euNOG	NA|NA|NA	C	Aldehyde dehydrogenase family
	TAG5_C2_TRINITY_DN6037_c0_g1_i3len=844path=[7923:0-327096:33-337933:34-957995:96-1468046:147-15523:156-16129:162-22413102:225-311179:312-3146005:315-3265786:327-4195879:420-4235883:424-545413:546-605473:606-611479:612-612480:613-617485:618-843][-1,7923,7096,7933,7995,8046,23,29,13102,179,6005,5786,5879,5883,413,473,479,480,485,-2]	148304.MAPG_08375T0	1.1e-121	441.4	ALD5	GO:0003674,GO:0003824,GO:0004029,GO:0004030,GO:0005575,GO:0005622,GO:0005623,GO:0005634,GO:0005737,GO:0005739,GO:0005759,GO:0005794,GO:0005829,GO:0006066,GO:0006067,GO:0006068,GO:0006082,GO:0006083,GO:0006090,GO:0006139,GO:0006725,GO:0006732,GO:0006733,GO:0006739,GO:0006740,GO:0006753,GO:0006793,GO:0006796,GO:0006807,GO:0006950,GO:0008150,GO:0008152,GO:0009056,GO:0009058,GO:0009117,GO:0009295,GO:…	K00128		fuNOG[21]	03JSM@ascNOG,0PFKN@fuNOG,0UD69@magNOG,12PWF@opiNOG,19IU6@sordNOG,COG1012@NOG,KOG2450@euNOG	NA|NA|NA	C	Aldehyde dehydrogenase family
	TAG5_C2_TRINITY_DN6037_c0_g1_i4len=711path=[23:0-285621:29-1935786:194-2865879:287-2905883:291-412413:413-472473:473-478479:479-479480:480-484485:485-710][-1,23,5621,5786,5879,5883,413,473,479,480,485,-2]	148304.MAPG_08375T0	1.4e-101	374.4	ALD5	GO:0003674,GO:0003824,GO:0004029,GO:0004030,GO:0005575,GO:0005622,GO:0005623,GO:0005634,GO:0005737,GO:0005739,GO:0005759,GO:0005794,GO:0005829,GO:0006066,GO:0006067,GO:0006068,GO:0006082,GO:0006083,GO:0006090,GO:0006139,GO:0006725,GO:0006732,GO:0006733,GO:0006739,GO:0006740,GO:0006753,GO:0006793,GO:0006796,GO:0006807,GO:0006950,GO:0008150,GO:0008152,GO:0009056,GO:0009058,GO:0009117,GO:0009295,GO:…	K00128		fuNOG[21]	03JSM@ascNOG,0PFKN@fuNOG,0UD69@magNOG,12PWF@opiNOG,19IU6@sordNOG,COG1012@NOG,KOG2450@euNOG	NA|NA|NA	C	Aldehyde dehydrogenase family
	TAG5_C2_TRINITY_DN6037_c0_g8_i1len=306path=[13970:0-318498:32-328499:33-891803:90-954139:96-1439632:144-2654309:266-2669754:267-305][-1,13970,8498,8499,1803,4139,9632,4309,9754,-2]	222929.XP_003069085.1	2.8e-49	199.5	ALD5	GO:0003674,GO:0003824,GO:0004029,GO:0004030,GO:0005575,GO:0005622,GO:0005623,GO:0005634,GO:0005737,GO:0005739,GO:0005759,GO:0005794,GO:0005829,GO:0006066,GO:0006067,GO:0006068,GO:0006082,GO:0006083,GO:0006090,GO:0006139,GO:0006725,GO:0006732,GO:0006733,GO:0006739,GO:0006740,GO:0006753,GO:0006793,GO:0006796,GO:0006807,GO:0006950,GO:0008150,GO:0008152,GO:0009056,GO:0009058,GO:0009117,GO:0009295,GO:…	K00128		fuNOG[21]	03JSM@ascNOG,0M65Q@euroNOG,0PFKN@fuNOG,12F23@onyNOG,12PWF@opiNOG,COG1012@NOG,KOG2450@euNOG	NA|NA|NA	C	Aldehyde dehydrogenase
	TAG5_C2_TRINITY_DN6037_c0_g1_i8len=565path=[13189:0-1445883:145-266413:267-326473:327-332479:333-333480:334-338485:339-564][-1,13189,5883,413,473,479,480,485,-2]	148304.MAPG_08375T0	1.5e-79	300.8	ALD5	GO:0003674,GO:0003824,GO:0004029,GO:0004030,GO:0005575,GO:0005622,GO:0005623,GO:0005634,GO:0005737,GO:0005739,GO:0005759,GO:0005794,GO:0005829,GO:0006066,GO:0006067,GO:0006068,GO:0006082,GO:0006083,GO:0006090,GO:0006139,GO:0006725,GO:0006732,GO:0006733,GO:0006739,GO:0006740,GO:0006753,GO:0006793,GO:0006796,GO:0006807,GO:0006950,GO:0008150,GO:0008152,GO:0009056,GO:0009058,GO:0009117,GO:0009295,GO:…	K00128		fuNOG[21]	03JSM@ascNOG,0PFKN@fuNOG,0UD69@magNOG,12PWF@opiNOG,19IU6@sordNOG,COG1012@NOG,KOG2450@euNOG	NA|NA|NA	C	Aldehyde dehydrogenase family
	TAG5_C2_TRINITY_DN6037_c0_g8_i2len=645path=[13970:0-318498:32-328499:33-891803:90-954139:96-1434187:144-2654309:266-2664310:267-3627701:363-4734517:474-644][-1,13970,8498,8499,1803,4139,4187,4309,4310,7701,4517,-2]	222929.XP_003069085.1	1.2e-88	331.3	ALD5	GO:0003674,GO:0003824,GO:0004029,GO:0004030,GO:0005575,GO:0005622,GO:0005623,GO:0005634,GO:0005737,GO:0005739,GO:0005759,GO:0005794,GO:0005829,GO:0006066,GO:0006067,GO:0006068,GO:0006082,GO:0006083,GO:0006090,GO:0006139,GO:0006725,GO:0006732,GO:0006733,GO:0006739,GO:0006740,GO:0006753,GO:0006793,GO:0006796,GO:0006807,GO:0006950,GO:0008150,GO:0008152,GO:0009056,GO:0009058,GO:0009117,GO:0009295,GO:…	K00128		fuNOG[21]	03JSM@ascNOG,0M65Q@euroNOG,0PFKN@fuNOG,12F23@onyNOG,12PWF@opiNOG,COG1012@NOG,KOG2450@euNOG	NA|NA|NA	C	Aldehyde dehydrogenase
	TAG5_C2_TRINITY_DN5928_c3_g1_i2len=721path=[699:0-4331110:434-720][-1,699,1110,-2]	13684.SNOT_01163	8.2e-112	408.3	FDH1	GO:0003674,GO:0003824,GO:0005575,GO:0005622,GO:0005623,GO:0005737,GO:0005829,GO:0006082,GO:0008150,GO:0008152,GO:0008863,GO:0009056,GO:0009987,GO:0015942,GO:0016054,GO:0016491,GO:0016620,GO:0016903,GO:0019752,GO:0032787,GO:0042183,GO:0043436,GO:0044237,GO:0044248,GO:0044281,GO:0044282,GO:0044424,GO:0044444,GO:0044464,GO:0044710,GO:0044712,GO:0046395,GO:0055114,GO:0071704,GO:0072329,GO:1901575	K00122	FDH	fuNOG[21]	03K2Q@ascNOG,0H4E1@dotNOG,0PFPK@fuNOG,12R7X@opiNOG,15AIH@pleNOG,COG1052@NOG,KOG0069@euNOG	NA|NA|NA	C	D-isomer specific 2-hydroxyacid dehydrogenase, catalytic domain
	TAG5_C2_TRINITY_DN5775_c0_g1_i1len=440path=[418:0-179575:180-187583:188-330726:331-3351512:336-359755:360-368764:369-439][-1,418,575,583,726,1512,755,764,-2]	51453.JGI73516	1.8e-15	86.7	GRG-1				fuNOG[21]	03VG3@ascNOG,0J3YX@euNOG,0PT0B@fuNOG,0SMD3@hypNOG,0YWA5@NOG,13Y48@opiNOG,19TIE@sordNOG	NA|NA|NA	S	Protein of unknown function (DUF2823)
	TAG5_C2_TRINITY_DN5775_c0_g1_i2len=392path=[1221:0-951511:96-1191318:120-131575:132-139978:140-282726:283-2871512:288-311755:312-320764:321-391][-1,1221,1511,1318,575,978,726,1512,755,764,-2]	5297.EFP78764	4.1e-15	85.5					fuNOG[21]	0J6Q5@euNOG,0PTUK@fuNOG,0YWA5@NOG,13YNV@opiNOG	NA|NA|NA	S	Protein of unknown function (DUF2823)
	TAG5_C2_TRINITY_DN5715_c0_g2_i1len=545path=[1025:0-544][-1,1025,-2]	559305.XP_003236053.1	7.5e-58	228.4	FG04002.1				fuNOG[21]	02YTJ@arthNOG,03KE4@ascNOG,0IFVJ@euNOG,0M2F6@euroNOG,0PKSM@fuNOG,0ZAZW@NOG,12DYW@onyNOG,13NZG@opiNOG	NA|NA|NA	S	BTB/POZ domain
	TAG5_C2_TRINITY_DN650_c0_g1_i1len=233path=[211:0-232][-1,211,-2]	426418.XP_001941640.1	1.2e-12	77.4	ALCS	GO:0005575,GO:0005623,GO:0005886,GO:0006066,GO:0006067,GO:0006068,GO:0006082,GO:0006083,GO:0008150,GO:0008152,GO:0009056,GO:0009058,GO:0009987,GO:0016020,GO:0016053,GO:0019413,GO:0019752,GO:0030428,GO:0032787,GO:0034308,GO:0034310,GO:0043436,GO:0044237,GO:0044249,GO:0044281,GO:0044282,GO:0044283,GO:0044464,GO:0044710,GO:0044711,GO:0044712,GO:0046164,GO:0046394,GO:0071704,GO:0071944,GO:0072330,GO:…			fuNOG[21]	03SGG@ascNOG,0H3KX@dotNOG,0IXYQ@euNOG,0PNV9@fuNOG,11H73@NOG,13RQY@opiNOG,15DBZ@pleNOG	NA|NA|NA	S	GPR1/FUN34/yaaH family
	TAG5_C2_TRINITY_DN5890_c1_g1_i1len=367path=[11683:0-21511876:216-366][-1,11683,11876,-2]	426418.XP_001941937.1	3.6e-45	185.7		GO:0005575,GO:0005576,GO:0005622,GO:0005623,GO:0044464	K17066		fuNOG[21]	03I9Z@ascNOG,0H395@dotNOG,0PFAS@fuNOG,135MM@opiNOG,15DHZ@pleNOG,COG2303@NOG,KOG1238@euNOG	NA|NA|NA	E	GMC oxidoreductase
	TAG5_C2_TRINITY_DN5890_c1_g2_i1len=201path=[13399:0-200][-1,13399,-2]	13684.SNOT_03029	1.4e-20	103.2		GO:0005575,GO:0005576,GO:0005622,GO:0005623,GO:0044464	K17066		fuNOG[21]	03I9Z@ascNOG,0H395@dotNOG,0PFAS@fuNOG,135MM@opiNOG,15DHZ@pleNOG,COG2303@NOG,KOG1238@euNOG	NA|NA|NA	E	GMC oxidoreductase
	TAG5_C2_TRINITY_DN5890_c1_g3_i1len=563path=[7881:0-1488007:149-1632001:164-1712009:172-17214073:173-26815156:269-2732111:274-27415161:275-562][-1,7881,8007,2001,2009,14073,15156,2111,15161,-2]	13684.SNOT_03029	1.3e-100	370.9		GO:0005575,GO:0005576,GO:0005622,GO:0005623,GO:0044464	K17066		fuNOG[21]	03I9Z@ascNOG,0H395@dotNOG,0PFAS@fuNOG,135MM@opiNOG,15DHZ@pleNOG,COG2303@NOG,KOG1238@euNOG	NA|NA|NA	E	GMC oxidoreductase
	TAG5_C2_TRINITY_DN5890_c1_g9_i1len=283path=[12701:0-282][-1,12701,-2]	13684.SNOT_03029	6.3e-40	168.3		GO:0005575,GO:0005576,GO:0005622,GO:0005623,GO:0044464	K17066		fuNOG[21]	03I9Z@ascNOG,0H395@dotNOG,0PFAS@fuNOG,135MM@opiNOG,15DHZ@pleNOG,COG2303@NOG,KOG1238@euNOG	NA|NA|NA	E	GMC oxidoreductase
	TAG5_C2_TRINITY_DN6054_c0_g1_i12len=1073path=[4438:0-592936:60-602937:61-622939:63-6310173:64-1957430:196-3657600:366-3667601:367-4081329:409-4101331:411-4111332:412-4141335:415-4231344:424-4531374:454-4621383:463-4631384:464-6031524:604-6571578:658-71711268:718-7411662:742-7451666:746-8021723:803-8071728:808-8441765:845-10411962:1042-10611982:1062-10626844:1063-1072][-1,4438,2936,2937,2939,10173…	861557.XP_003297885.1	1.5e-165	587.4	TEF1	GO:0000166,GO:0001882,GO:0001883,GO:0002181,GO:0002182,GO:0003674,GO:0003676,GO:0003723,GO:0003746,GO:0005488,GO:0005525,GO:0005575,GO:0005576,GO:0005622,GO:0005623,GO:0005634,GO:0005737,GO:0005739,GO:0005829,GO:0005840,GO:0005853,GO:0005856,GO:0006403,GO:0006405,GO:0006409,GO:0006412,GO:0006414,GO:0006810,GO:0006913,GO:0008135,GO:0008150,GO:0008152,GO:0009058,GO:0009059,GO:0009987,GO:0010467,GO:…	K03231		fuNOG[21]	03IHI@ascNOG,0H48N@dotNOG,0PJIR@fuNOG,12P5E@opiNOG,15B5X@pleNOG,COG5256@NOG,KOG0052@euNOG	NA|NA|NA	J	This protein promotes the GTP-dependent binding of aminoacyl-tRNA to the A-site of ribosomes during protein biosynthesis (By similarity)
	TAG5_C2_TRINITY_DN3482_c1_g1_i1len=216path=[194:0-215][-1,194,-2]	13684.SNOT_16444	1.4e-28	130.2		GO:0005575,GO:0005576	K19668		fuNOG[21]	03YXH@ascNOG,0H9M3@dotNOG,0IVPK@euNOG,0PK4A@fuNOG,13N5T@opiNOG,15A4B@pleNOG,COG5297@NOG	NA|NA|NA	G	Glycosyl hydrolases family 6
	TAG5_C2_TRINITY_DN3223_c0_g1_i1len=235path=[701:0-119422:120-120423:121-234][-1,701,422,423,-2]	13684.SNOT_04817	1.6e-33	146.7	FG10303.1	GO:0005575,GO:0005622,GO:0005623,GO:0005737,GO:0006950,GO:0007275,GO:0008150,GO:0009987,GO:0016020,GO:0032501,GO:0032502,GO:0033554,GO:0043581,GO:0044424,GO:0044464,GO:0044699,GO:0044707,GO:0044763,GO:0044767,GO:0048856,GO:0050896,GO:0051716			fuNOG[21]	03S4I@ascNOG,0H73U@dotNOG,0IXKH@euNOG,0PP5N@fuNOG,11ZPV@NOG,13RPZ@opiNOG,15E37@pleNOG	NA|NA|NA	S	Protein of unknown function (DUF1761)
	TAG5_C2_TRINITY_DN4314_c0_g1_i1len=252path=[2980:0-251][-1,2980,-2]	13684.SNOT_00805	3e-25	119	FG06235.1				fuNOG[21]	03PXR@ascNOG,0H5X9@dotNOG,0PJ3N@fuNOG,0XNQK@NOG,13HG1@opiNOG,159CN@pleNOG,KOG0254@euNOG	NA|NA|NA	G	Sugar (and other) transporter
	TAG5_C2_TRINITY_DN4314_c0_g2_i1len=686path=[1:0-685][-1,1,-2]	13684.SNOT_00805	1.1e-119	434.5	FG06235.1				fuNOG[21]	03PXR@ascNOG,0H5X9@dotNOG,0PJ3N@fuNOG,0XNQK@NOG,13HG1@opiNOG,159CN@pleNOG,KOG0254@euNOG	NA|NA|NA	G	Sugar (and other) transporter
	TAG5_C2_TRINITY_DN4314_c0_g3_i1len=218path=[1522:0-217][-1,1522,-2]	5022.CBX95104	1.4e-26	123.6	FG06235.1				fuNOG[21]	03PXR@ascNOG,0H5X9@dotNOG,0PJ3N@fuNOG,0XNQK@NOG,13HG1@opiNOG,159CN@pleNOG,KOG0254@euNOG	NA|NA|NA	G	Sugar (and other) transporter
	TAG5_C2_TRINITY_DN5928_c0_g1_i1len=211path=[249:0-210][-1,249,-2]	13684.SNOT_01163	3.1e-31	139	FDH1	GO:0003674,GO:0003824,GO:0005575,GO:0005622,GO:0005623,GO:0005737,GO:0005829,GO:0006082,GO:0008150,GO:0008152,GO:0008863,GO:0009056,GO:0009987,GO:0015942,GO:0016054,GO:0016491,GO:0016620,GO:0016903,GO:0019752,GO:0032787,GO:0042183,GO:0043436,GO:0044237,GO:0044248,GO:0044281,GO:0044282,GO:0044424,GO:0044444,GO:0044464,GO:0044710,GO:0044712,GO:0046395,GO:0055114,GO:0071704,GO:0072329,GO:1901575	K00122	FDH	fuNOG[21]	03K2Q@ascNOG,0H4E1@dotNOG,0PFPK@fuNOG,12R7X@opiNOG,15AIH@pleNOG,COG1052@NOG,KOG0069@euNOG	NA|NA|NA	C	D-isomer specific 2-hydroxyacid dehydrogenase, catalytic domain
	TAG5_C2_TRINITY_DN5938_c0_g1_i2len=668path=[5495:0-1721885:173-1753389:176-2071920:208-2143110:215-3632055:364-3736055:374-3972089:398-4032095:404-4423421:443-4543433:455-5592251:560-5672259:568-5682816:569-6365645:637-667][-1,5495,1885,3389,1920,3110,2055,6055,2089,2095,3421,3433,2251,2259,2816,5645,-2]	5022.CBX97959	1.6e-96	357.5	FG10132.1	GO:0000003,GO:0003006,GO:0007049,GO:0008150,GO:0009653,GO:0009987,GO:0010564,GO:0019953,GO:0019954,GO:0022402,GO:0022414,GO:0022603,GO:0030154,GO:0030435,GO:0030436,GO:0032502,GO:0034293,GO:0034305,GO:0034306,GO:0040020,GO:0042173,GO:0043934,GO:0043935,GO:0043937,GO:0043938,GO:0043939,GO:0043940,GO:0043941,GO:0044699,GO:0044763,GO:0044767,GO:0045595,GO:0045597,GO:0045881,GO:0048315,GO:0048518,GO:…			fuNOG[21]	03MYA@ascNOG,0H75A@dotNOG,0IJUF@euNOG,0PHPS@fuNOG,11JAY@NOG,13JZX@opiNOG,15CP9@pleNOG	NA|NA|NA	S	Inherit from ascNOG: GTP-binding protein EsdC
	TAG5_C2_TRINITY_DN5938_c0_g1_i3len=714path=[5495:0-1721885:173-1753389:176-2071920:208-2143110:215-3632055:364-3736055:374-3972089:398-4033754:404-4543433:455-5592251:560-5672259:568-5682816:569-6362884:637-713][-1,5495,1885,3389,1920,3110,2055,6055,2089,3754,3433,2251,2259,2816,2884,-2]	5022.CBX97959	1.6e-96	357.5	FG10132.1	GO:0000003,GO:0003006,GO:0007049,GO:0008150,GO:0009653,GO:0009987,GO:0010564,GO:0019953,GO:0019954,GO:0022402,GO:0022414,GO:0022603,GO:0030154,GO:0030435,GO:0030436,GO:0032502,GO:0034293,GO:0034305,GO:0034306,GO:0040020,GO:0042173,GO:0043934,GO:0043935,GO:0043937,GO:0043938,GO:0043939,GO:0043940,GO:0043941,GO:0044699,GO:0044763,GO:0044767,GO:0045595,GO:0045597,GO:0045881,GO:0048315,GO:0048518,GO:…			fuNOG[21]	03MYA@ascNOG,0H75A@dotNOG,0IJUF@euNOG,0PHPS@fuNOG,11JAY@NOG,13JZX@opiNOG,15CP9@pleNOG	NA|NA|NA	S	Inherit from ascNOG: GTP-binding protein EsdC
	TAG5_C2_TRINITY_DN5764_c0_g1_i1len=215path=[723:0-214][-1,723,-2]	13684.SNOT_08675	4.1e-18	95.1	ADH1	GO:0000947,GO:0000955,GO:0003674,GO:0003824,GO:0004022,GO:0005575,GO:0005622,GO:0005623,GO:0005737,GO:0005739,GO:0005759,GO:0005829,GO:0005886,GO:0005975,GO:0005996,GO:0006006,GO:0006007,GO:0006066,GO:0006067,GO:0006082,GO:0006091,GO:0006113,GO:0006115,GO:0006116,GO:0006139,GO:0006520,GO:0006725,GO:0006732,GO:0006733,GO:0006734,GO:0006753,GO:0006793,GO:0006796,GO:0006807,GO:0008150,GO:0008152,GO:…	K13953	ALCD22xi,ALCD23xi,ALCD24xi,ALCD25xi,ALCD26xi,ALCD2ir,ALCD2x	fuNOG[21]	03J33@ascNOG,0H6Q3@dotNOG,0PH61@fuNOG,12PRI@opiNOG,159E3@pleNOG,COG1064@NOG,KOG0023@euNOG	NA|NA|NA	Q	Alcohol dehydrogenase GroES-like domain
	TAG5_C2_TRINITY_DN5428_c0_g1_i1len=291path=[391:0-290][-1,391,-2]	426418.XP_001941044.1	4.5e-41	172.2	FG02386.1				fuNOG[21]	03QR4@ascNOG,0H42X@dotNOG,0IIU8@euNOG,0PKEE@fuNOG,112PD@NOG,13JTF@opiNOG,15D03@pleNOG	NA|NA|NA	G	Pectate lyase
	TAG5_C2_TRINITY_DN6442_c0_g1_i1len=205path=[183:0-204][-1,183,-2]	13684.SNOT_15467	1.4e-20	103.6	PGUG_00517	GO:0000003,GO:0000271,GO:0003006,GO:0003674,GO:0003824,GO:0005575,GO:0005618,GO:0005622,GO:0005623,GO:0005628,GO:0005737,GO:0005783,GO:0005886,GO:0005975,GO:0005976,GO:0006073,GO:0006074,GO:0006075,GO:0006950,GO:0007049,GO:0008150,GO:0008152,GO:0009058,GO:0009059,GO:0009250,GO:0009272,GO:0009277,GO:0009636,GO:0009653,GO:0009986,GO:0009987,GO:0010035,GO:0010038,GO:0010383,GO:0010927,GO:0016020,GO:…		13GS	fuNOG[21]	03JNN@ascNOG,0HABA@dotNOG,0IGHJ@euNOG,0PHUW@fuNOG,0YJG7@NOG,12Z1W@opiNOG,15B0N@pleNOG	NA|NA|NA	G	Glucanosyltransferase
	TAG5_C2_TRINITY_DN6423_c0_g1_i1len=259path=[1:0-258][-1,1,-2]	502779.XP_002797801.1	7.1e-15	84.7	FG08359.1				fuNOG[21]	03RIJ@ascNOG,0IWFH@euNOG,0M81D@euroNOG,0PNFK@fuNOG,11QEJ@NOG,12HHK@onyNOG,13PW5@opiNOG	NA|NA|NA	S	conserved hypothetical protein
	TAG5_C2_TRINITY_DN5533_c0_g1_i2len=712path=[753:0-5901321:591-711][-1,753,1321,-2]	13684.SNOT_08675	6.8e-71	271.9	ADH1	GO:0000947,GO:0000955,GO:0003674,GO:0003824,GO:0004022,GO:0005575,GO:0005622,GO:0005623,GO:0005737,GO:0005739,GO:0005759,GO:0005829,GO:0005886,GO:0005975,GO:0005996,GO:0006006,GO:0006007,GO:0006066,GO:0006067,GO:0006082,GO:0006091,GO:0006113,GO:0006115,GO:0006116,GO:0006139,GO:0006520,GO:0006725,GO:0006732,GO:0006733,GO:0006734,GO:0006753,GO:0006793,GO:0006796,GO:0006807,GO:0008150,GO:0008152,GO:…	K13953	ALCD22xi,ALCD23xi,ALCD24xi,ALCD25xi,ALCD26xi,ALCD2ir,ALCD2x	fuNOG[21]	03J33@ascNOG,0H6Q3@dotNOG,0PH61@fuNOG,12PRI@opiNOG,159E3@pleNOG,COG1064@NOG,KOG0023@euNOG	NA|NA|NA	Q	Alcohol dehydrogenase GroES-like domain
	TAG5_C2_TRINITY_DN5890_c1_g4_i1len=622path=[8762:0-621][-1,8762,-2]	13684.SNOT_03029	1e-76	291.6		GO:0005575,GO:0005576,GO:0005622,GO:0005623,GO:0044464	K17066		fuNOG[21]	03I9Z@ascNOG,0H395@dotNOG,0PFAS@fuNOG,135MM@opiNOG,15DHZ@pleNOG,COG2303@NOG,KOG1238@euNOG	NA|NA|NA	E	GMC oxidoreductase
	TAG5_C2_TRINITY_DN5890_c1_g6_i1len=451path=[10671:0-450][-1,10671,-2]	140110.NechaP101489	5.7e-67	258.8		GO:0005575,GO:0005576,GO:0005622,GO:0005623,GO:0044464	K17066		fuNOG[21]	03I9Z@ascNOG,0PFAS@fuNOG,0SGEC@hypNOG,0WW4H@necNOG,135MM@opiNOG,19QQF@sordNOG,COG2303@NOG,KOG1238@euNOG	NA|NA|NA	E	GMC oxidoreductase
	TAG5_C2_TRINITY_DN5890_c1_g3_i5len=1502path=[7881:0-1488007:149-1632001:164-1712009:172-17214073:173-26814169:269-28016157:281-5052343:506-113814593:1139-14083246:1409-141118437:1412-1501][-1,7881,8007,2001,2009,14073,14169,16157,2343,14593,3246,18437,-2]	861557.XP_003295729.1	3.5e-248	862.4		GO:0005575,GO:0005576,GO:0005622,GO:0005623,GO:0044464	K17066		fuNOG[21]	03I9Z@ascNOG,0H395@dotNOG,0PFAS@fuNOG,135MM@opiNOG,15DHZ@pleNOG,COG2303@NOG,KOG1238@euNOG	NA|NA|NA	E	GMC oxidoreductase
	TAG5_C2_TRINITY_DN5306_c0_g2_i1len=212path=[1752:0-211][-1,1752,-2]	5059.CADAFLAP00001549	6.8e-23	111.3	PGUG_04131	GO:0000139,GO:0000322,GO:0000323,GO:0000324,GO:0000329,GO:0003674,GO:0005215,GO:0005342,GO:0005575,GO:0005622,GO:0005623,GO:0005737,GO:0005739,GO:0005773,GO:0005774,GO:0005783,GO:0005789,GO:0005794,GO:0005795,GO:0005886,GO:0006066,GO:0006067,GO:0006068,GO:0006810,GO:0006811,GO:0006812,GO:0006820,GO:0006846,GO:0006847,GO:0008028,GO:0008150,GO:0008152,GO:0008324,GO:0008509,GO:0008514,GO:0008519,GO:…	K07034	ACtr	fuNOG[21]	03JVV@ascNOG,0IHVT@euNOG,0M75Y@euroNOG,0PGY4@fuNOG,12S5Q@opiNOG,COG1584@NOG	NA|NA|NA	S	GPR FUN34 family protein
	TAG5_C2_TRINITY_DN6037_c0_g1_i1len=844path=[7923:0-327096:33-337933:34-957995:96-1468046:147-15523:156-16129:162-22492:225-304172:305-305173:306-311179:312-314182:315-514382:515-515383:516-545413:546-605473:606-611479:612-612480:613-617485:618-843][-1,7923,7096,7933,7995,8046,23,29,92,172,173,179,182,382,383,413,473,479,480,485,-2]	13684.SNOT_06925	8e-131	471.9	ALD5	GO:0003674,GO:0003824,GO:0004029,GO:0004030,GO:0005575,GO:0005622,GO:0005623,GO:0005634,GO:0005737,GO:0005739,GO:0005759,GO:0005794,GO:0005829,GO:0006066,GO:0006067,GO:0006068,GO:0006082,GO:0006083,GO:0006090,GO:0006139,GO:0006725,GO:0006732,GO:0006733,GO:0006739,GO:0006740,GO:0006753,GO:0006793,GO:0006796,GO:0006807,GO:0006950,GO:0008150,GO:0008152,GO:0009056,GO:0009058,GO:0009117,GO:0009295,GO:…	K00128		fuNOG[21]	03JSM@ascNOG,0H5TB@dotNOG,0PFKN@fuNOG,12PWF@opiNOG,158YC@pleNOG,COG1012@NOG,KOG2450@euNOG	NA|NA|NA	C	Aldehyde dehydrogenase family
	TAG5_C2_TRINITY_DN6037_c0_g1_i5len=844path=[7923:0-327096:33-337933:34-957995:96-1468046:147-15523:156-16129:162-22492:225-304172:305-305173:306-311179:312-314182:315-514382:515-51510353:516-617485:618-843][-1,7923,7096,7933,7995,8046,23,29,92,172,173,179,182,382,10353,485,-2]	13684.SNOT_06925	1.9e-132	477.2	ALD5	GO:0003674,GO:0003824,GO:0004029,GO:0004030,GO:0005575,GO:0005622,GO:0005623,GO:0005634,GO:0005737,GO:0005739,GO:0005759,GO:0005794,GO:0005829,GO:0006066,GO:0006067,GO:0006068,GO:0006082,GO:0006083,GO:0006090,GO:0006139,GO:0006725,GO:0006732,GO:0006733,GO:0006739,GO:0006740,GO:0006753,GO:0006793,GO:0006796,GO:0006807,GO:0006950,GO:0008150,GO:0008152,GO:0009056,GO:0009058,GO:0009117,GO:0009295,GO:…	K00128		fuNOG[21]	03JSM@ascNOG,0H5TB@dotNOG,0PFKN@fuNOG,12PWF@opiNOG,158YC@pleNOG,COG1012@NOG,KOG2450@euNOG	NA|NA|NA	C	Aldehyde dehydrogenase family
	TAG5_C2_TRINITY_DN6037_c0_g1_i6len=254path=[7995:0-7311685:74-2416005:242-253][7995,11685,6005,-2]	148304.MAPG_08375T0	8.5e-33	144.4	ALD5	GO:0003674,GO:0003824,GO:0004029,GO:0004030,GO:0005575,GO:0005622,GO:0005623,GO:0005634,GO:0005737,GO:0005739,GO:0005759,GO:0005794,GO:0005829,GO:0006066,GO:0006067,GO:0006068,GO:0006082,GO:0006083,GO:0006090,GO:0006139,GO:0006725,GO:0006732,GO:0006733,GO:0006739,GO:0006740,GO:0006753,GO:0006793,GO:0006796,GO:0006807,GO:0006950,GO:0008150,GO:0008152,GO:0009056,GO:0009058,GO:0009117,GO:0009295,GO:…	K00128		fuNOG[21]	03JSM@ascNOG,0PFKN@fuNOG,0UD69@magNOG,12PWF@opiNOG,19IU6@sordNOG,COG1012@NOG,KOG2450@euNOG	NA|NA|NA	C	Aldehyde dehydrogenase family
	TAG5_C2_TRINITY_DN2934_c0_g1_i1len=209path=[553:0-208][-1,553,-2]	861557.XP_003303420.1	9.1e-08	60.1	TRX2	GO:0000011,GO:0000103,GO:0000302,GO:0000322,GO:0000323,GO:0000324,GO:0003674,GO:0003756,GO:0003824,GO:0005575,GO:0005622,GO:0005623,GO:0005634,GO:0005737,GO:0005739,GO:0005740,GO:0005758,GO:0005773,GO:0005829,GO:0006457,GO:0006464,GO:0006790,GO:0006810,GO:0006888,GO:0006890,GO:0006944,GO:0006950,GO:0006979,GO:0006996,GO:0007033,GO:0008150,GO:0008152,GO:0009056,GO:0009987,GO:0010035,GO:0015035,GO:…	K03671	PAPSR,RNDR1,RNDR2,RNDR3,RNDR4,RNTR1,RNTR2,RNTR3,RNTR4,THIORDXi,TRDR	fuNOG[21]	03TP7@ascNOG,0H8NK@dotNOG,0PQT5@fuNOG,13WAN@opiNOG,15EDS@pleNOG,COG0526@NOG,KOG0907@euNOG	NA|NA|NA	O	Thioredoxin
	TAG5_C2_TRINITY_DN6515_c0_g1_i1len=208path=[186:0-207][-1,186,-2]	33178.CADATEAP00001148	3.1e-28	129	ATG8	GO:0000003,GO:0000045,GO:0000139,GO:0000322,GO:0000323,GO:0000324,GO:0000329,GO:0000407,GO:0000421,GO:0000422,GO:0000746,GO:0000747,GO:0003674,GO:0005575,GO:0005622,GO:0005623,GO:0005634,GO:0005737,GO:0005773,GO:0005774,GO:0005776,GO:0005794,GO:0005829,GO:0005856,GO:0006605,GO:0006623,GO:0006810,GO:0006886,GO:0006888,GO:0006914,GO:0006915,GO:0006944,GO:0006950,GO:0006995,GO:0006996,GO:0007033,GO:…	K08341		fuNOG[21]	03RW6@ascNOG,0PNV6@fuNOG,11JAT@NOG,13R5H@opiNOG,KOG1654@euNOG	NA|NA|NA	U	Involved in cytoplasm to vacuole transport (Cvt) vesicles and autophagosomes formation. May mediate the delivery of the vesicles and autophagosomes to the vacuole via the microtubule cytoskeleton (By similarity)
	TAG5_C2_TRINITY_DN4939_c1_g1_i1len=341path=[1291:0-340][-1,1291,-2]	535722.XP_003173624.1	1e-45	187.6	ATP2	GO:0000166,GO:0000275,GO:0001882,GO:0001883,GO:0003674,GO:0003824,GO:0005215,GO:0005488,GO:0005575,GO:0005622,GO:0005623,GO:0005737,GO:0005739,GO:0005740,GO:0005743,GO:0005753,GO:0005754,GO:0005829,GO:0006139,GO:0006152,GO:0006163,GO:0006164,GO:0006195,GO:0006200,GO:0006725,GO:0006753,GO:0006754,GO:0006793,GO:0006796,GO:0006807,GO:0006810,GO:0006811,GO:0006812,GO:0006818,GO:0006839,GO:0008150,GO:…	K02133		fuNOG[21]	02XFC@arthNOG,03K72@ascNOG,0M32R@euroNOG,0PIAZ@fuNOG,12E7G@onyNOG,12R1P@opiNOG,COG0055@NOG,KOG1350@euNOG	NA|NA|NA	C	Produces ATP from ADP in the presence of a proton gradient across the membrane (By similarity)
	TAG5_C2_TRINITY_DN4436_c0_g1_i1len=224path=[1:0-223][-1,1,-2]	13684.SNOT_05001	5e-08	62					fuNOG[21]	041SK@ascNOG,0H9CD@dotNOG,0JJI7@euNOG,0PZG6@fuNOG,0Y3E6@NOG,14BS4@opiNOG,15CAK@pleNOG	NA|NA|NA	S	Inherit from NOG: Conserved hypothetical, protein
	TAG5_C2_TRINITY_DN6054_c0_g1_i1len=537path=[7881:0-981524:99-1521578:153-21211268:213-2361662:237-2401666:241-2971723:298-3021728:303-3391765:340-536][-1,7881,1524,1578,11268,1662,1666,1723,1728,1765]	13684.SNOT_11663	7.3e-78	295	TEF1	GO:0000166,GO:0001882,GO:0001883,GO:0002181,GO:0002182,GO:0003674,GO:0003676,GO:0003723,GO:0003746,GO:0005488,GO:0005525,GO:0005575,GO:0005576,GO:0005622,GO:0005623,GO:0005634,GO:0005737,GO:0005739,GO:0005829,GO:0005840,GO:0005853,GO:0005856,GO:0006403,GO:0006405,GO:0006409,GO:0006412,GO:0006414,GO:0006810,GO:0006913,GO:0008135,GO:0008150,GO:0008152,GO:0009058,GO:0009059,GO:0009987,GO:0010467,GO:…	K03231		fuNOG[21]	03IHI@ascNOG,0H48N@dotNOG,0PJIR@fuNOG,12P5E@opiNOG,15B5X@pleNOG,COG5256@NOG,KOG0052@euNOG	NA|NA|NA	J	This protein promotes the GTP-dependent binding of aminoacyl-tRNA to the A-site of ribosomes during protein biosynthesis (By similarity)
	TAG5_C2_TRINITY_DN4508_c0_g1_i1len=208path=[1:0-207][-1,1,-2]	535722.XP_003170952.1	1.4e-19	100.1	FG02220.1				fuNOG[21]	03IWK@ascNOG,0M41R@euroNOG,0PFYI@fuNOG,12GKX@onyNOG,12RJ0@opiNOG,COG1012@NOG,KOG2450@euNOG	NA|NA|NA	C	Aldehyde dehydrogenase
	TAG5_C2_TRINITY_DN3468_c0_g2_i1len=233path=[511:0-232][-1,511,-2]	5061.CADANGAP00011463	4.8e-23	111.7	FG02504.1	GO:0003674,GO:0003824,GO:0005575,GO:0005622,GO:0005623,GO:0005737,GO:0005829,GO:0005975,GO:0005996,GO:0006006,GO:0006007,GO:0006082,GO:0006091,GO:0006096,GO:0006099,GO:0006108,GO:0006113,GO:0008150,GO:0008152,GO:0009056,GO:0009060,GO:0009061,GO:0009987,GO:0015980,GO:0016020,GO:0016052,GO:0016491,GO:0016614,GO:0016615,GO:0019318,GO:0019320,GO:0019752,GO:0019898,GO:0043436,GO:0043648,GO:0044237,GO:…	K00026		fuNOG[21]	03JA0@ascNOG,0M7MQ@euroNOG,0MMI8@eurotNOG,0PGH8@fuNOG,12NJA@opiNOG,COG0039@NOG,KOG1494@euNOG	NA|NA|NA	C	Malate dehydrogenase, NAD-dependent
	TAG5_C2_TRINITY_DN5928_c3_g1_i1len=445path=[2974:0-1571110:158-444][-1,2974,1110,-2]	861557.XP_003304122.1	3.7e-79	299.3	FDH1	GO:0003674,GO:0003824,GO:0005575,GO:0005622,GO:0005623,GO:0005737,GO:0005829,GO:0006082,GO:0008150,GO:0008152,GO:0008863,GO:0009056,GO:0009987,GO:0015942,GO:0016054,GO:0016491,GO:0016620,GO:0016903,GO:0019752,GO:0032787,GO:0042183,GO:0043436,GO:0044237,GO:0044248,GO:0044281,GO:0044282,GO:0044424,GO:0044444,GO:0044464,GO:0044710,GO:0044712,GO:0046395,GO:0055114,GO:0071704,GO:0072329,GO:1901575	K00122	FDH	fuNOG[21]	03K2Q@ascNOG,0H4E1@dotNOG,0PFPK@fuNOG,12R7X@opiNOG,15AIH@pleNOG,COG1052@NOG,KOG0069@euNOG	NA|NA|NA	C	D-isomer specific 2-hydroxyacid dehydrogenase, catalytic domain
	TAG5_C2_TRINITY_DN5928_c3_g2_i1len=662path=[2036:0-661][-1,2036,-2]	13684.SNOT_01163	1.8e-67	260.4	FDH1	GO:0003674,GO:0003824,GO:0005575,GO:0005622,GO:0005623,GO:0005737,GO:0005829,GO:0006082,GO:0008150,GO:0008152,GO:0008863,GO:0009056,GO:0009987,GO:0015942,GO:0016054,GO:0016491,GO:0016620,GO:0016903,GO:0019752,GO:0032787,GO:0042183,GO:0043436,GO:0044237,GO:0044248,GO:0044281,GO:0044282,GO:0044424,GO:0044444,GO:0044464,GO:0044710,GO:0044712,GO:0046395,GO:0055114,GO:0071704,GO:0072329,GO:1901575	K00122	FDH	fuNOG[21]	03K2Q@ascNOG,0H4E1@dotNOG,0PFPK@fuNOG,12R7X@opiNOG,15AIH@pleNOG,COG1052@NOG,KOG0069@euNOG	NA|NA|NA	C	D-isomer specific 2-hydroxyacid dehydrogenase, catalytic domain
	TAG5_C2_TRINITY_DN6619_c0_g1_i1len=330path=[308:0-329][-1,308,-2]	441960.XP_002143225.1	2.4e-54	216.5	UGP1	GO:0000271,GO:0003674,GO:0003824,GO:0003983,GO:0005575,GO:0005622,GO:0005623,GO:0005634,GO:0005737,GO:0005829,GO:0005886,GO:0005975,GO:0005976,GO:0005977,GO:0005978,GO:0005984,GO:0005991,GO:0005992,GO:0006011,GO:0006073,GO:0006077,GO:0006078,GO:0006091,GO:0006112,GO:0006139,GO:0006725,GO:0006753,GO:0006793,GO:0006796,GO:0006807,GO:0006950,GO:0008150,GO:0008152,GO:0009058,GO:0009059,GO:0009117,GO:…	K00963	GALUi	fuNOG[21]	03MP8@ascNOG,0M5XF@euroNOG,0MHCH@eurotNOG,0PIQZ@fuNOG,12RPI@opiNOG,COG4284@NOG,KOG2638@euNOG	NA|NA|NA	G	UTP-glucose-1-phosphate uridylyltransferase Ugp1
	TAG5_C2_TRINITY_DN5771_c0_g1_i1len=358path=[2395:0-357][-1,2395,-2]	861557.XP_003295831.1	1.4e-55	220.7		GO:0003674,GO:0003824,GO:0005215,GO:0006139,GO:0006152,GO:0006163,GO:0006195,GO:0006200,GO:0006725,GO:0006753,GO:0006793,GO:0006796,GO:0006807,GO:0006810,GO:0006811,GO:0006812,GO:0006818,GO:0007275,GO:0008150,GO:0008152,GO:0008324,GO:0008553,GO:0009056,GO:0009116,GO:0009117,GO:0009119,GO:0009123,GO:0009125,GO:0009126,GO:0009128,GO:0009141,GO:0009143,GO:0009144,GO:0009146,GO:0009150,GO:0009154,GO:…	K01535		fuNOG[21]	03Q3P@ascNOG,0H609@dotNOG,0PFW2@fuNOG,12NKB@opiNOG,15977@pleNOG,COG0474@NOG,KOG0205@euNOG	NA|NA|NA	P	E1-E2 ATPase
	TAG5_C2_TRINITY_DN5771_c0_g4_i1len=211path=[189:0-210][-1,189,-2]	5022.CBX96783	7.3e-25	117.9		GO:0003674,GO:0003824,GO:0005215,GO:0006139,GO:0006152,GO:0006163,GO:0006195,GO:0006200,GO:0006725,GO:0006753,GO:0006793,GO:0006796,GO:0006807,GO:0006810,GO:0006811,GO:0006812,GO:0006818,GO:0007275,GO:0008150,GO:0008152,GO:0008324,GO:0008553,GO:0009056,GO:0009116,GO:0009117,GO:0009119,GO:0009123,GO:0009125,GO:0009126,GO:0009128,GO:0009141,GO:0009143,GO:0009144,GO:0009146,GO:0009150,GO:0009154,GO:…	K01535		fuNOG[21]	03Q3P@ascNOG,0H609@dotNOG,0PFW2@fuNOG,12NKB@opiNOG,15977@pleNOG,COG0474@NOG,KOG0205@euNOG	NA|NA|NA	P	E1-E2 ATPase
	TAG5_C2_TRINITY_DN5764_c0_g3_i1len=1199path=[1697:0-947280:948-1198][-1,1697,280,-2]	426418.XP_001939279.1	1.6e-176	624	ADH1	GO:0000947,GO:0000955,GO:0003674,GO:0003824,GO:0004022,GO:0005575,GO:0005622,GO:0005623,GO:0005737,GO:0005739,GO:0005759,GO:0005829,GO:0005886,GO:0005975,GO:0005996,GO:0006006,GO:0006007,GO:0006066,GO:0006067,GO:0006082,GO:0006091,GO:0006113,GO:0006115,GO:0006116,GO:0006139,GO:0006520,GO:0006725,GO:0006732,GO:0006733,GO:0006734,GO:0006753,GO:0006793,GO:0006796,GO:0006807,GO:0008150,GO:0008152,GO:…	K13953	ALCD22xi,ALCD23xi,ALCD24xi,ALCD25xi,ALCD26xi,ALCD2ir,ALCD2x	fuNOG[21]	03J33@ascNOG,0H6Q3@dotNOG,0PH61@fuNOG,12PRI@opiNOG,159E3@pleNOG,COG1064@NOG,KOG0023@euNOG	NA|NA|NA	Q	Alcohol dehydrogenase GroES-like domain
	TAG5_C2_TRINITY_DN2095_c0_g1_i1len=212path=[414:0-211][-1,414,-2]	861557.XP_003296096.1	3.3e-23	112.1	RPL16B	GO:0002181,GO:0003674,GO:0003676,GO:0003723,GO:0003735,GO:0005198,GO:0005488,GO:0005575,GO:0005622,GO:0005623,GO:0005634,GO:0005730,GO:0005737,GO:0005829,GO:0005840,GO:0006412,GO:0008150,GO:0008152,GO:0009058,GO:0009059,GO:0009987,GO:0010467,GO:0015934,GO:0019538,GO:0022625,GO:0022626,GO:0030529,GO:0031974,GO:0031981,GO:0032991,GO:0034645,GO:0043170,GO:0043226,GO:0043227,GO:0043228,GO:0043229,GO:…	K02872		fuNOG[21]	03MB3@ascNOG,0H6AF@dotNOG,0PHKH@fuNOG,12PR4@opiNOG,159JF@pleNOG,COG0102@NOG,KOG3204@euNOG	NA|NA|NA	J	Ribosomal protein L13
	TAG5_C2_TRINITY_DN5411_c1_g1_i1len=368path=[1:0-367][-1,1,-2]	5022.CBY00029	1.3e-10	69.7	FG04002.1				fuNOG[21]	03KE4@ascNOG,0H48G@dotNOG,0IFVJ@euNOG,0PKSM@fuNOG,0ZAZW@NOG,13NZG@opiNOG,15AIZ@pleNOG	NA|NA|NA	S	BTB/POZ domain
	TAG5_C2_TRINITY_DN5126_c1_g1_i1len=393path=[371:0-392][-1,371,-2]	148305.A4RBA8	1e-64	251.1	RPS9	GO:0000462,GO:0002181,GO:0003674,GO:0003676,GO:0003723,GO:0003735,GO:0005198,GO:0005488,GO:0005575,GO:0005622,GO:0005623,GO:0005634,GO:0005730,GO:0005737,GO:0005829,GO:0005840,GO:0006139,GO:0006364,GO:0006396,GO:0006412,GO:0006417,GO:0006448,GO:0006450,GO:0006725,GO:0006807,GO:0008150,GO:0008152,GO:0009058,GO:0009059,GO:0009889,GO:0009891,GO:0009893,GO:0009987,GO:0010467,GO:0010468,GO:0010556,GO:…	K02997		fuNOG[21]	03K4E@ascNOG,0PG10@fuNOG,0UDN0@magNOG,12RIB@opiNOG,19XWV@sordNOG,COG0522@NOG,KOG3301@euNOG	NA|NA|NA	J	Ribosomal protein S4/S9 N-terminal domain
	TAG5_C2_TRINITY_DN4644_c0_g1_i1len=224path=[558:0-223][-1,558,-2]	426418.XP_001942016.1	9.4e-31	137.5	ISU1	GO:0002097,GO:0002098,GO:0003674,GO:0003824,GO:0005488,GO:0005506,GO:0005575,GO:0005622,GO:0005623,GO:0005737,GO:0005739,GO:0005759,GO:0006091,GO:0006139,GO:0006396,GO:0006399,GO:0006400,GO:0006725,GO:0006807,GO:0006873,GO:0006875,GO:0006879,GO:0008033,GO:0008150,GO:0008152,GO:0008198,GO:0009058,GO:0009451,GO:0009987,GO:0010467,GO:0016043,GO:0016070,GO:0016226,GO:0016740,GO:0019538,GO:0019725,GO:…	K04488		fuNOG[21]	03RJF@ascNOG,0H77X@dotNOG,0PNQY@fuNOG,13RD6@opiNOG,15CT9@pleNOG,COG0822@NOG,KOG3361@euNOG	NA|NA|NA	C	NifU-like N terminal domain
	TAG5_C2_TRINITY_DN5568_c0_g2_i1len=234path=[1111:0-233][-1,1111,-2]	33178.CADATEAP00007182	8.9e-24	114	FG06924.1	GO:0002181,GO:0003674,GO:0003735,GO:0005198,GO:0005575,GO:0005622,GO:0005623,GO:0005737,GO:0005829,GO:0005840,GO:0006412,GO:0007275,GO:0008150,GO:0008152,GO:0009058,GO:0009059,GO:0009987,GO:0010467,GO:0015934,GO:0019538,GO:0022625,GO:0022626,GO:0030529,GO:0032501,GO:0032502,GO:0032991,GO:0034645,GO:0043170,GO:0043226,GO:0043228,GO:0043229,GO:0043232,GO:0043581,GO:0044237,GO:0044238,GO:0044249,GO:…	K02865		fuNOG[21]	03JMV@ascNOG,0M7EV@euroNOG,0MK3C@eurotNOG,0PGQQ@fuNOG,12PU2@opiNOG,COG0081@NOG,KOG1570@euNOG	NA|NA|NA	J	Ribosomal protein L1
	TAG5_C2_TRINITY_DN2060_c0_g1_i1len=274path=[252:0-273][-1,252,-2]	13684.SNOT_08226	2.9e-42	176	FBA1	GO:0003674,GO:0003824,GO:0004332,GO:0005575,GO:0005622,GO:0005623,GO:0005634,GO:0005737,GO:0005739,GO:0005829,GO:0005975,GO:0005996,GO:0006006,GO:0006007,GO:0006091,GO:0006094,GO:0006096,GO:0006810,GO:0006811,GO:0006820,GO:0006835,GO:0006865,GO:0008150,GO:0008152,GO:0009056,GO:0009058,GO:0009987,GO:0015711,GO:0015740,GO:0015800,GO:0015810,GO:0015849,GO:0016051,GO:0016052,GO:0016829,GO:0016830,GO:…	K01624	FBA,FBA2,FBA3	fuNOG[21]	03JKR@ascNOG,0H3YM@dotNOG,0PGPF@fuNOG,12R98@opiNOG,159BM@pleNOG,COG0191@NOG,KOG4153@euNOG	NA|NA|NA	G	Fructose-bisphosphate aldolase class-II
	TAG5_C2_TRINITY_DN6406_c0_g1_i1len=953path=[1:0-952][-1,1,-2]	515849.XP_001906394.1	4.8e-22	110.2	FG04471.1				fuNOG[21]	03WU7@ascNOG,0J8YW@euNOG,0PUM8@fuNOG,0YCI3@NOG,143FZ@opiNOG,19R8Q@sordNOG,1ADZB@sorNOG	NA|NA|NA
	TAG5_C2_TRINITY_DN7036_c0_g1_i1len=341path=[319:0-340][-1,319,-2]	1047171.EFQ32329	1.1e-25	120.6	FG10368.1	GO:0002181,GO:0002182,GO:0003674,GO:0003735,GO:0005198,GO:0005575,GO:0005622,GO:0005623,GO:0005634,GO:0005737,GO:0005829,GO:0005840,GO:0006412,GO:0006414,GO:0008150,GO:0008152,GO:0009058,GO:0009059,GO:0009987,GO:0010467,GO:0015934,GO:0019538,GO:0022625,GO:0022626,GO:0030529,GO:0032991,GO:0034645,GO:0043170,GO:0043226,GO:0043227,GO:0043228,GO:0043229,GO:0043231,GO:0043232,GO:0044237,GO:0044238,GO:…	K02942		fuNOG[21]	03UMW@ascNOG,0H8MQ@dotNOG,0PRWG@fuNOG,13W65@opiNOG,COG2058@NOG,KOG1762@euNOG	NA|NA|NA	J	60S acidic ribosomal protein P1
	TAG5_C2_TRINITY_DN7085_c0_g1_i1len=382path=[1:0-381][-1,1,-2]	1047171.EFQ27467	1.3e-13	80.9	FG06082.1				fuNOG[21]	03U29@ascNOG,0H8X4@dotNOG,0J0TM@euNOG,0PR6N@fuNOG,0YVAE@NOG,13UJ9@opiNOG	NA|NA|NA	S	Inherit from ascNOG: LEA domain protein
	TAG5_C2_TRINITY_DN5262_c0_g2_i1len=484path=[1:0-483][-1,1,-2]	5022.CBX93474	1.9e-07	61.2	PRM1	GO:0000003,GO:0000746,GO:0000747,GO:0000755,GO:0005575,GO:0005622,GO:0005623,GO:0005737,GO:0005886,GO:0005887,GO:0005937,GO:0006944,GO:0008150,GO:0009987,GO:0010033,GO:0016020,GO:0016021,GO:0016043,GO:0016044,GO:0019236,GO:0019953,GO:0022413,GO:0030427,GO:0031224,GO:0031226,GO:0032220,GO:0032505,GO:0042221,GO:0042995,GO:0043332,GO:0044424,GO:0044425,GO:0044459,GO:0044463,GO:0044464,GO:0044699,GO:…			fuNOG[21]	03NE1@ascNOG,0H5EW@dotNOG,0IIAG@euNOG,0PJR3@fuNOG,0Y6XC@NOG,12SAP@opiNOG,15CZD@pleNOG	NA|NA|NA	U	Inherit from ascNOG: Involved in cell fusion during mating by stabilizing the plasma membrane fusion event (By similarity)
	TAG5_C2_TRINITY_DN5262_c0_g3_i1len=312path=[2934:0-311][-1,2934,-2]	502779.XP_002795166.1	6.5e-30	135.2	PRM1	GO:0000003,GO:0000746,GO:0000747,GO:0000755,GO:0005575,GO:0005622,GO:0005623,GO:0005737,GO:0005886,GO:0005887,GO:0005937,GO:0006944,GO:0008150,GO:0009987,GO:0010033,GO:0016020,GO:0016021,GO:0016043,GO:0016044,GO:0019236,GO:0019953,GO:0022413,GO:0030427,GO:0031224,GO:0031226,GO:0032220,GO:0032505,GO:0042221,GO:0042995,GO:0043332,GO:0044424,GO:0044425,GO:0044459,GO:0044463,GO:0044464,GO:0044699,GO:…			fuNOG[21]	03NE1@ascNOG,0IIAG@euNOG,0M2WZ@euroNOG,0PJR3@fuNOG,0Y6XC@NOG,12HFP@onyNOG,12SAP@opiNOG	NA|NA|NA	U	plasma membrane fusion protein PRM1
	TAG5_C2_TRINITY_DN5223_c0_g1_i1len=403path=[1861:0-402][-1,1861,-2]	500485.XP_002563843.1	3.9e-20	102.4		GO:0003674,GO:0005215,GO:0006810,GO:0008150,GO:0008643,GO:0009987,GO:0015144,GO:0015145,GO:0015749,GO:0022857,GO:0022891,GO:0022892,GO:0034219,GO:0044699,GO:0044763,GO:0044765,GO:0051119,GO:0051179,GO:0051234,GO:0055085,GO:0071702,GO:1901476			fuNOG[21]	03M56@ascNOG,0M2X3@euroNOG,0MIR6@eurotNOG,0PFSV@fuNOG,0XNQK@NOG,12NG5@opiNOG,KOG0254@euNOG	NA|NA|NA	G	transporter
	TAG5_C2_TRINITY_DN5223_c1_g1_i1len=238path=[1:0-237][-1,1,-2]	5062.CADAORAP00008597	2.4e-18	96.3		GO:0003674,GO:0005215,GO:0006810,GO:0008150,GO:0008643,GO:0009987,GO:0015144,GO:0015145,GO:0015749,GO:0022857,GO:0022891,GO:0022892,GO:0034219,GO:0044699,GO:0044763,GO:0044765,GO:0051119,GO:0051179,GO:0051234,GO:0055085,GO:0071702,GO:1901476			fuNOG[21]	03M56@ascNOG,0PFSV@fuNOG,0XNQK@NOG,12NG5@opiNOG,KOG0254@euNOG	NA|NA|NA	G	transporter
	TAG5_C2_TRINITY_DN5207_c0_g1_i1len=363path=[3072:0-1151042:116-1182491:119-362][-1,3072,1042,2491,-2]	1047171.EFQ36028	2.6e-29	133.3		GO:0005575,GO:0005576	K08095		fuNOG[21]	03Q21@ascNOG,0H6X7@dotNOG,0IQ8Z@euNOG,0PMSQ@fuNOG,0YD63@NOG,13NIM@opiNOG	NA|NA|NA	G	Cutinase
	TAG5_C2_TRINITY_DN5207_c0_g2_i1len=344path=[1885:0-2821564:283-343][-1,1885,1564,-2]	526221.XP_003003878.1	1.5e-17	94		GO:0005575,GO:0005576	K08095		fuNOG[21]	03Q21@ascNOG,0IQ8Z@euNOG,0PMSQ@fuNOG,0YD63@NOG,13NIM@opiNOG,19KW0@sordNOG	NA|NA|NA	G	Cutinase
	TAG5_C2_TRINITY_DN5207_c0_g3_i1len=835path=[813:0-2511042:252-2541045:255-7731564:774-834][-1,813,1042,1045,1564,-2]	526221.XP_003003878.1	5e-56	223		GO:0005575,GO:0005576	K08095		fuNOG[21]	03Q21@ascNOG,0IQ8Z@euNOG,0PMSQ@fuNOG,0YD63@NOG,13NIM@opiNOG,19KW0@sordNOG	NA|NA|NA	G	Cutinase
	TAG5_C2_TRINITY_DN4464_c0_g2_i1len=602path=[855:0-601][-1,855,-2]	148304.MAPG_05113T0	1.6e-12	78.2		GO:0008150,GO:0044046,GO:0044403,GO:0044419,GO:0051701,GO:0051704,GO:0052047,GO:0052048,GO:0052051,GO:0052211			fuNOG[21]	03Y0J@ascNOG,0JBG5@euNOG,0PV0K@fuNOG,0UCK4@magNOG,0Z08M@NOG,143HG@opiNOG,19X7J@sordNOG	NA|NA|NA
	TAG5_C2_TRINITY_DN4463_c1_g1_i1len=562path=[540:0-561][-1,540,-2]	441959.XP_002481482.1	1e-12	77.8					fuNOG[21]	03UJF@ascNOG,0J297@euNOG,0M97A@euroNOG,0MPA9@eurotNOG,0PRTR@fuNOG,0YW1H@NOG,13W5G@opiNOG	NA|NA|NA	O	chaperone heat shock protein
	TAG5_C2_TRINITY_DN7147_c0_g1_i1len=221path=[199:0-220][-1,199,-2]	13684.SNOT_06335	5.5e-08	61.6	FG01829.1		K01785		fuNOG[21]	03PET@ascNOG,0H5Z9@dotNOG,0PJ9W@fuNOG,12QR4@opiNOG,159CB@pleNOG,COG2017@NOG,KOG1604@euNOG	NA|NA|NA	G	Aldose 1-epimerase
	TAG5_C2_TRINITY_DN7155_c0_g1_i1len=217path=[1:0-216][-1,1,-2]	500485.XP_002559151.1	9.2e-23	110.9	FG05882.1		K08178		fuNOG[21]	03K9N@ascNOG,0IDZW@euNOG,0M43Q@euroNOG,0MJP4@eurotNOG,0PF8Z@fuNOG,0XSSD@NOG,12QF6@opiNOG	NA|NA|NA	G	carboxylic acid transport protein
	TAG5_C2_TRINITY_DN5579_c0_g1_i1len=395path=[923:0-394][-1,923,-2]	162425.CADANIAP00000647	2.3e-32	143.7		GO:0003674,GO:0003824,GO:0005575,GO:0005576,GO:0005975,GO:0008150,GO:0008152,GO:0009056,GO:0009987,GO:0016052,GO:0016787,GO:0016788,GO:0044237,GO:0044238,GO:0044262,GO:0044275,GO:0044723,GO:0044724,GO:0050525,GO:0052689,GO:0071704,GO:1901575	K08095		fuNOG[21]	03TEK@ascNOG,0IYHV@euNOG,0MCEC@euroNOG,0MPPZ@eurotNOG,0PQGW@fuNOG,0YI3Y@NOG,13TXG@opiNOG	NA|NA|NA	G	Catalyzes the hydrolysis of cutin, a polyester that forms the structure of plant cuticle
	TAG5_C2_TRINITY_DN533_c0_g1_i1len=892path=[1:0-891][-1,1,-2]	246410.XP_001240648.1	1.1e-31	141.7	FG10132.1	GO:0000003,GO:0003006,GO:0007049,GO:0008150,GO:0009653,GO:0009987,GO:0010564,GO:0019953,GO:0019954,GO:0022402,GO:0022414,GO:0022603,GO:0030154,GO:0030435,GO:0030436,GO:0032502,GO:0034293,GO:0034305,GO:0034306,GO:0040020,GO:0042173,GO:0043934,GO:0043935,GO:0043937,GO:0043938,GO:0043939,GO:0043940,GO:0043941,GO:0044699,GO:0044763,GO:0044767,GO:0045595,GO:0045597,GO:0045881,GO:0048315,GO:0048518,GO:…			fuNOG[21]	03MYA@ascNOG,0IJUF@euNOG,0M33U@euroNOG,0PHPS@fuNOG,11JAY@NOG,12HDX@onyNOG,13JZX@opiNOG	NA|NA|NA	S	GTP-binding protein EsdC
	TAG5_C2_TRINITY_DN4531_c0_g1_i1len=230path=[1172:0-229][-1,1172,-2]	140110.NechaP58288	3.1e-21	105.9	FG09552.1				fuNOG[21]	03V3I@ascNOG,0J30H@euNOG,0PSCI@fuNOG,0SB9Q@hypNOG,0WYZJ@necNOG,122Q2@NOG,13WH9@opiNOG,19JPT@sordNOG	NA|NA|NA	S	Inherit from ascNOG: ThiJ PfpI family protein
	TAG5_C2_TRINITY_DN4578_c0_g1_i1len=921path=[1:0-920][-1,1,-2]	426418.XP_001938726.1	5.3e-48	196.4	PGUG_05861	GO:0000082,GO:0000122,GO:0000166,GO:0000278,GO:0001882,GO:0001883,GO:0003674,GO:0003824,GO:0004672,GO:0004674,GO:0005488,GO:0005524,GO:0005575,GO:0005622,GO:0005623,GO:0005634,GO:0005737,GO:0005829,GO:0006355,GO:0006357,GO:0006464,GO:0006468,GO:0006793,GO:0006796,GO:0006810,GO:0007049,GO:0007068,GO:0007070,GO:0007154,GO:0007165,GO:0008150,GO:0008152,GO:0008643,GO:0008645,GO:0009743,GO:0009746,GO:…			fuNOG[21]	03N1H@ascNOG,0H3WX@dotNOG,0PJ55@fuNOG,12P3J@opiNOG,15AWR@pleNOG,COG0515@NOG,KOG0583@euNOG	NA|NA|NA	T	S_TKc
	TAG5_C2_TRINITY_DN4554_c0_g1_i1len=1620path=[1257:0-992630:993-993631:994-1186824:1187-1619][-1,1257,630,631,824,-2]	13684.SNOT_04635	5e-14	82.4	FG00450.1				fuNOG[21]	03TS3@ascNOG,0H8JC@dotNOG,0J0YA@euNOG,0PR5J@fuNOG,127BE@NOG,13UP5@opiNOG,15AIU@pleNOG	NA|NA|NA	S	Inherit from ascNOG: Conserved hypothetical protein
	TAG5_C2_TRINITY_DN2323_c0_g1_i1len=273path=[1:0-272][-1,1,-2]	5022.CBX94996	3.4e-35	152.5	OPS1	GO:0003674,GO:0005215,GO:0005216,GO:0005575,GO:0005622,GO:0005623,GO:0005737,GO:0005739,GO:0005886,GO:0005933,GO:0006810,GO:0006811,GO:0007275,GO:0008150,GO:0009987,GO:0015075,GO:0015267,GO:0016020,GO:0016021,GO:0022803,GO:0022838,GO:0022857,GO:0022891,GO:0022892,GO:0031224,GO:0032501,GO:0032502,GO:0034220,GO:0043226,GO:0043227,GO:0043229,GO:0043231,GO:0043581,GO:0044424,GO:0044425,GO:0044444,GO:…			fuNOG[21]	03N54@ascNOG,0H6I0@dotNOG,0IGGA@euNOG,0PJ6T@fuNOG,13I7X@opiNOG,15AMN@pleNOG,COG5524@NOG	NA|NA|NA	S	Bac_rhodopsin
	TAG5_C2_TRINITY_DN3448_c0_g1_i1len=509path=[555:0-251298:252-508][-1,555,298,-2]	502779.XP_002797758.1	8.9e-37	158.7					fuNOG[21]	03TV5@ascNOG,0J1AV@euNOG,0M94V@euroNOG,0PRAU@fuNOG,0Y4B4@NOG,12IB4@onyNOG,13VG5@opiNOG	NA|NA|NA
	TAG5_C2_TRINITY_DN2587_c0_g1_i1len=210path=[188:0-209][-1,188,-2]	29875.EHK27053	6.3e-21	104.8	FG02839.1	GO:0005575,GO:0016020	K03305		fuNOG[21]	03N6U@ascNOG,0PFC6@fuNOG,0SIWJ@hypNOG,12QTM@opiNOG,19IVE@sordNOG,COG3104@NOG,KOG1237@euNOG	NA|NA|NA	E	POT family
	TAG5_C2_TRINITY_DN2716_c0_g1_i1len=235path=[1:0-234][-1,1,-2]	5180.EDO02572	1.3e-25	120.6		GO:0005575,GO:0005576			fuNOG[21]	03K2Y@ascNOG,0IFE6@euNOG,0PH5P@fuNOG,11WTG@NOG,12RZ5@opiNOG	NA|NA|NA	S	fasciclin domain family
	TAG5_C2_TRINITY_DN2713_c0_g1_i1len=296path=[727:0-295][-1,727,-2]	500485.XP_002559235.1	4.1e-15	85.9		GO:0003674,GO:0003824,GO:0005575,GO:0005576,GO:0005975,GO:0006629,GO:0008150,GO:0008152,GO:0009056,GO:0009987,GO:0016042,GO:0016052,GO:0016787,GO:0016788,GO:0044237,GO:0044238,GO:0044262,GO:0044275,GO:0044710,GO:0044723,GO:0044724,GO:0050525,GO:0052689,GO:0071704,GO:1901575			fuNOG[21]	03TFT@ascNOG,0IZ4T@euNOG,0M8HU@euroNOG,0MN6Q@eurotNOG,0PPRU@fuNOG,122XJ@NOG,13TC4@opiNOG	NA|NA|NA	S	cutinase
	TAG5_C2_TRINITY_DN2497_c0_g1_i1len=910path=[1:0-909][-1,1,-2]	1047171.EFQ35170	1.7e-55	221.5	FG03695.1				fuNOG[21]	03RJ1@ascNOG,0H72T@dotNOG,0IWNJ@euNOG,0PMY2@fuNOG,121KN@NOG,13QCD@opiNOG	NA|NA|NA	S	Glycosyl hydrolase family 61
	TAG5_C2_TRINITY_DN4394_c0_g2_i1len=803path=[1:0-802][-1,1,-2]	5507.FOXG_04105P0	1.2e-43	181.8	FG02173.1	GO:0003674,GO:0003824,GO:0005198,GO:0005199,GO:0005575,GO:0005576,GO:0005618,GO:0005622,GO:0005623,GO:0005737,GO:0005783,GO:0005886,GO:0005933,GO:0005934,GO:0006139,GO:0006152,GO:0006163,GO:0006195,GO:0006200,GO:0006725,GO:0006753,GO:0006793,GO:0006796,GO:0006807,GO:0006810,GO:0006886,GO:0008104,GO:0008150,GO:0008152,GO:0009056,GO:0009116,GO:0009117,GO:0009119,GO:0009123,GO:0009125,GO:0009126,GO:…			fuNOG[21]	03M5B@ascNOG,0IKG6@euNOG,0PI72@fuNOG,0SH4R@hypNOG,11W61@NOG,13K3F@opiNOG,19RK7@sordNOG	NA|NA|NA	S	Inherit from ascNOG: Component of the outer cell wall layer. Required for stability of the cell wall and for optimal growth. Required for resistance against several antifungal and cell wall-perturbing agents
	TAG5_C2_TRINITY_DN4309_c0_g1_i1len=717path=[1095:0-346401:347-716][-1,1095,401,-2]	1047171.EFQ26295	1.5e-16	91.7					fuNOG[21]	03VJK@ascNOG,0H8Q9@dotNOG,0J4XH@euNOG,0PSYU@fuNOG,0Y4E6@NOG,13Y0M@opiNOG	NA|NA|NA
	TAG5_C2_TRINITY_DN4356_c0_g5_i1len=264path=[485:0-263][-1,485,-2]	515849.XP_001909466.1	1.2e-08	64.3					fuNOG[21]	03TF1@ascNOG,0IYQ4@euNOG,0PQ87@fuNOG,0XSGW@NOG,13TX0@opiNOG,19W3I@sordNOG,1A8TW@sorNOG	NA|NA|NA	S	Glycosyl hydrolase catalytic core
	TAG5_C2_TRINITY_DN6600_c0_g1_i1len=223path=[201:0-222][-1,201,-2]	578458.XP_003032820.1	1.6e-14	83.6	FG08003.1	GO:0005575,GO:0005576			fuNOG[21]	0IEQT@euNOG,0PH0V@fuNOG,0XR12@NOG,12PJW@opiNOG	NA|NA|NA
	TAG5_C2_TRINITY_DN4863_c0_g1_i1len=415path=[393:0-414][-1,393,-2]	5057.CADACLAP00003638	2.9e-14	83.2	FG00173.1				fuNOG[21]	03PAC@ascNOG,0IHNQ@euNOG,0M3V7@euroNOG,0PJVM@fuNOG,12PP1@opiNOG,COG2273@NOG	NA|NA|NA	G	Cell wall glucanase
	TAG5_C2_TRINITY_DN4863_c0_g2_i1len=220path=[785:0-219][-1,785,-2]	1047171.EFQ33530	1.9e-17	93.2	FG03017.1				fuNOG[21]	03N9P@ascNOG,0H6T4@dotNOG,0IHVS@euNOG,0PJB2@fuNOG,13M6K@opiNOG,COG2273@NOG	NA|NA|NA	G	Glycosyl hydrolases family 16
	TAG5_C2_TRINITY_DN1176_c0_g1_i1len=430path=[1:0-429][-1,1,-2]	33178.CADATEAP00008083	2.5e-32	143.7					fuNOG[21]	03KAE@ascNOG,0IEY0@euNOG,0PFKR@fuNOG,11JXK@NOG,12PYY@opiNOG	NA|NA|NA	S	Inherit from opiNOG: NAD dependent epimerase dehydratase
	TAG5_C2_TRINITY_DN4771_c0_g1_i1len=237path=[447:0-236][-1,447,-2]	13684.SNOT_08289	1.8e-19	100.1	FG02386.1				fuNOG[21]	03QR4@ascNOG,0H42X@dotNOG,0IIU8@euNOG,0PKEE@fuNOG,112PD@NOG,13JTF@opiNOG,15D03@pleNOG	NA|NA|NA	G	Pectate lyase
	TAG5_C2_TRINITY_DN228_c0_g1_i1len=205path=[403:0-204][-1,403,-2]	526221.XP_003008270.1	1.3e-09	66.6	OPS1	GO:0003674,GO:0005215,GO:0005216,GO:0005575,GO:0005622,GO:0005623,GO:0005737,GO:0005739,GO:0005886,GO:0005933,GO:0006810,GO:0006811,GO:0007275,GO:0008150,GO:0009987,GO:0015075,GO:0015267,GO:0016020,GO:0016021,GO:0022803,GO:0022838,GO:0022857,GO:0022891,GO:0022892,GO:0031224,GO:0032501,GO:0032502,GO:0034220,GO:0043226,GO:0043227,GO:0043229,GO:0043231,GO:0043581,GO:0044424,GO:0044425,GO:0044444,GO:…			fuNOG[21]	03N54@ascNOG,0IGGA@euNOG,0PJ6T@fuNOG,13I7X@opiNOG,COG5524@NOG	NA|NA|NA	S	ion channel activity
	TAG5_C2_TRINITY_DN286_c0_g1_i1len=313path=[291:0-312][-1,291,-2]	29850.GGTG_04273T0	1.8e-18	97.1	FG06267.1				fuNOG[21]	03USI@ascNOG,0J3E3@euNOG,0PSKY@fuNOG,0UE80@magNOG,0Y1E7@NOG,13XKV@opiNOG,19T91@sordNOG	NA|NA|NA
	TAG5_C2_TRINITY_DN5749_c0_g1_i1len=257path=[235:0-256][-1,235,-2]	40559.EDN31570	7.4e-16	88.2	FG10089.1	GO:0000003,GO:0003006,GO:0005575,GO:0005618,GO:0005622,GO:0005623,GO:0005737,GO:0005739,GO:0005783,GO:0005886,GO:0007049,GO:0007275,GO:0008150,GO:0009272,GO:0009277,GO:0009653,GO:0009986,GO:0009987,GO:0010927,GO:0016020,GO:0016043,GO:0019953,GO:0022402,GO:0022413,GO:0022414,GO:0022607,GO:0030154,GO:0030312,GO:0030435,GO:0030437,GO:0030476,GO:0031160,GO:0031505,GO:0032501,GO:0032502,GO:0032505,GO:…			fuNOG[21]	03R1X@ascNOG,0IW1T@euNOG,0PNH7@fuNOG,11JI6@NOG,13QIE@opiNOG	NA|NA|NA	S	GPI-anchored cell wall organization protein Ecm33
	TAG5_C2_TRINITY_DN5749_c1_g1_i1len=813path=[957:0-5331679:534-812][-1,957,1679,-2]	40559.EDN31570	1.4e-60	238.4	FG10089.1	GO:0000003,GO:0003006,GO:0005575,GO:0005618,GO:0005622,GO:0005623,GO:0005737,GO:0005739,GO:0005783,GO:0005886,GO:0007049,GO:0007275,GO:0008150,GO:0009272,GO:0009277,GO:0009653,GO:0009986,GO:0009987,GO:0010927,GO:0016020,GO:0016043,GO:0019953,GO:0022402,GO:0022413,GO:0022414,GO:0022607,GO:0030154,GO:0030312,GO:0030435,GO:0030437,GO:0030476,GO:0031160,GO:0031505,GO:0032501,GO:0032502,GO:0032505,GO:…			fuNOG[21]	03R1X@ascNOG,0IW1T@euNOG,0PNH7@fuNOG,11JI6@NOG,13QIE@opiNOG	NA|NA|NA	S	GPI-anchored cell wall organization protein Ecm33
	TAG5_C2_TRINITY_DN5771_c0_g2_i1len=538path=[377:0-203558:204-537][-1,377,558,-2]	140110.NechaP77500	3.7e-65	253.1		GO:0003674,GO:0003824,GO:0005215,GO:0006139,GO:0006152,GO:0006163,GO:0006195,GO:0006200,GO:0006725,GO:0006753,GO:0006793,GO:0006796,GO:0006807,GO:0006810,GO:0006811,GO:0006812,GO:0006818,GO:0007275,GO:0008150,GO:0008152,GO:0008324,GO:0008553,GO:0009056,GO:0009116,GO:0009117,GO:0009119,GO:0009123,GO:0009125,GO:0009126,GO:0009128,GO:0009141,GO:0009143,GO:0009144,GO:0009146,GO:0009150,GO:0009154,GO:…	K01535		fuNOG[21]	03Q3P@ascNOG,0PFW2@fuNOG,0SHRN@hypNOG,0WU6S@necNOG,12NKB@opiNOG,19IFI@sordNOG,COG0474@NOG,KOG0205@euNOG	NA|NA|NA	P	Cation_ATPase_N
	TAG5_C2_TRINITY_DN5733_c0_g3_i1len=356path=[334:0-355][-1,334,-2]	336963.XP_002584769.1	9.4e-41	171.4	GAS1	GO:0000902,GO:0000910,GO:0000917,GO:0000936,GO:0003674,GO:0003824,GO:0005575,GO:0005576,GO:0005618,GO:0005621,GO:0005622,GO:0005623,GO:0005634,GO:0005737,GO:0005739,GO:0005886,GO:0005975,GO:0005976,GO:0006073,GO:0006074,GO:0006342,GO:0006355,GO:0007049,GO:0007163,GO:0007275,GO:0008150,GO:0008152,GO:0009272,GO:0009277,GO:0009653,GO:0009889,GO:0009890,GO:0009892,GO:0009897,GO:0009986,GO:0009987,GO:…		13GS	fuNOG[21]	03IJ5@ascNOG,0IE1M@euNOG,0M3I3@euroNOG,0PFK7@fuNOG,0Z2A2@NOG,12GY0@onyNOG,12S2R@opiNOG	NA|NA|NA	S	1,3-beta-glucanosyltransferase
	TAG5_C2_TRINITY_DN6245_c0_g1_i1len=222path=[200:0-221][-1,200,-2]	13684.SNOT_02641	2.2e-11	73.2	PGUG_00461	GO:0005575,GO:0005622,GO:0005623,GO:0005737,GO:0005783,GO:0005789,GO:0006984,GO:0007154,GO:0007165,GO:0008150,GO:0009987,GO:0012505,GO:0016020,GO:0023052,GO:0031090,GO:0042175,GO:0043226,GO:0043227,GO:0043229,GO:0043231,GO:0044422,GO:0044424,GO:0044425,GO:0044432,GO:0044444,GO:0044446,GO:0044464,GO:0044699,GO:0044700,GO:0044763,GO:0050789,GO:0050794,GO:0050896,GO:0051716,GO:0065007			fuNOG[21]	03J0E@ascNOG,0H6C3@dotNOG,0PI15@fuNOG,0XREM@NOG,13HYK@opiNOG,15B7I@pleNOG,KOG2357@euNOG	NA|NA|NA	S	Protein of unknown function (DUF1682)
	TAG5_C2_TRINITY_DN5411_c1_g2_i1len=500path=[1376:0-499][-1,1376,-2]	40559.EDN19110	1.2e-54	218	FG04002.1				fuNOG[21]	03KE4@ascNOG,0IFVJ@euNOG,0PKSM@fuNOG,0ZAZW@NOG,13NZG@opiNOG	NA|NA|NA	S	Conserved hypothetical protein
	TAG5_C2_TRINITY_DN5108_c0_g4_i1len=250path=[1149:0-249][-1,1149,-2]	578455.XP_003654671.1	9.5e-16	87.8					fuNOG[21]	03VII@ascNOG,0CV85@chaNOG,0J0Z6@euNOG,0PT36@fuNOG,11UKS@NOG,13XB9@opiNOG,19TDR@sordNOG,1ACGV@sorNOG	NA|NA|NA	S	Rare lipoprotein A (RlpA)-like double-psi beta-barrel
	TAG5_C2_TRINITY_DN6545_c0_g1_i1len=233path=[1:0-232][-1,1,-2]	441959.XP_002481561.1	1.8e-32	143.3	SOD1	GO:0000003,GO:0000187,GO:0000302,GO:0000303,GO:0000737,GO:0000902,GO:0000904,GO:0001300,GO:0001306,GO:0001315,GO:0001320,GO:0001323,GO:0001324,GO:0001508,GO:0001541,GO:0001775,GO:0001817,GO:0001819,GO:0001890,GO:0001894,GO:0001895,GO:0001932,GO:0001934,GO:0002064,GO:0002093,GO:0002262,GO:0002376,GO:0002520,GO:0002576,GO:0002682,GO:0002694,GO:0003006,GO:0003008,GO:0003012,GO:0003013,GO:0003015,GO:…	K04565		fuNOG[21]	03R53@ascNOG,0M5FM@euroNOG,0MN9T@eurotNOG,0PN4F@fuNOG,13PTD@opiNOG,COG2032@NOG,KOG0441@euNOG	NA|NA|NA	P	Destroys radicals which are normally produced within the cells and which are toxic to biological systems (By similarity)
	TAG5_C2_TRINITY_DN5568_c0_g1_i2len=430path=[408:0-161547:162-429][-1,408,547,-2]	222929.XP_003070173.1	8.4e-68	261.5	FG06924.1	GO:0002181,GO:0003674,GO:0003735,GO:0005198,GO:0005575,GO:0005622,GO:0005623,GO:0005737,GO:0005829,GO:0005840,GO:0006412,GO:0007275,GO:0008150,GO:0008152,GO:0009058,GO:0009059,GO:0009987,GO:0010467,GO:0015934,GO:0019538,GO:0022625,GO:0022626,GO:0030529,GO:0032501,GO:0032502,GO:0032991,GO:0034645,GO:0043170,GO:0043226,GO:0043228,GO:0043229,GO:0043232,GO:0043581,GO:0044237,GO:0044238,GO:0044249,GO:…	K02865		fuNOG[21]	03JMV@ascNOG,0M7EV@euroNOG,0PGQQ@fuNOG,12DSS@onyNOG,12PU2@opiNOG,COG0081@NOG,KOG1570@euNOG	NA|NA|NA	J	60S ribosomal protein L1
	TAG5_C2_TRINITY_DN4631_c0_g1_i1len=255path=[859:0-10615:107-254][-1,859,15,-2]	554155.XP_002849585.1	5.2e-17	92	FG07554.1	GO:0003674,GO:0005488,GO:0005501,GO:0005503,GO:0005575,GO:0005623,GO:0005886,GO:0008150,GO:0008289,GO:0009314,GO:0009416,GO:0009628,GO:0016020,GO:0016021,GO:0016918,GO:0019840,GO:0019842,GO:0031224,GO:0036094,GO:0044425,GO:0044464,GO:0050896,GO:0071944			fuNOG[21]	03IJX@ascNOG,0IKHZ@euNOG,0M3D4@euroNOG,0PJV8@fuNOG,12G14@onyNOG,13PAC@opiNOG,COG5524@NOG	NA|NA|NA	S	Bac_rhodopsin
	TAG5_C2_TRINITY_DN2697_c0_g1_i1len=214path=[380:0-213][-1,380,-2]	5022.CBY01101	3.6e-17	91.7	SCONC	GO:0000075,GO:0000077,GO:0000080,GO:0000082,GO:0000084,GO:0000086,GO:0000151,GO:0000278,GO:0000775,GO:0000776,GO:0000910,GO:0000920,GO:0000921,GO:0003674,GO:0003676,GO:0003677,GO:0003688,GO:0003824,GO:0004842,GO:0005488,GO:0005515,GO:0005575,GO:0005622,GO:0005623,GO:0005634,GO:0005654,GO:0005694,GO:0005737,GO:0005829,GO:0006325,GO:0006461,GO:0006464,GO:0006508,GO:0006511,GO:0006513,GO:0006873,GO:…	K03094		fuNOG[21]	03R4S@ascNOG,0H79Q@dotNOG,0PN0Q@fuNOG,13PVA@opiNOG,157PM@pleNOG,COG5201@NOG,KOG1724@euNOG	NA|NA|NA	O	Skp1 family, dimerisation domain
	TAG5_C2_TRINITY_DN5890_c1_g3_i2len=1682path=[1660:0-3632001:364-3712009:372-3722010:373-4732111:474-4742112:475-7052343:706-13382976:1339-16083246:1609-16113249:1612-1681][-1,1660,2001,2009,2010,2111,2112,2343,2976,3246,3249,-2]	861557.XP_003295729.1	1.2e-279	967.2		GO:0005575,GO:0005576,GO:0005622,GO:0005623,GO:0044464	K17066		fuNOG[21]	03I9Z@ascNOG,0H395@dotNOG,0PFAS@fuNOG,135MM@opiNOG,15DHZ@pleNOG,COG2303@NOG,KOG1238@euNOG	NA|NA|NA	E	GMC oxidoreductase
	TAG5_C2_TRINITY_DN5890_c1_g3_i3len=1482path=[7881:0-1488007:149-1632001:164-1712009:172-17214073:173-26814169:269-28016157:281-5052343:506-11382976:1139-14083246:1409-14113249:1412-1481][-1,7881,8007,2001,2009,14073,14169,16157,2343,2976,3246,3249,-2]	861557.XP_003295729.1	6e-248	861.7		GO:0005575,GO:0005576,GO:0005622,GO:0005623,GO:0044464	K17066		fuNOG[21]	03I9Z@ascNOG,0H395@dotNOG,0PFAS@fuNOG,135MM@opiNOG,15DHZ@pleNOG,COG2303@NOG,KOG1238@euNOG	NA|NA|NA	E	GMC oxidoreductase
	TAG5_C2_TRINITY_DN5890_c1_g3_i4len=1702path=[1660:0-3632001:364-3712009:372-3722010:373-4732111:474-4742112:475-7052343:706-133814593:1339-16083246:1609-161118437:1612-1701][-1,1660,2001,2009,2010,2111,2112,2343,14593,3246,18437,-2]	861557.XP_003295729.1	6.8e-280	968		GO:0005575,GO:0005576,GO:0005622,GO:0005623,GO:0044464	K17066		fuNOG[21]	03I9Z@ascNOG,0H395@dotNOG,0PFAS@fuNOG,135MM@opiNOG,15DHZ@pleNOG,COG2303@NOG,KOG1238@euNOG	NA|NA|NA	E	GMC oxidoreductase
	TAG5_C2_TRINITY_DN5890_c1_g10_i1len=385path=[7519:0-384][-1,7519,-2]	5022.CBX94274	7e-58	228.4		GO:0005575,GO:0005576,GO:0005622,GO:0005623,GO:0044464	K17066		fuNOG[21]	03I9Z@ascNOG,0H395@dotNOG,0PFAS@fuNOG,135MM@opiNOG,15DHZ@pleNOG,COG2303@NOG,KOG1238@euNOG	NA|NA|NA	E	GMC oxidoreductase
	TAG5_C2_TRINITY_DN5306_c0_g3_i1len=451path=[429:0-450][-1,429,-2]	40559.EDN20488	1.2e-29	134.4	PGUG_04131	GO:0000139,GO:0000322,GO:0000323,GO:0000324,GO:0000329,GO:0003674,GO:0005215,GO:0005342,GO:0005575,GO:0005622,GO:0005623,GO:0005737,GO:0005739,GO:0005773,GO:0005774,GO:0005783,GO:0005789,GO:0005794,GO:0005795,GO:0005886,GO:0006066,GO:0006067,GO:0006068,GO:0006810,GO:0006811,GO:0006812,GO:0006820,GO:0006846,GO:0006847,GO:0008028,GO:0008150,GO:0008152,GO:0008324,GO:0008509,GO:0008514,GO:0008519,GO:…	K07034	ACtr	fuNOG[21]	03JVV@ascNOG,0IHVT@euNOG,0PGY4@fuNOG,12S5Q@opiNOG,COG1584@NOG	NA|NA|NA	S	GPR FUN34 family protein
	TAG5_C2_TRINITY_DN6037_c0_g3_i1len=245path=[7479:0-244][-1,7479,-2]	5085.CADAFUBP00007548	3.9e-17	92					fuNOG[21]	COG1012@NOG,KOG2450@euNOG	NA|NA|NA	C	Aldehyde dehydrogenase
	TAG5_C2_TRINITY_DN6037_c0_g6_i1len=308path=[8318:0-421823:43-438338:44-1046868:105-307][-1,8318,1823,8338,6868,-2]	13684.SNOT_06925	2.2e-46	189.9	ALD5	GO:0003674,GO:0003824,GO:0004029,GO:0004030,GO:0005575,GO:0005622,GO:0005623,GO:0005634,GO:0005737,GO:0005739,GO:0005759,GO:0005794,GO:0005829,GO:0006066,GO:0006067,GO:0006068,GO:0006082,GO:0006083,GO:0006090,GO:0006139,GO:0006725,GO:0006732,GO:0006733,GO:0006739,GO:0006740,GO:0006753,GO:0006793,GO:0006796,GO:0006807,GO:0006950,GO:0008150,GO:0008152,GO:0009056,GO:0009058,GO:0009117,GO:0009295,GO:…	K00128		fuNOG[21]	03JSM@ascNOG,0H5TB@dotNOG,0PFKN@fuNOG,12PWF@opiNOG,158YC@pleNOG,COG1012@NOG,KOG2450@euNOG	NA|NA|NA	C	Aldehyde dehydrogenase family
	TAG5_C2_TRINITY_DN6037_c0_g7_i1len=315path=[1:0-4423:45-506029:51-193172:194-1946172:195-314][-1,1,23,6029,172,6172,-2]	426418.XP_001931266.1	1.2e-42	177.6	ALD5	GO:0003674,GO:0003824,GO:0004029,GO:0004030,GO:0005575,GO:0005622,GO:0005623,GO:0005634,GO:0005737,GO:0005739,GO:0005759,GO:0005794,GO:0005829,GO:0006066,GO:0006067,GO:0006068,GO:0006082,GO:0006083,GO:0006090,GO:0006139,GO:0006725,GO:0006732,GO:0006733,GO:0006739,GO:0006740,GO:0006753,GO:0006793,GO:0006796,GO:0006807,GO:0006950,GO:0008150,GO:0008152,GO:0009056,GO:0009058,GO:0009117,GO:0009295,GO:…	K00128		fuNOG[21]	03JSM@ascNOG,0H5TB@dotNOG,0PFKN@fuNOG,12PWF@opiNOG,158YC@pleNOG,COG1012@NOG,KOG2450@euNOG	NA|NA|NA	C	Aldehyde dehydrogenase family
	TAG5_C2_TRINITY_DN6037_c0_g6_i2len=281path=[6813:0-776868:78-280][-1,6813,6868,-2]	13684.SNOT_06925	4.8e-40	168.7	ALD5	GO:0003674,GO:0003824,GO:0004029,GO:0004030,GO:0005575,GO:0005622,GO:0005623,GO:0005634,GO:0005737,GO:0005739,GO:0005759,GO:0005794,GO:0005829,GO:0006066,GO:0006067,GO:0006068,GO:0006082,GO:0006083,GO:0006090,GO:0006139,GO:0006725,GO:0006732,GO:0006733,GO:0006739,GO:0006740,GO:0006753,GO:0006793,GO:0006796,GO:0006807,GO:0006950,GO:0008150,GO:0008152,GO:0009056,GO:0009058,GO:0009117,GO:0009295,GO:…	K00128		fuNOG[21]	03JSM@ascNOG,0H5TB@dotNOG,0PFKN@fuNOG,12PWF@opiNOG,158YC@pleNOG,COG1012@NOG,KOG2450@euNOG	NA|NA|NA	C	Aldehyde dehydrogenase family
	TAG5_C2_TRINITY_DN5642_c2_g2_i1len=332path=[1:0-331][-1,1,-2]	39416.CAZ81985	1.9e-51	206.8	FG06021.1	GO:0001666,GO:0003674,GO:0005215,GO:0005471,GO:0005575,GO:0005576,GO:0005622,GO:0005623,GO:0005737,GO:0005739,GO:0005740,GO:0005743,GO:0005975,GO:0005996,GO:0006006,GO:0006007,GO:0006066,GO:0006071,GO:0006091,GO:0006810,GO:0006811,GO:0006820,GO:0006839,GO:0006862,GO:0006915,GO:0006950,GO:0007275,GO:0008150,GO:0008152,GO:0008219,GO:0009056,GO:0009060,GO:0009061,GO:0009311,GO:0009313,GO:0009628,GO:…	K05863		fuNOG[21]	03J44@ascNOG,0PG5Y@fuNOG,0XNW0@NOG,12NTQ@opiNOG,KOG0749@euNOG	NA|NA|NA	C	ADP ATP carrier protein
	TAG5_C2_TRINITY_DN1181_c0_g1_i1len=208path=[186:0-207][-1,186,-2]	5180.EDO04712	5.7e-22	108.2	FG02000.1	GO:0008150,GO:0009410,GO:0009987,GO:0010035,GO:0010038,GO:0042221,GO:0044699,GO:0044763,GO:0050896,GO:0051716,GO:0070887,GO:0071241,GO:0071248,GO:0071466	K00799		fuNOG[21]	03N6Y@ascNOG,0PK8M@fuNOG,12UDG@opiNOG,COG0625@NOG,KOG0867@euNOG	NA|NA|NA	O	Glutathione S-transferase
	TAG5_C2_TRINITY_DN3019_c0_g1_i1len=533path=[511:0-532][-1,511,-2]	502779.XP_002794512.1	3e-13	79.3		GO:0005575,GO:0005576			fuNOG[21]	03U1W@ascNOG,0M83R@euroNOG,0PRT6@fuNOG,12I5U@onyNOG,13VDJ@opiNOG,COG2340@NOG,KOG3017@euNOG	NA|NA|NA	S	SCP
	TAG5_C2_TRINITY_DN6292_c0_g1_i1len=278path=[256:0-277][-1,256,-2]	1047171.EFQ27073	3.5e-35	152.5	RPL43	GO:0002181,GO:0003674,GO:0003735,GO:0005198,GO:0005575,GO:0005622,GO:0005623,GO:0005737,GO:0005829,GO:0005840,GO:0006412,GO:0007275,GO:0008150,GO:0008152,GO:0009058,GO:0009059,GO:0009987,GO:0010467,GO:0015934,GO:0019538,GO:0022625,GO:0022626,GO:0030529,GO:0032501,GO:0032502,GO:0032991,GO:0034645,GO:0043170,GO:0043226,GO:0043228,GO:0043229,GO:0043232,GO:0043581,GO:0044237,GO:0044238,GO:0044249,GO:…	K02921		fuNOG[21]	03T40@ascNOG,0H7Z9@dotNOG,0PQ1G@fuNOG,13UMX@opiNOG,COG1997@NOG,KOG0402@euNOG	NA|NA|NA	J	Ribosomal L37ae protein family
	TAG5_C2_TRINITY_DN6253_c0_g1_i1len=266path=[244:0-265][-1,244,-2]	229533.XP_383302.1	3.5e-16	89	FG03126.1				fuNOG[21]	03VXA@ascNOG,0J72N@euNOG,0PU00@fuNOG,0SKPK@hypNOG,0X15M@necNOG,0ZGPP@NOG,13YS4@opiNOG,1A28P@sordNOG	NA|NA|NA	S	EthD domain
	TAG5_C2_TRINITY_DN6290_c0_g1_i1len=223path=[1:0-222][-1,1,-2]	441960.XP_002147018.1	1.4e-31	140.2	FG02522.1	GO:0000003,GO:0000170,GO:0003006,GO:0003674,GO:0003824,GO:0005488,GO:0005506,GO:0005575,GO:0005622,GO:0005623,GO:0005737,GO:0005783,GO:0005789,GO:0006629,GO:0006643,GO:0006644,GO:0006664,GO:0006665,GO:0006673,GO:0006675,GO:0006687,GO:0006793,GO:0006796,GO:0006807,GO:0007049,GO:0008150,GO:0008152,GO:0008610,GO:0009058,GO:0009653,GO:0009987,GO:0012505,GO:0016020,GO:0016021,GO:0016491,GO:0019637,GO:…	K04713		fuNOG[21]	03IAZ@ascNOG,0M68T@euroNOG,0MITR@eurotNOG,0PFBV@fuNOG,12N48@opiNOG,COG3000@NOG,KOG0874@euNOG	NA|NA|NA	I	sphinganine hydroxylase
	TAG5_C2_TRINITY_DN630_c0_g1_i1len=256path=[234:0-255][-1,234,-2]	5057.CADACLAP00008674	3.2e-40	169.1	FLD1	GO:0000947,GO:0000955,GO:0003674,GO:0003824,GO:0004022,GO:0004029,GO:0005488,GO:0005504,GO:0005575,GO:0005622,GO:0005623,GO:0005634,GO:0005737,GO:0005739,GO:0005829,GO:0006066,GO:0006081,GO:0006082,GO:0006520,GO:0006807,GO:0008150,GO:0008152,GO:0008270,GO:0008289,GO:0009055,GO:0009056,GO:0009058,GO:0009063,GO:0009987,GO:0016054,GO:0016491,GO:0016614,GO:0016616,GO:0016620,GO:0016903,GO:0018467,GO:…	K00121	ALCD22xi,ALCD23xi,ALCD24xi,ALCD25xi,ALCD26xi,ALCD2x,FALDH	fuNOG[21]	03J02@ascNOG,0PFQF@fuNOG,12NDX@opiNOG,COG1062@NOG,KOG0022@euNOG	NA|NA|NA	Q	Dehydrogenase
	TAG5_C2_TRINITY_DN5451_c0_g1_i1len=285path=[101:0-60615:61-284][-1,101,615,-2]	441959.XP_002482424.1	5.6e-38	161.8	RPS1	GO:0000462,GO:0002181,GO:0003674,GO:0003735,GO:0005198,GO:0005575,GO:0005622,GO:0005623,GO:0005737,GO:0005829,GO:0005840,GO:0006139,GO:0006364,GO:0006396,GO:0006412,GO:0006725,GO:0006807,GO:0007275,GO:0008150,GO:0008152,GO:0009058,GO:0009059,GO:0009987,GO:0010467,GO:0015935,GO:0016070,GO:0016072,GO:0019538,GO:0022613,GO:0022626,GO:0022627,GO:0030490,GO:0030529,GO:0030684,GO:0030686,GO:0032501,GO:…	K02984		fuNOG[21]	03JU2@ascNOG,0M3YI@euroNOG,0MKB8@eurotNOG,0PGZY@fuNOG,12RJA@opiNOG,COG1890@NOG,KOG1628@euNOG	NA|NA|NA	J	40S ribosomal protein S1
	TAG5_C2_TRINITY_DN4939_c1_g3_i2len=308path=[1131:0-182334:183-212364:213-307][-1,1131,334,364,-2]	246410.XP_001242378.1	1.1e-48	197.6	ATP2	GO:0000166,GO:0000275,GO:0001882,GO:0001883,GO:0003674,GO:0003824,GO:0005215,GO:0005488,GO:0005575,GO:0005622,GO:0005623,GO:0005737,GO:0005739,GO:0005740,GO:0005743,GO:0005753,GO:0005754,GO:0005829,GO:0006139,GO:0006152,GO:0006163,GO:0006164,GO:0006195,GO:0006200,GO:0006725,GO:0006753,GO:0006754,GO:0006793,GO:0006796,GO:0006807,GO:0006810,GO:0006811,GO:0006812,GO:0006818,GO:0006839,GO:0008150,GO:…	K02133		fuNOG[21]	03K72@ascNOG,0M32R@euroNOG,0PIAZ@fuNOG,12E7G@onyNOG,12R1P@opiNOG,COG0055@NOG,KOG1350@euNOG	NA|NA|NA	C	Produces ATP from ADP in the presence of a proton gradient across the membrane (By similarity)
	TAG5_C2_TRINITY_DN4868_c0_g1_i1len=232path=[727:0-106602:107-231][-1,727,602,-2]	367775.XP_003194773.1	5.1e-32	141.7	ATP1	GO:0000166,GO:0000275,GO:0001882,GO:0001883,GO:0003674,GO:0003824,GO:0005215,GO:0005488,GO:0005524,GO:0005575,GO:0005622,GO:0005623,GO:0005737,GO:0005739,GO:0005740,GO:0005743,GO:0005753,GO:0005754,GO:0005759,GO:0005886,GO:0006139,GO:0006152,GO:0006163,GO:0006164,GO:0006195,GO:0006200,GO:0006725,GO:0006753,GO:0006754,GO:0006793,GO:0006796,GO:0006807,GO:0006810,GO:0006811,GO:0006812,GO:0006818,GO:…	K02132		fuNOG[21]	092A9@basNOG,0PFSM@fuNOG,12NFX@opiNOG,1CJK3@treNOG,COG0056@NOG,KOG1353@euNOG	NA|NA|NA	C	Produces ATP from ADP in the presence of a proton gradient across the membrane (By similarity)
	TAG5_C2_TRINITY_DN4868_c0_g1_i2len=299path=[451:0-173602:174-298][-1,451,602,-2]	367775.XP_003194773.1	1.3e-46	190.7	ATP1	GO:0000166,GO:0000275,GO:0001882,GO:0001883,GO:0003674,GO:0003824,GO:0005215,GO:0005488,GO:0005524,GO:0005575,GO:0005622,GO:0005623,GO:0005737,GO:0005739,GO:0005740,GO:0005743,GO:0005753,GO:0005754,GO:0005759,GO:0005886,GO:0006139,GO:0006152,GO:0006163,GO:0006164,GO:0006195,GO:0006200,GO:0006725,GO:0006753,GO:0006754,GO:0006793,GO:0006796,GO:0006807,GO:0006810,GO:0006811,GO:0006812,GO:0006818,GO:…	K02132		fuNOG[21]	092A9@basNOG,0PFSM@fuNOG,12NFX@opiNOG,1CJK3@treNOG,COG0056@NOG,KOG1353@euNOG	NA|NA|NA	C	Produces ATP from ADP in the presence of a proton gradient across the membrane (By similarity)
	TAG5_C2_TRINITY_DN4298_c0_g1_i1len=273path=[169:0-272][-1,169,-2]	578455.XP_003656113.1	6.5e-33	144.8	KATG	GO:0005575,GO:0005576,GO:0005622,GO:0005623,GO:0005737,GO:0044424,GO:0044464	K03782		fuNOG[21]	03M92@ascNOG,0CT2M@chaNOG,0IEWS@euNOG,0PIB6@fuNOG,13HED@opiNOG,19IXE@sordNOG,1A95E@sorNOG,COG0376@NOG	NA|NA|NA	H	Bifunctional enzyme with both catalase and broad- spectrum peroxidase activity (By similarity)
	TAG5_C2_TRINITY_DN6971_c0_g1_i1len=210path=[1:0-209][-1,1,-2]	5022.CBX97145	2.6e-23	112.5	FG04637.1	GO:0007275,GO:0008150,GO:0032501,GO:0032502,GO:0043581,GO:0044699,GO:0044707,GO:0044767,GO:0048856	K16261		fuNOG[21]	04DIV@ascNOG,0HBM9@dotNOG,0IPGG@euNOG,0QDKU@fuNOG,13CES@opiNOG,15F94@pleNOG,COG0833@NOG	NA|NA|NA	E	Amino acid permease
	TAG5_C2_TRINITY_DN7144_c0_g1_i1len=275path=[253:0-274][-1,253,-2]	426418.XP_001941044.1	1.2e-38	164.1	FG02386.1				fuNOG[21]	03QR4@ascNOG,0H42X@dotNOG,0IIU8@euNOG,0PKEE@fuNOG,112PD@NOG,13JTF@opiNOG,15D03@pleNOG	NA|NA|NA	G	Pectate lyase
	TAG5_C2_TRINITY_DN5002_c0_g1_i1len=226path=[660:0-225][-1,660,-2]	13684.SNOT_15917	7.6e-12	74.7					fuNOG[21]	04CPP@ascNOG,0HA8P@dotNOG,0KR3M@euNOG,0QCNI@fuNOG,112AN@NOG,13A6N@opiNOG,15EU6@pleNOG	NA|NA|NA
	TAG5_C2_TRINITY_DN6054_c0_g1_i3len=975path=[1041:0-286471:29-1271146:128-1601179:161-1611180:162-2231242:224-2441263:245-3101329:311-3121331:313-3131332:314-3163724:317-3641383:365-3651384:366-5051524:506-5591578:560-61911268:620-6431662:644-6474757:648-7041723:705-7091728:710-7461765:747-9431962:944-9631982:964-9646844:965-974][-1,1041,6471,1146,1179,1180,1242,1263,1329,1331,1332,3724,1383,1384,…	861557.XP_003297885.1	4.3e-156	555.8	TEF1	GO:0000166,GO:0001882,GO:0001883,GO:0002181,GO:0002182,GO:0003674,GO:0003676,GO:0003723,GO:0003746,GO:0005488,GO:0005525,GO:0005575,GO:0005576,GO:0005622,GO:0005623,GO:0005634,GO:0005737,GO:0005739,GO:0005829,GO:0005840,GO:0005853,GO:0005856,GO:0006403,GO:0006405,GO:0006409,GO:0006412,GO:0006414,GO:0006810,GO:0006913,GO:0008135,GO:0008150,GO:0008152,GO:0009058,GO:0009059,GO:0009987,GO:0010467,GO:…	K03231		fuNOG[21]	03IHI@ascNOG,0H48N@dotNOG,0PJIR@fuNOG,12P5E@opiNOG,15B5X@pleNOG,COG5256@NOG,KOG0052@euNOG	NA|NA|NA	J	This protein promotes the GTP-dependent binding of aminoacyl-tRNA to the A-site of ribosomes during protein biosynthesis (By similarity)
	TAG5_C2_TRINITY_DN6054_c0_g1_i4len=345path=[1041:0-281047:29-611080:62-1271146:128-1601179:161-1611180:162-2231242:224-2441263:245-3101329:311-3121331:313-31310036:314-344][-1,1041,1047,1080,1146,1179,1180,1242,1263,1329,1331,10036,-2]	5022.CBX91768	2.4e-50	203	TEF1	GO:0000166,GO:0001882,GO:0001883,GO:0002181,GO:0002182,GO:0003674,GO:0003676,GO:0003723,GO:0003746,GO:0005488,GO:0005525,GO:0005575,GO:0005576,GO:0005622,GO:0005623,GO:0005634,GO:0005737,GO:0005739,GO:0005829,GO:0005840,GO:0005853,GO:0005856,GO:0006403,GO:0006405,GO:0006409,GO:0006412,GO:0006414,GO:0006810,GO:0006913,GO:0008135,GO:0008150,GO:0008152,GO:0009058,GO:0009059,GO:0009987,GO:0010467,GO:…	K03231		fuNOG[21]	03IHI@ascNOG,0H48N@dotNOG,0PJIR@fuNOG,12P5E@opiNOG,15B5X@pleNOG,COG5256@NOG,KOG0052@euNOG	NA|NA|NA	J	This protein promotes the GTP-dependent binding of aminoacyl-tRNA to the A-site of ribosomes during protein biosynthesis (By similarity)
	TAG5_C2_TRINITY_DN6054_c0_g1_i5len=404path=[7881:0-981524:99-1521578:153-21211268:213-2361662:237-2404757:241-2971723:298-3021728:303-3399713:340-403][-1,7881,1524,1578,11268,1662,4757,1723,1728,9713]	861557.XP_003297885.1	4.9e-70	268.9	TEF1	GO:0000166,GO:0001882,GO:0001883,GO:0002181,GO:0002182,GO:0003674,GO:0003676,GO:0003723,GO:0003746,GO:0005488,GO:0005525,GO:0005575,GO:0005576,GO:0005622,GO:0005623,GO:0005634,GO:0005737,GO:0005739,GO:0005829,GO:0005840,GO:0005853,GO:0005856,GO:0006403,GO:0006405,GO:0006409,GO:0006412,GO:0006414,GO:0006810,GO:0006913,GO:0008135,GO:0008150,GO:0008152,GO:0009058,GO:0009059,GO:0009987,GO:0010467,GO:…	K03231		fuNOG[21]	03IHI@ascNOG,0H48N@dotNOG,0PJIR@fuNOG,12P5E@opiNOG,15B5X@pleNOG,COG5256@NOG,KOG0052@euNOG	NA|NA|NA	J	This protein promotes the GTP-dependent binding of aminoacyl-tRNA to the A-site of ribosomes during protein biosynthesis (By similarity)
	TAG5_C2_TRINITY_DN6054_c0_g1_i8len=212path=[8193:0-1064115:107-1101728:111-1479713:148-211][-1,8193,4115,1728,9713]	5022.CBX91768	2.8e-32	142.5	TEF1	GO:0000166,GO:0001882,GO:0001883,GO:0002181,GO:0002182,GO:0003674,GO:0003676,GO:0003723,GO:0003746,GO:0005488,GO:0005525,GO:0005575,GO:0005576,GO:0005622,GO:0005623,GO:0005634,GO:0005737,GO:0005739,GO:0005829,GO:0005840,GO:0005853,GO:0005856,GO:0006403,GO:0006405,GO:0006409,GO:0006412,GO:0006414,GO:0006810,GO:0006913,GO:0008135,GO:0008150,GO:0008152,GO:0009058,GO:0009059,GO:0009987,GO:0010467,GO:…	K03231		fuNOG[21]	03IHI@ascNOG,0H48N@dotNOG,0PJIR@fuNOG,12P5E@opiNOG,15B5X@pleNOG,COG5256@NOG,KOG0052@euNOG	NA|NA|NA	J	This protein promotes the GTP-dependent binding of aminoacyl-tRNA to the A-site of ribosomes during protein biosynthesis (By similarity)
	TAG5_C2_TRINITY_DN6054_c0_g1_i13len=824path=[8033:0-401179:41-418051:42-1031242:104-1241263:125-1901329:191-1921331:193-1931332:194-1961335:197-2056091:206-2351374:236-2441383:245-2451384:246-3851524:386-4391578:440-49911268:500-5231662:524-5274757:528-5841723:585-5891728:590-6261765:627-823][-1,8033,1179,8051,1242,1263,1329,1331,1332,1335,6091,1374,1383,1384,1524,1578,11268,1662,4757,1723,1728,1…	861557.XP_003297885.1	3.2e-131	473	TEF1	GO:0000166,GO:0001882,GO:0001883,GO:0002181,GO:0002182,GO:0003674,GO:0003676,GO:0003723,GO:0003746,GO:0005488,GO:0005525,GO:0005575,GO:0005576,GO:0005622,GO:0005623,GO:0005634,GO:0005737,GO:0005739,GO:0005829,GO:0005840,GO:0005853,GO:0005856,GO:0006403,GO:0006405,GO:0006409,GO:0006412,GO:0006414,GO:0006810,GO:0006913,GO:0008135,GO:0008150,GO:0008152,GO:0009058,GO:0009059,GO:0009987,GO:0010467,GO:…	K03231		fuNOG[21]	03IHI@ascNOG,0H48N@dotNOG,0PJIR@fuNOG,12P5E@opiNOG,15B5X@pleNOG,COG5256@NOG,KOG0052@euNOG	NA|NA|NA	J	This protein promotes the GTP-dependent binding of aminoacyl-tRNA to the A-site of ribosomes during protein biosynthesis (By similarity)
	TAG5_C2_TRINITY_DN6037_c0_g2_i1len=718path=[3706:0-503734:51-455473:456-461479:462-4621441:463-4731452:474-4821461:483-5661545:567-63613866:637-717][-1,3706,3734,473,479,1441,1452,1461,1545,13866,-2]	13684.SNOT_06925	3e-114	416.4	ALD5	GO:0003674,GO:0003824,GO:0004029,GO:0004030,GO:0005575,GO:0005622,GO:0005623,GO:0005634,GO:0005737,GO:0005739,GO:0005759,GO:0005794,GO:0005829,GO:0006066,GO:0006067,GO:0006068,GO:0006082,GO:0006083,GO:0006090,GO:0006139,GO:0006725,GO:0006732,GO:0006733,GO:0006739,GO:0006740,GO:0006753,GO:0006793,GO:0006796,GO:0006807,GO:0006950,GO:0008150,GO:0008152,GO:0009056,GO:0009058,GO:0009117,GO:0009295,GO:…	K00128		fuNOG[21]	03JSM@ascNOG,0H5TB@dotNOG,0PFKN@fuNOG,12PWF@opiNOG,158YC@pleNOG,COG1012@NOG,KOG2450@euNOG	NA|NA|NA	C	Aldehyde dehydrogenase family
	TAG5_C2_TRINITY_DN6037_c0_g2_i2len=364path=[13433:0-1191452:120-12811433:129-2121545:213-28213866:283-363][-1,13433,1452,11433,1545,13866,-2]	13684.SNOT_06925	1.3e-45	187.2	ALD5	GO:0003674,GO:0003824,GO:0004029,GO:0004030,GO:0005575,GO:0005622,GO:0005623,GO:0005634,GO:0005737,GO:0005739,GO:0005759,GO:0005794,GO:0005829,GO:0006066,GO:0006067,GO:0006068,GO:0006082,GO:0006083,GO:0006090,GO:0006139,GO:0006725,GO:0006732,GO:0006733,GO:0006739,GO:0006740,GO:0006753,GO:0006793,GO:0006796,GO:0006807,GO:0006950,GO:0008150,GO:0008152,GO:0009056,GO:0009058,GO:0009117,GO:0009295,GO:…	K00128		fuNOG[21]	03JSM@ascNOG,0H5TB@dotNOG,0PFKN@fuNOG,12PWF@opiNOG,158YC@pleNOG,COG1012@NOG,KOG2450@euNOG	NA|NA|NA	C	Aldehyde dehydrogenase family
	TAG5_C2_TRINITY_DN6037_c0_g2_i3len=1464path=[12386:0-1453734:146-550473:551-556479:557-5571441:558-5681452:569-5771461:578-6611545:662-7311615:732-9191803:920-9251809:926-9391823:940-9401824:941-10331917:1034-1463][-1,12386,3734,473,479,1441,1452,1461,1545,1615,1803,1809,1823,1824,1917,-2]	13684.SNOT_06925	1.3e-258	897.1	ALD5	GO:0003674,GO:0003824,GO:0004029,GO:0004030,GO:0005575,GO:0005622,GO:0005623,GO:0005634,GO:0005737,GO:0005739,GO:0005759,GO:0005794,GO:0005829,GO:0006066,GO:0006067,GO:0006068,GO:0006082,GO:0006083,GO:0006090,GO:0006139,GO:0006725,GO:0006732,GO:0006733,GO:0006739,GO:0006740,GO:0006753,GO:0006793,GO:0006796,GO:0006807,GO:0006950,GO:0008150,GO:0008152,GO:0009056,GO:0009058,GO:0009117,GO:0009295,GO:…	K00128		fuNOG[21]	03JSM@ascNOG,0H5TB@dotNOG,0PFKN@fuNOG,12PWF@opiNOG,158YC@pleNOG,COG1012@NOG,KOG2450@euNOG	NA|NA|NA	C	Aldehyde dehydrogenase family
	TAG5_C2_TRINITY_DN6037_c0_g4_i1len=247path=[10731:0-246][-1,10731,-2]	5022.CBX92501	4.2e-40	168.7	ALD5	GO:0003674,GO:0003824,GO:0004029,GO:0004030,GO:0005575,GO:0005622,GO:0005623,GO:0005634,GO:0005737,GO:0005739,GO:0005759,GO:0005794,GO:0005829,GO:0006066,GO:0006067,GO:0006068,GO:0006082,GO:0006083,GO:0006090,GO:0006139,GO:0006725,GO:0006732,GO:0006733,GO:0006739,GO:0006740,GO:0006753,GO:0006793,GO:0006796,GO:0006807,GO:0006950,GO:0008150,GO:0008152,GO:0009056,GO:0009058,GO:0009117,GO:0009295,GO:…	K00128		fuNOG[21]	03JSM@ascNOG,0H5TB@dotNOG,0PFKN@fuNOG,12PWF@opiNOG,158YC@pleNOG,COG1012@NOG,KOG2450@euNOG	NA|NA|NA	C	Aldehyde dehydrogenase family
	TAG5_C2_TRINITY_DN4579_c0_g1_i1len=353path=[257:0-352][-1,257,-2]	426418.XP_001930668.1	2.4e-20	102.8	GRG-1				fuNOG[21]	03VG3@ascNOG,0J3YX@euNOG,0PT0B@fuNOG,0YWA5@NOG,13Y48@opiNOG	NA|NA|NA	S	glucose-repressible protein
	TAG5_C2_TRINITY_DN3482_c0_g1_i1len=409path=[1:0-408][-1,1,-2]	426418.XP_001931623.1	2.1e-68	263.5		GO:0005575,GO:0005576	K19668		fuNOG[21]	03YXH@ascNOG,0H9M3@dotNOG,0IVPK@euNOG,0PK4A@fuNOG,13N5T@opiNOG,15A4B@pleNOG,COG5297@NOG	NA|NA|NA	G	Glycosyl hydrolases family 6
	TAG5_C2_TRINITY_DN4358_c0_g1_i1len=323path=[783:0-140483:141-322][-1,783,483,-2]	13684.SNOT_12687	7.7e-26	121.7	ALCS	GO:0005575,GO:0005623,GO:0005886,GO:0006066,GO:0006067,GO:0006068,GO:0006082,GO:0006083,GO:0008150,GO:0008152,GO:0009056,GO:0009058,GO:0009987,GO:0016020,GO:0016053,GO:0019413,GO:0019752,GO:0030428,GO:0032787,GO:0034308,GO:0034310,GO:0043436,GO:0044237,GO:0044249,GO:0044281,GO:0044282,GO:0044283,GO:0044464,GO:0044710,GO:0044711,GO:0044712,GO:0046164,GO:0046394,GO:0071704,GO:0071944,GO:0072330,GO:…			fuNOG[21]	03SGG@ascNOG,0H3KX@dotNOG,0IXYQ@euNOG,0PNV9@fuNOG,11H73@NOG,13RQY@opiNOG,15DBZ@pleNOG	NA|NA|NA	S	GPR1/FUN34/yaaH family
	TAG5_C2_TRINITY_DN5938_c0_g1_i1len=1349path=[1327:0-5801885:581-5831888:584-6151920:616-6221927:623-7502055:751-7606055:761-7842089:785-7902095:791-8292134:830-9462251:947-9542259:955-9552260:956-1348][-1,1327,1885,1888,1920,1927,2055,6055,2089,2095,2134,2251,2259,2260,-2]	5022.CBX97959	6.2e-111	405.6	FG10132.1	GO:0000003,GO:0003006,GO:0007049,GO:0008150,GO:0009653,GO:0009987,GO:0010564,GO:0019953,GO:0019954,GO:0022402,GO:0022414,GO:0022603,GO:0030154,GO:0030435,GO:0030436,GO:0032502,GO:0034293,GO:0034305,GO:0034306,GO:0040020,GO:0042173,GO:0043934,GO:0043935,GO:0043937,GO:0043938,GO:0043939,GO:0043940,GO:0043941,GO:0044699,GO:0044763,GO:0044767,GO:0045595,GO:0045597,GO:0045881,GO:0048315,GO:0048518,GO:…			fuNOG[21]	03MYA@ascNOG,0H75A@dotNOG,0IJUF@euNOG,0PHPS@fuNOG,11JAY@NOG,13JZX@opiNOG,15CP9@pleNOG	NA|NA|NA	S	Inherit from ascNOG: GTP-binding protein EsdC
	TAG5_C2_TRINITY_DN5738_c0_g3_i1len=910path=[1:0-252231:253-261240:262-384363:385-387366:388-909][-1,1,231,240,363,366,-2]	861557.XP_003303028.1	1.7e-39	166.8	FG04002.1				fuNOG[21]	03KE4@ascNOG,0H48G@dotNOG,0IFVJ@euNOG,0PKSM@fuNOG,0ZAZW@NOG,13NZG@opiNOG,15AIZ@pleNOG	NA|NA|NA	S	BTB/POZ domain
	TAG5_C2_TRINITY_DN5738_c0_g4_i1len=250path=[3134:0-249][-1,3134,-2]	5022.CBY00029	1.9e-34	149.8	FG04002.1				fuNOG[21]	03KE4@ascNOG,0H48G@dotNOG,0IFVJ@euNOG,0PKSM@fuNOG,0ZAZW@NOG,13NZG@opiNOG,15AIZ@pleNOG	NA|NA|NA	S	BTB/POZ domain
	TAG5_C2_TRINITY_DN5738_c1_g2_i1len=235path=[841:0-234][-1,841,-2]	5022.CBY00029	1.4e-08	62.8	FG04002.1				fuNOG[21]	03KE4@ascNOG,0H48G@dotNOG,0IFVJ@euNOG,0PKSM@fuNOG,0ZAZW@NOG,13NZG@opiNOG,15AIZ@pleNOG	NA|NA|NA	S	BTB/POZ domain
	TAG5_C2_TRINITY_DN6244_c0_g1_i1len=216path=[194:0-215][-1,194,-2]	5022.CBX93658	1.6e-32	143.3	FG04430.1		K01728		fuNOG[21]	03Y4G@ascNOG,0H9P7@dotNOG,0JAM4@euNOG,0PVQ9@fuNOG,142UT@opiNOG,15E6Q@pleNOG,COG3866@NOG	NA|NA|NA	G	Amb_all
	TAG5_C2_TRINITY_DN6181_c0_g1_i1len=230path=[1:0-229][-1,1,-2]	13684.SNOT_13910	1.1e-16	90.5	FG04430.1		K01728		fuNOG[21]	03Y4G@ascNOG,0H9P7@dotNOG,0JAM4@euNOG,0PVQ9@fuNOG,142UT@opiNOG,15E6Q@pleNOG,COG3866@NOG	NA|NA|NA	G	Amb_all
	TAG5_C2_TRINITY_DN5133_c0_g1_i1len=412path=[390:0-93461:94-411][-1,390,461,-2]	861557.XP_003305011.1	1.9e-57	226.9	ADH1	GO:0000947,GO:0000955,GO:0003674,GO:0003824,GO:0004022,GO:0005575,GO:0005622,GO:0005623,GO:0005737,GO:0005739,GO:0005759,GO:0005829,GO:0005886,GO:0005975,GO:0005996,GO:0006006,GO:0006007,GO:0006066,GO:0006067,GO:0006082,GO:0006091,GO:0006113,GO:0006115,GO:0006116,GO:0006139,GO:0006520,GO:0006725,GO:0006732,GO:0006733,GO:0006734,GO:0006753,GO:0006793,GO:0006796,GO:0006807,GO:0008150,GO:0008152,GO:…	K13953	ALCD22xi,ALCD23xi,ALCD24xi,ALCD25xi,ALCD26xi,ALCD2ir,ALCD2x	fuNOG[21]	03J33@ascNOG,0H6Q3@dotNOG,0PH61@fuNOG,12PRI@opiNOG,159E3@pleNOG,COG1064@NOG,KOG0023@euNOG	NA|NA|NA	Q	Alcohol dehydrogenase GroES-like domain
	TAG5_C2_TRINITY_DN5133_c0_g1_i2len=540path=[1552:0-221461:222-539][-1,1552,461,-2]	861557.XP_003305011.1	1.2e-78	297.7	ADH1	GO:0000947,GO:0000955,GO:0003674,GO:0003824,GO:0004022,GO:0005575,GO:0005622,GO:0005623,GO:0005737,GO:0005739,GO:0005759,GO:0005829,GO:0005886,GO:0005975,GO:0005996,GO:0006006,GO:0006007,GO:0006066,GO:0006067,GO:0006082,GO:0006091,GO:0006113,GO:0006115,GO:0006116,GO:0006139,GO:0006520,GO:0006725,GO:0006732,GO:0006733,GO:0006734,GO:0006753,GO:0006793,GO:0006796,GO:0006807,GO:0008150,GO:0008152,GO:…	K13953	ALCD22xi,ALCD23xi,ALCD24xi,ALCD25xi,ALCD26xi,ALCD2ir,ALCD2x	fuNOG[21]	03J33@ascNOG,0H6Q3@dotNOG,0PH61@fuNOG,12PRI@opiNOG,159E3@pleNOG,COG1064@NOG,KOG0023@euNOG	NA|NA|NA	Q	Alcohol dehydrogenase GroES-like domain
	TAG5_C2_TRINITY_DN4444_c0_g1_i1len=258path=[236:0-257][-1,236,-2]	148305.Q5G577	3.8e-36	155.6	HTB1	GO:0000122,GO:0000228,GO:0000785,GO:0000786,GO:0000788,GO:0000790,GO:0003674,GO:0003676,GO:0003677,GO:0005488,GO:0005575,GO:0005622,GO:0005623,GO:0005634,GO:0005657,GO:0005694,GO:0006139,GO:0006259,GO:0006281,GO:0006301,GO:0006325,GO:0006333,GO:0006355,GO:0006357,GO:0006725,GO:0006807,GO:0006950,GO:0006974,GO:0006996,GO:0008150,GO:0008152,GO:0009889,GO:0009890,GO:0009892,GO:0009987,GO:0010468,GO:…	K11252		fuNOG[21]	03RY1@ascNOG,0PNT7@fuNOG,11NV5@NOG,13SS1@opiNOG,19IUV@sordNOG,KOG1744@euNOG	NA|NA|NA	B	Core component of nucleosome. Nucleosomes wrap and compact DNA into chromatin, limiting DNA accessibility to the cellular machineries which require DNA as a template. Histones thereby play a central role in transcription regulation, DNA repair, DNA replication and chromosomal stability. DNA accessibility is regulated via a complex set of post-translational modifications of histones, also called h…
	TAG5_C2_TRINITY_DN6054_c0_g1_i11len=912path=[4438:0-592936:60-602937:61-622939:63-6310173:64-1957430:196-3657600:366-3667601:367-4081329:409-4101331:411-4111332:412-4143724:415-4621383:463-4633772:464-8064115:807-8101728:811-8479713:848-911][-1,4438,2936,2937,2939,10173,7430,7600,7601,1329,1331,1332,3724,1383,3772,4115,1728,9713]	861557.XP_003297885.1	4.7e-153	545.8	TEF1	GO:0000166,GO:0001882,GO:0001883,GO:0002181,GO:0002182,GO:0003674,GO:0003676,GO:0003723,GO:0003746,GO:0005488,GO:0005525,GO:0005575,GO:0005576,GO:0005622,GO:0005623,GO:0005634,GO:0005737,GO:0005739,GO:0005829,GO:0005840,GO:0005853,GO:0005856,GO:0006403,GO:0006405,GO:0006409,GO:0006412,GO:0006414,GO:0006810,GO:0006913,GO:0008135,GO:0008150,GO:0008152,GO:0009058,GO:0009059,GO:0009987,GO:0010467,GO:…	K03231		fuNOG[21]	03IHI@ascNOG,0H48N@dotNOG,0PJIR@fuNOG,12P5E@opiNOG,15B5X@pleNOG,COG5256@NOG,KOG0052@euNOG	NA|NA|NA	J	This protein promotes the GTP-dependent binding of aminoacyl-tRNA to the A-site of ribosomes during protein biosynthesis (By similarity)
	TAG5_C2_TRINITY_DN5928_c2_g1_i1len=214path=[620:0-213][-1,620,-2]	40559.EDN33707	8.7e-34	147.5	FDH1	GO:0003674,GO:0003824,GO:0005575,GO:0005622,GO:0005623,GO:0005737,GO:0005829,GO:0006082,GO:0008150,GO:0008152,GO:0008863,GO:0009056,GO:0009987,GO:0015942,GO:0016054,GO:0016491,GO:0016620,GO:0016903,GO:0019752,GO:0032787,GO:0042183,GO:0043436,GO:0044237,GO:0044248,GO:0044281,GO:0044282,GO:0044424,GO:0044444,GO:0044464,GO:0044710,GO:0044712,GO:0046395,GO:0055114,GO:0071704,GO:0072329,GO:1901575	K00122	FDH	fuNOG[21]	03K2Q@ascNOG,0PFPK@fuNOG,12R7X@opiNOG,COG1052@NOG,KOG0069@euNOG	NA|NA|NA	C	formate dehydrogenase
	TAG5_C2_TRINITY_DN6432_c0_g1_i1len=368path=[1:0-367][-1,1,-2]	117187.FVEG_09479T0	2.4e-45	186.4	FG01403.1	GO:0000785,GO:0003674,GO:0005575,GO:0005576,GO:0005622,GO:0005623,GO:0005634,GO:0005694,GO:0005737,GO:0005739,GO:0005829,GO:0005886,GO:0006342,GO:0006355,GO:0006950,GO:0008150,GO:0009055,GO:0009636,GO:0009889,GO:0009890,GO:0009892,GO:0009987,GO:0010033,GO:0010468,GO:0010556,GO:0010558,GO:0010605,GO:0010629,GO:0014070,GO:0016020,GO:0016458,GO:0019219,GO:0019222,GO:0030466,GO:0031001,GO:0031323,GO:…	K03809		fuNOG[21]	03ITZ@ascNOG,0PGP7@fuNOG,0S9WB@hypNOG,0WVRY@necNOG,12P86@opiNOG,19JNA@sordNOG,COG0655@NOG,KOG3135@euNOG	NA|NA|NA	S	NADPH-dependent FMN reductase
	TAG5_C2_TRINITY_DN6496_c0_g1_i1len=225path=[203:0-224][-1,203,-2]	13684.ABU49436	7.6e-30	134.4	ATP6	GO:0000276,GO:0003674,GO:0005198,GO:0005575,GO:0005622,GO:0005623,GO:0005737,GO:0005739,GO:0005740,GO:0005743,GO:0005753,GO:0006139,GO:0006163,GO:0006164,GO:0006725,GO:0006753,GO:0006754,GO:0006793,GO:0006796,GO:0006807,GO:0006810,GO:0006811,GO:0006812,GO:0006818,GO:0008150,GO:0008152,GO:0009058,GO:0009116,GO:0009117,GO:0009119,GO:0009123,GO:0009124,GO:0009126,GO:0009127,GO:0009141,GO:0009142,GO:…	K02126		fuNOG[21]	03NW0@ascNOG,0H5KX@dotNOG,0PJU9@fuNOG,13N3J@opiNOG,COG0356@NOG,KOG4665@euNOG	NA|NA|NA	C	ATP synthase A chain
	TAG5_C2_TRINITY_DN6555_c0_g1_i1len=229path=[207:0-228][-1,207,-2]	663331.XP_003012892.1	1.9e-26	123.2	TAL1	GO:0003674,GO:0003824,GO:0004801,GO:0005575,GO:0005576,GO:0005622,GO:0005623,GO:0005634,GO:0005737,GO:0005829,GO:0005975,GO:0005996,GO:0005997,GO:0005999,GO:0006006,GO:0006007,GO:0006091,GO:0006098,GO:0006112,GO:0006139,GO:0006725,GO:0006732,GO:0006733,GO:0006739,GO:0006740,GO:0006753,GO:0006793,GO:0006796,GO:0006807,GO:0007275,GO:0008150,GO:0008152,GO:0009052,GO:0009056,GO:0009058,GO:0009117,GO:…	K00616	TALA	fuNOG[21]	02YQZ@arthNOG,03JSE@ascNOG,0M6NI@euroNOG,0PI4K@fuNOG,12E35@onyNOG,12R0C@opiNOG,COG0176@NOG,KOG2772@euNOG	NA|NA|NA	G	Transaldolase is important for the balance of metabolites in the pentose-phosphate pathway (By similarity)
	TAG5_C2_TRINITY_DN6567_c0_g1_i1len=231path=[209:0-230][-1,209,-2]	441960.XP_002150585.1	2.9e-35	152.5	FG00671.1	GO:0000028,GO:0000462,GO:0002181,GO:0003674,GO:0003735,GO:0005198,GO:0005575,GO:0005622,GO:0005623,GO:0005634,GO:0005737,GO:0005829,GO:0005840,GO:0006139,GO:0006364,GO:0006396,GO:0006412,GO:0006725,GO:0006807,GO:0006996,GO:0008150,GO:0008152,GO:0009058,GO:0009059,GO:0009987,GO:0010467,GO:0015935,GO:0016043,GO:0016070,GO:0016072,GO:0019538,GO:0022607,GO:0022613,GO:0022618,GO:0022626,GO:0022627,GO:…	K02949		fuNOG[21]	03R49@ascNOG,0M5AW@euroNOG,0MKYA@eurotNOG,0PFMT@fuNOG,13PUI@opiNOG,COG0186@NOG,KOG1728@euNOG	NA|NA|NA	J	40S ribosomal protein S11
	TAG5_C2_TRINITY_DN6513_c0_g1_i1len=223path=[1:0-222][-1,1,-2]	5022.CBY02310	2.4e-27	125.9	RPL44	GO:0002181,GO:0003674,GO:0003735,GO:0005198,GO:0005575,GO:0005622,GO:0005623,GO:0005737,GO:0005829,GO:0005840,GO:0006412,GO:0007275,GO:0008150,GO:0008152,GO:0009058,GO:0009059,GO:0009987,GO:0010467,GO:0015934,GO:0019538,GO:0022625,GO:0022626,GO:0030529,GO:0032501,GO:0032502,GO:0032991,GO:0034645,GO:0043170,GO:0043226,GO:0043228,GO:0043229,GO:0043232,GO:0043581,GO:0044237,GO:0044238,GO:0044249,GO:…	K02929		fuNOG[21]	03SKY@ascNOG,0H7DW@dotNOG,0PPND@fuNOG,13SY1@opiNOG,15EH6@pleNOG,COG1631@NOG,KOG3464@euNOG	NA|NA|NA	J	Ribosomal protein L44
	TAG5_C2_TRINITY_DN3551_c0_g2_i1len=356path=[334:0-355][-1,334,-2]	559298.XP_002620055.1	2.2e-31	139.8					fuNOG[21]	COG1290@NOG,KOG4663@euNOG	NA|NA|NA	C	Component of the ubiquinol-cytochrome c reductase complex (complex III or cytochrome b-c1 complex), which is a respiratory chain that generates an electrochemical potential coupled to ATP synthesis (By similarity)
	TAG5_C2_TRINITY_DN4901_c0_g2_i1len=328path=[1798:0-23725:238-327][-1,1798,25,-2]	515849.XP_001929771.1	3.5e-50	202.6	ACO1	GO:0000002,GO:0003674,GO:0003676,GO:0003677,GO:0003690,GO:0003697,GO:0003824,GO:0003994,GO:0005488,GO:0005575,GO:0005622,GO:0005623,GO:0005737,GO:0005739,GO:0005759,GO:0005829,GO:0006082,GO:0006091,GO:0006099,GO:0006101,GO:0006520,GO:0006536,GO:0006629,GO:0006631,GO:0006807,GO:0006996,GO:0007005,GO:0008150,GO:0008152,GO:0009060,GO:0009064,GO:0009295,GO:0009987,GO:0015980,GO:0016043,GO:0016829,GO:…	K01681	ACONT	fuNOG[21]	03KH5@ascNOG,0PGE5@fuNOG,12Q2V@opiNOG,19NX2@sordNOG,1A8MS@sorNOG,COG1048@NOG,KOG0453@euNOG	NA|NA|NA	C	Aconitase C-terminal domain
	TAG5_C2_TRINITY_DN4901_c0_g3_i1len=332path=[2013:0-331][-1,2013,-2]	526221.XP_003001975.1	1.3e-52	210.7					fuNOG[21]	COG1048@NOG,KOG0453@euNOG	NA|NA|NA	C	aconitate hydratase
	TAG5_C2_TRINITY_DN4939_c1_g2_i1len=279path=[715:0-278][-1,715,-2]	5062.CADAORAP00004461	3e-39	166	ATP2	GO:0000166,GO:0000275,GO:0001882,GO:0001883,GO:0003674,GO:0003824,GO:0005215,GO:0005488,GO:0005575,GO:0005622,GO:0005623,GO:0005737,GO:0005739,GO:0005740,GO:0005743,GO:0005753,GO:0005754,GO:0005829,GO:0006139,GO:0006152,GO:0006163,GO:0006164,GO:0006195,GO:0006200,GO:0006725,GO:0006753,GO:0006754,GO:0006793,GO:0006796,GO:0006807,GO:0006810,GO:0006811,GO:0006812,GO:0006818,GO:0006839,GO:0008150,GO:…	K02133		fuNOG[21]	03K72@ascNOG,0M32R@euroNOG,0PIAZ@fuNOG,12R1P@opiNOG,COG0055@NOG,KOG1350@euNOG	NA|NA|NA	C	Produces ATP from ADP in the presence of a proton gradient across the membrane (By similarity)
	TAG5_C2_TRINITY_DN4969_c0_g1_i1len=264path=[138:0-133275:134-263][-1,138,275,-2]	515849.XP_001906797.1	4.2e-30	135.6	KATG	GO:0005575,GO:0005576,GO:0005622,GO:0005623,GO:0005737,GO:0044424,GO:0044464	K03782		fuNOG[21]	03M92@ascNOG,0IEWS@euNOG,0PIB6@fuNOG,13HED@opiNOG,19IXE@sordNOG,1A95E@sorNOG,COG0376@NOG	NA|NA|NA	H	Bifunctional enzyme with both catalase and broad- spectrum peroxidase activity
	TAG5_C2_TRINITY_DN4969_c0_g2_i1len=403path=[535:0-402][-1,535,-2]	573729.XP_003662457.1	1.1e-53	214.5	KATG	GO:0005575,GO:0005576,GO:0005622,GO:0005623,GO:0005737,GO:0044424,GO:0044464	K03782		fuNOG[21]	03M92@ascNOG,0CT2M@chaNOG,0IEWS@euNOG,0PIB6@fuNOG,13HED@opiNOG,19IXE@sordNOG,1A95E@sorNOG,COG0376@NOG	NA|NA|NA	H	Bifunctional enzyme with both catalase and broad- spectrum peroxidase activity (By similarity)
	TAG5_C2_TRINITY_DN5275_c0_g2_i1len=865path=[843:0-4613177:462-5751396:576-864][-1,843,3177,1396,-2]	13684.ABU49440	5.4e-11	70.9	COX1	GO:0003674,GO:0003824,GO:0004518,GO:0004519,GO:0005575,GO:0005622,GO:0005623,GO:0005737,GO:0005739,GO:0005740,GO:0005743,GO:0005746,GO:0005751,GO:0006091,GO:0006119,GO:0006123,GO:0006139,GO:0006259,GO:0006310,GO:0006314,GO:0006396,GO:0006725,GO:0006793,GO:0006796,GO:0006807,GO:0008150,GO:0008152,GO:0008380,GO:0009060,GO:0009987,GO:0010467,GO:0015980,GO:0016020,GO:0016021,GO:0016070,GO:0016310,GO:…	K02256		fuNOG[21]	03NIV@ascNOG,0H3HS@dotNOG,0PJIY@fuNOG,13HZ5@opiNOG,15EP3@pleNOG,COG0843@NOG,COG1622@NOG,KOG4767@euNOG,KOG4769@euNOG	NA|NA|NA	C	Cytochrome C and Quinol oxidase polypeptide I
	TAG5_C2_TRINITY_DN3336_c0_g2_i1len=325path=[473:0-324][-1,473,-2]	1047171.EFQ24855	4.4e-28	128.6	ATP9	GO:0000276,GO:0005575,GO:0005622,GO:0005623,GO:0005737,GO:0005739,GO:0005740,GO:0005743,GO:0005753,GO:0006139,GO:0006163,GO:0006164,GO:0006725,GO:0006753,GO:0006754,GO:0006793,GO:0006796,GO:0006807,GO:0006810,GO:0006811,GO:0006812,GO:0006818,GO:0008150,GO:0008152,GO:0009058,GO:0009116,GO:0009117,GO:0009119,GO:0009123,GO:0009124,GO:0009126,GO:0009127,GO:0009141,GO:0009142,GO:0009144,GO:0009145,GO:…	K02128		fuNOG[21]	03UW9@ascNOG,0H8KP@dotNOG,0PT0U@fuNOG,13SGY@opiNOG,COG0636@NOG,KOG3025@euNOG	NA|NA|NA	C	ATP synthase subunit C
	TAG5_C2_TRINITY_DN7112_c0_g1_i1len=271path=[1:0-270][-1,1,-2]	5062.CADAORAP00003633	7.4e-34	147.9	ICL1	GO:0003674,GO:0003824,GO:0004451,GO:0005575,GO:0005622,GO:0005623,GO:0005737,GO:0005777,GO:0005975,GO:0006081,GO:0006082,GO:0006097,GO:0008150,GO:0008152,GO:0009514,GO:0009987,GO:0016829,GO:0016830,GO:0016833,GO:0019752,GO:0032787,GO:0042579,GO:0043226,GO:0043227,GO:0043229,GO:0043231,GO:0043436,GO:0044237,GO:0044238,GO:0044262,GO:0044281,GO:0044424,GO:0044444,GO:0044464,GO:0044710,GO:0046487,GO:…	K01637	ICL	fuNOG[21]	03IHT@ascNOG,0M5IH@euroNOG,0MM5D@eurotNOG,0PGND@fuNOG,12SUU@opiNOG,COG2224@NOG,KOG1260@euNOG	NA|NA|NA	C	Isocitrate lyase
	TAG5_C2_TRINITY_DN2842_c0_g1_i1len=261path=[378:0-172135:173-173136:174-260][-1,378,135,136,-2]	5022.CBX98044	6.9e-41	171.4	HTA1	GO:0000122,GO:0000228,GO:0000775,GO:0000785,GO:0000786,GO:0000788,GO:0000790,GO:0000792,GO:0003674,GO:0003676,GO:0003677,GO:0005488,GO:0005575,GO:0005622,GO:0005623,GO:0005634,GO:0005657,GO:0005694,GO:0005720,GO:0005721,GO:0006139,GO:0006259,GO:0006281,GO:0006325,GO:0006333,GO:0006355,GO:0006357,GO:0006464,GO:0006468,GO:0006725,GO:0006793,GO:0006796,GO:0006807,GO:0006950,GO:0006974,GO:0006975,GO:…	K11251		fuNOG[21]	03RTI@ascNOG,0H7QX@dotNOG,0PNTK@fuNOG,13R2C@opiNOG,15BDE@pleNOG,COG5262@NOG,KOG1756@euNOG	NA|NA|NA	B	Histone H2A
	TAG5_C2_TRINITY_DN5899_c1_g2_i1len=462path=[846:0-3781202:379-3791203:380-4121236:413-461][-1,846,1202,1203,1236,-2]	4577.GRMZM2G078742_P01	8.9e-26	121.7					fuNOG[21]	0J0KG@euNOG,1203B@NOG	NA|NA|NA
	TAG5_C2_TRINITY_DN5890_c1_g1_i2len=281path=[16050:0-12911876:130-280][-1,16050,11876,-2]	5059.CADAFLAP00009810	6.9e-29	131		GO:0005575,GO:0005576,GO:0005622,GO:0005623,GO:0044464	K17066		fuNOG[21]	03I9Z@ascNOG,0MB9U@euroNOG,0MHHD@eurotNOG,0PFAS@fuNOG,135MM@opiNOG,COG2303@NOG,KOG1238@euNOG	NA|NA|NA	E	GMC oxidoreductase
	TAG5_C2_TRINITY_DN5057_c0_g2_i1len=252path=[1:0-167301:168-210344:211-216350:217-251][-1,1,301,344,350,-2]	5022.CBX93237	2.3e-17	92.4	FG04915.1	GO:0002181,GO:0003674,GO:0003735,GO:0005198,GO:0005575,GO:0005622,GO:0005623,GO:0005634,GO:0005737,GO:0005829,GO:0005840,GO:0006412,GO:0008150,GO:0008152,GO:0009058,GO:0009059,GO:0009987,GO:0010467,GO:0010494,GO:0015935,GO:0019538,GO:0022613,GO:0022626,GO:0022627,GO:0030529,GO:0032991,GO:0034645,GO:0035770,GO:0042254,GO:0043170,GO:0043226,GO:0043227,GO:0043228,GO:0043229,GO:0043231,GO:0043232,GO:…	K02983		fuNOG[21]	03UKR@ascNOG,0H8FM@dotNOG,0PRTW@fuNOG,123KC@NOG,13WJJ@opiNOG,15ETG@pleNOG,KOG0009@euNOG	NA|NA|NA	J	40S ribosomal protein S30
	TAG5_C2_TRINITY_DN6054_c0_g1_i6len=515path=[5690:0-1519039:152-2355198:236-514][-1,5690,9039,5198,-2]	5180.EDO03042	1.8e-77	293.9	TEF1	GO:0000166,GO:0001882,GO:0001883,GO:0002181,GO:0002182,GO:0003674,GO:0003676,GO:0003723,GO:0003746,GO:0005488,GO:0005525,GO:0005575,GO:0005576,GO:0005622,GO:0005623,GO:0005634,GO:0005737,GO:0005739,GO:0005829,GO:0005840,GO:0005853,GO:0005856,GO:0006403,GO:0006405,GO:0006409,GO:0006412,GO:0006414,GO:0006810,GO:0006913,GO:0008135,GO:0008150,GO:0008152,GO:0009058,GO:0009059,GO:0009987,GO:0010467,GO:…	K03231		fuNOG[21]	03IHI@ascNOG,0PJIR@fuNOG,12P5E@opiNOG,COG5256@NOG,KOG0052@euNOG	NA|NA|NA	J	This protein promotes the GTP-dependent binding of aminoacyl-tRNA to the A-site of ribosomes during protein biosynthesis
	TAG5_C2_TRINITY_DN6054_c0_g1_i10len=1277path=[2534:0-4242936:425-4254475:426-6054655:606-7071263:708-7731329:774-7751331:776-7761332:777-7793724:780-8271383:828-8283772:829-11714115:1172-11751728:1176-12129713:1213-1276][-1,2534,2936,4475,4655,1263,1329,1331,1332,3724,1383,3772,4115,1728,9713]	861557.XP_003297885.1	2e-176	623.6	TEF1	GO:0000166,GO:0001882,GO:0001883,GO:0002181,GO:0002182,GO:0003674,GO:0003676,GO:0003723,GO:0003746,GO:0005488,GO:0005525,GO:0005575,GO:0005576,GO:0005622,GO:0005623,GO:0005634,GO:0005737,GO:0005739,GO:0005829,GO:0005840,GO:0005853,GO:0005856,GO:0006403,GO:0006405,GO:0006409,GO:0006412,GO:0006414,GO:0006810,GO:0006913,GO:0008135,GO:0008150,GO:0008152,GO:0009058,GO:0009059,GO:0009987,GO:0010467,GO:…	K03231		fuNOG[21]	03IHI@ascNOG,0H48N@dotNOG,0PJIR@fuNOG,12P5E@opiNOG,15B5X@pleNOG,COG5256@NOG,KOG0052@euNOG	NA|NA|NA	J	This protein promotes the GTP-dependent binding of aminoacyl-tRNA to the A-site of ribosomes during protein biosynthesis (By similarity)
	TAG5_C2_TRINITY_DN6037_c0_g5_i1len=235path=[9259:0-234][-1,9259,-2]	40559.EDN26354	4.9e-30	135.2	ALD5	GO:0003674,GO:0003824,GO:0004029,GO:0004030,GO:0005575,GO:0005622,GO:0005623,GO:0005634,GO:0005737,GO:0005739,GO:0005759,GO:0005794,GO:0005829,GO:0006066,GO:0006067,GO:0006068,GO:0006082,GO:0006083,GO:0006090,GO:0006139,GO:0006725,GO:0006732,GO:0006733,GO:0006739,GO:0006740,GO:0006753,GO:0006793,GO:0006796,GO:0006807,GO:0006950,GO:0008150,GO:0008152,GO:0009056,GO:0009058,GO:0009117,GO:0009295,GO:…	K00128		fuNOG[21]	03JSM@ascNOG,0PFKN@fuNOG,12PWF@opiNOG,COG1012@NOG,KOG2450@euNOG	NA|NA|NA	C	Aldehyde dehydrogenase
	TAG5_C2_TRINITY_DN6037_c0_g1_i7len=938path=[8713:0-1897995:190-2408046:241-24923:250-25529:256-31892:319-398172:399-399173:400-405179:406-408182:409-608382:609-609383:610-639413:640-699473:700-705479:706-706480:707-711485:712-937][-1,8713,7995,8046,23,29,92,172,173,179,182,382,383,413,473,479,480,485,-2]	148304.MAPG_08375T0	1.6e-131	474.2	ALD5	GO:0003674,GO:0003824,GO:0004029,GO:0004030,GO:0005575,GO:0005622,GO:0005623,GO:0005634,GO:0005737,GO:0005739,GO:0005759,GO:0005794,GO:0005829,GO:0006066,GO:0006067,GO:0006068,GO:0006082,GO:0006083,GO:0006090,GO:0006139,GO:0006725,GO:0006732,GO:0006733,GO:0006739,GO:0006740,GO:0006753,GO:0006793,GO:0006796,GO:0006807,GO:0006950,GO:0008150,GO:0008152,GO:0009056,GO:0009058,GO:0009117,GO:0009295,GO:…	K00128		fuNOG[21]	03JSM@ascNOG,0PFKN@fuNOG,0UD69@magNOG,12PWF@opiNOG,19IU6@sordNOG,COG1012@NOG,KOG2450@euNOG	NA|NA|NA	C	Aldehyde dehydrogenase family
	TAG5_C2_TRINITY_DN4579_c1_g1_i1len=378path=[1:0-377][-1,1,-2]	33178.CADATEAP00005406	5.9e-22	108.2	GRG-1				fuNOG[21]	03VG3@ascNOG,0J3YX@euNOG,0MB31@euroNOG,0MTEP@eurotNOG,0PT0B@fuNOG,0YWA5@NOG,13Y48@opiNOG	NA|NA|NA	S	Protein of unknown function (DUF2823)
	TAG5_C2_TRINITY_DN5642_c2_g1_i2len=309path=[619:0-158755:159-308][-1,619,755,-2]	5022.CBX96777	4e-48	195.7	FG06021.1	GO:0001666,GO:0003674,GO:0005215,GO:0005471,GO:0005575,GO:0005576,GO:0005622,GO:0005623,GO:0005737,GO:0005739,GO:0005740,GO:0005743,GO:0005975,GO:0005996,GO:0006006,GO:0006007,GO:0006066,GO:0006071,GO:0006091,GO:0006810,GO:0006811,GO:0006820,GO:0006839,GO:0006862,GO:0006915,GO:0006950,GO:0007275,GO:0008150,GO:0008152,GO:0008219,GO:0009056,GO:0009060,GO:0009061,GO:0009311,GO:0009313,GO:0009628,GO:…	K05863		fuNOG[21]	03J44@ascNOG,0H37A@dotNOG,0PG5Y@fuNOG,0XNW0@NOG,12NTQ@opiNOG,159MZ@pleNOG,KOG0749@euNOG	NA|NA|NA	C	Mitochondrial carrier protein
	TAG5_C2_TRINITY_DN3294_c0_g1_i1len=237path=[215:0-236][-1,215,-2]	5057.CADACLAP00002281	1.4e-34	150.2	TIF51	GO:0002181,GO:0002182,GO:0002184,GO:0003674,GO:0003676,GO:0003723,GO:0003743,GO:0003746,GO:0005488,GO:0005575,GO:0005576,GO:0005622,GO:0005623,GO:0005634,GO:0005730,GO:0005737,GO:0005739,GO:0005829,GO:0005840,GO:0006412,GO:0006413,GO:0006414,GO:0006415,GO:0006417,GO:0006446,GO:0006448,GO:0006449,GO:0006452,GO:0008135,GO:0008150,GO:0008152,GO:0009058,GO:0009059,GO:0009889,GO:0009891,GO:0009893,GO:…	K03263		fuNOG[21]	03RMG@ascNOG,0PMXH@fuNOG,13PPF@opiNOG,COG0231@NOG,KOG3271@euNOG	NA|NA|NA	J	Translation initiation factor
	TAG5_C2_TRINITY_DN4073_c0_g2_i1len=211path=[189:0-210][-1,189,-2]	1047171.EFQ26992	2e-25	119.4	FG04826.1	GO:0003674,GO:0003824,GO:0005575,GO:0005622,GO:0005623,GO:0005737,GO:0005975,GO:0005996,GO:0005997,GO:0006006,GO:0006461,GO:0008150,GO:0008152,GO:0009987,GO:0010033,GO:0016043,GO:0016491,GO:0016614,GO:0016616,GO:0019318,GO:0019321,GO:0022607,GO:0033993,GO:0042221,GO:0043933,GO:0044085,GO:0044238,GO:0044424,GO:0044464,GO:0044699,GO:0044710,GO:0044723,GO:0044763,GO:0050038,GO:0050086,GO:0050896,GO:…	K17742		fuNOG[21]	03KRJ@ascNOG,0H5T0@dotNOG,0PJRP@fuNOG,13E00@opiNOG,COG1028@NOG,KOG0725@euNOG	NA|NA|NA	Q	KR domain
	TAG5_C2_TRINITY_DN6839_c0_g1_i1len=366path=[344:0-365][-1,344,-2]	861557.XP_003306239.1	9.1e-31	138.3					fuNOG[21]	04CYH@ascNOG,0H9MF@dotNOG,0IZWU@euNOG,0PPPM@fuNOG,11Z2G@NOG,13U4G@opiNOG,1594S@pleNOG	NA|NA|NA	S	Pyridoxamine 5'-phosphate oxidase
	TAG5_C2_TRINITY_DN6847_c0_g1_i1len=260path=[238:0-259][-1,238,-2]	336963.XP_002583604.1	1.9e-26	123.2	FG00631.1	GO:0000462,GO:0002181,GO:0002182,GO:0003674,GO:0003735,GO:0005198,GO:0005575,GO:0005622,GO:0005623,GO:0005737,GO:0005829,GO:0005840,GO:0006139,GO:0006364,GO:0006396,GO:0006412,GO:0006414,GO:0006725,GO:0006807,GO:0008150,GO:0008152,GO:0009058,GO:0009059,GO:0009987,GO:0010467,GO:0015935,GO:0016070,GO:0016072,GO:0019538,GO:0022613,GO:0022626,GO:0022627,GO:0030490,GO:0030529,GO:0030684,GO:0030686,GO:…	K02995		fuNOG[21]	03M1D@ascNOG,0M68G@euroNOG,0PI2H@fuNOG,12DTW@onyNOG,12QT6@opiNOG,COG2007@NOG,KOG3283@euNOG	NA|NA|NA	J	40S ribosomal protein S8
	TAG5_C2_TRINITY_DN4339_c0_g1_i1len=257path=[187:0-17243:173-175487:176-256][-1,187,43,487,-2]	5507.FOXG_01927P0	2.7e-33	146	FG06893.1	GO:0000447,GO:0000460,GO:0000462,GO:0000466,GO:0000469,GO:0000478,GO:0000479,GO:0002181,GO:0003674,GO:0003676,GO:0003723,GO:0003735,GO:0005198,GO:0005488,GO:0005575,GO:0005576,GO:0005622,GO:0005623,GO:0005634,GO:0005730,GO:0005737,GO:0005739,GO:0005829,GO:0005840,GO:0006139,GO:0006364,GO:0006396,GO:0006403,GO:0006405,GO:0006407,GO:0006412,GO:0006725,GO:0006807,GO:0006810,GO:0006913,GO:0007275,GO:…	K02964		fuNOG[21]	03M18@ascNOG,0PG18@fuNOG,0SDFS@hypNOG,13Q01@opiNOG,19IV0@sordNOG,COG0099@NOG,KOG3311@euNOG	NA|NA|NA	J	Ribosomal protein S18
	TAG5_C2_TRINITY_DN5902_c1_g1_i3len=370path=[2227:0-196623:197-369][-1,2227,623,-2]	500485.XP_002563649.1	3.9e-34	148.7	ACT1	GO:0000001,GO:0000003,GO:0000011,GO:0000123,GO:0000132,GO:0000142,GO:0000226,GO:0000228,GO:0000278,GO:0000323,GO:0000785,GO:0000790,GO:0000812,GO:0000902,GO:0000910,GO:0000912,GO:0000915,GO:0000916,GO:0001300,GO:0001891,GO:0003006,GO:0003674,GO:0005198,GO:0005200,GO:0005488,GO:0005515,GO:0005575,GO:0005622,GO:0005623,GO:0005628,GO:0005634,GO:0005654,GO:0005694,GO:0005737,GO:0005764,GO:0005767,GO:…	K05692		fuNOG[21]	03KIT@ascNOG,0M7DD@euroNOG,0MJ2R@eurotNOG,0PHK5@fuNOG,12N6D@opiNOG,COG5277@NOG,KOG0676@euNOG	NA|NA|NA	Z	Actins are highly conserved proteins that are involved in various types of cell motility and are ubiquitously expressed in all eukaryotic cells
	TAG5_C2_TRINITY_DN5902_c1_g1_i4len=390path=[429:0-199606:200-216623:217-389][-1,429,606,623,-2]	535722.XP_003171968.1	6.7e-34	147.9	ACT1	GO:0000001,GO:0000003,GO:0000011,GO:0000123,GO:0000132,GO:0000142,GO:0000226,GO:0000228,GO:0000278,GO:0000323,GO:0000785,GO:0000790,GO:0000812,GO:0000902,GO:0000910,GO:0000912,GO:0000915,GO:0000916,GO:0001300,GO:0001891,GO:0003006,GO:0003674,GO:0005198,GO:0005200,GO:0005488,GO:0005515,GO:0005575,GO:0005622,GO:0005623,GO:0005628,GO:0005634,GO:0005654,GO:0005694,GO:0005737,GO:0005764,GO:0005767,GO:…	K05692		fuNOG[21]	03KIT@ascNOG,0M7DD@euroNOG,0PHK5@fuNOG,12ECQ@onyNOG,12N6D@opiNOG,COG5277@NOG,KOG0676@euNOG	NA|NA|NA	Z	K05692 actin beta gamma 1
	TAG5_C2_TRINITY_DN49_c0_g1_i1len=332path=[510:0-331][-1,510,-2]	559305.XP_003238733.1	2.4e-38	163.3		GO:0002181,GO:0003674,GO:0003735,GO:0005198,GO:0005575,GO:0005622,GO:0005623,GO:0005737,GO:0005829,GO:0005840,GO:0006412,GO:0007275,GO:0008150,GO:0008152,GO:0009058,GO:0009059,GO:0009987,GO:0010467,GO:0015934,GO:0019538,GO:0022625,GO:0022626,GO:0030529,GO:0032501,GO:0032502,GO:0032991,GO:0034645,GO:0043170,GO:0043226,GO:0043228,GO:0043229,GO:0043232,GO:0043581,GO:0044237,GO:0044238,GO:0044249,GO:…	K02885		fuNOG[21]	02WN3@arthNOG,03MT1@ascNOG,0MG6Y@euroNOG,0PHM4@fuNOG,12JF3@onyNOG,12QXB@opiNOG,COG2147@NOG,KOG1696@euNOG	NA|NA|NA	J	ribosomal protein L19
	TAG5_C2_TRINITY_DN5778_c0_g1_i2len=253path=[1054:0-113521:114-114522:115-1152000:116-252][-1,1054,521,522,2000,-2]	162425.CADANIAP00003248	5.6e-14	81.6					fuNOG[21]	041PM@ascNOG,0J5AH@euNOG,0Q02Y@fuNOG,0Y2ES@NOG,14AFD@opiNOG	NA|NA|NA
	TAG5_C2_TRINITY_DN5764_c0_g2_i1len=414path=[1306:0-413][-1,1306,-2]	40559.EDN26386	4.3e-41	172.2	ADH1	GO:0000947,GO:0000955,GO:0003674,GO:0003824,GO:0004022,GO:0005575,GO:0005622,GO:0005623,GO:0005737,GO:0005739,GO:0005759,GO:0005829,GO:0005886,GO:0005975,GO:0005996,GO:0006006,GO:0006007,GO:0006066,GO:0006067,GO:0006082,GO:0006091,GO:0006113,GO:0006115,GO:0006116,GO:0006139,GO:0006520,GO:0006725,GO:0006732,GO:0006733,GO:0006734,GO:0006753,GO:0006793,GO:0006796,GO:0006807,GO:0008150,GO:0008152,GO:…	K13953	ALCD22xi,ALCD23xi,ALCD24xi,ALCD25xi,ALCD26xi,ALCD2ir,ALCD2x	fuNOG[21]	03J33@ascNOG,0PH61@fuNOG,12PRI@opiNOG,COG1064@NOG,KOG0023@euNOG	NA|NA|NA	Q	alcohol dehydrogenase
	TAG5_C2_TRINITY_DN3027_c0_g1_i1len=524path=[502:0-523][-1,502,-2]	559298.XP_002624953.1	1.5e-62	244.2	FG10303.1	GO:0005575,GO:0005622,GO:0005623,GO:0005737,GO:0006950,GO:0007275,GO:0008150,GO:0009987,GO:0016020,GO:0032501,GO:0032502,GO:0033554,GO:0043581,GO:0044424,GO:0044464,GO:0044699,GO:0044707,GO:0044763,GO:0044767,GO:0048856,GO:0050896,GO:0051716			fuNOG[21]	03S4I@ascNOG,0IXKH@euNOG,0M4ZI@euroNOG,0PP5N@fuNOG,11ZPV@NOG,12JY5@onyNOG,13RPZ@opiNOG	NA|NA|NA	S	Protein of unknown function (DUF1761)
	TAG5_C2_TRINITY_DN6268_c0_g1_i1len=570path=[548:0-569][-1,548,-2]	36630.CADNFIAP00004346	5.8e-13	79					fuNOG[21]	03UJF@ascNOG,0J297@euNOG,0M97A@euroNOG,0MPA9@eurotNOG,0PRTR@fuNOG,0YW1H@NOG,13W5G@opiNOG	NA|NA|NA	O	chaperone heat shock protein
	TAG5_C2_TRINITY_DN5468_c1_g2_i1len=307path=[2455:0-116241:117-306][-1,2455,241,-2]	65071.PYU1_T013955	1.3e-10	70.5					fuNOG[21]	0IHV0@euNOG,0XRCZ@NOG	NA|NA|NA	S	NAD-specific glutamate dehydrogenase
	TAG5_C2_TRINITY_DN4619_c0_g1_i1len=622path=[600:0-621][-1,600,-2]	559298.XP_002620082.1	2.7e-83	313.5					fuNOG[21]	COG1008@NOG,KOG4845@euNOG	NA|NA|NA	C	Core subunit of the mitochondrial membrane respiratory chain NADH dehydrogenase (Complex I) that is believed to belong to the minimal assembly required for catalysis. Complex I functions in the transfer of electrons from NADH to the respiratory chain. The immediate electron acceptor for the enzyme is believed to be ubiquinone (By similarity)
	TAG5_C3_TRINITY_DN3549_c0_g1_i1len=233path=[144:0-127144:128-232][-1,144,144,-2]	1071378.XP_003667501.1	5.2e-08	62	FG02173.1	GO:0003674,GO:0003824,GO:0005198,GO:0005199,GO:0005575,GO:0005576,GO:0005618,GO:0005622,GO:0005623,GO:0005737,GO:0005783,GO:0005886,GO:0005933,GO:0005934,GO:0006139,GO:0006152,GO:0006163,GO:0006195,GO:0006200,GO:0006725,GO:0006753,GO:0006793,GO:0006796,GO:0006807,GO:0006810,GO:0006886,GO:0008104,GO:0008150,GO:0008152,GO:0009056,GO:0009116,GO:0009117,GO:0009119,GO:0009123,GO:0009125,GO:0009126,GO:…			fuNOG[21]	03M5B@ascNOG,0IKG6@euNOG,0PI72@fuNOG,11W61@NOG,13K3F@opiNOG,197XF@saccNOG,19E8P@sacNOG	NA|NA|NA	S	Component of the outer cell wall layer. Required for stability of the cell wall and for optimal growth. Required for resistance against several antifungal and cell wall-perturbing agents
	TAG5_C3_TRINITY_DN5299_c0_g1_i1len=668path=[1164:0-667][-1,1164,-2]	1047171.EFQ36790	2.2e-91	340.5					fuNOG[21]	03PW8@ascNOG,0H5DZ@dotNOG,0IGUY@euNOG,0PKV1@fuNOG,0XQ6H@NOG,13DA0@opiNOG	NA|NA|NA	O	Inherit from NOG: Serine protease
	TAG5_C3_TRINITY_DN5542_c0_g2_i1len=433path=[1881:0-432][-1,1881,-2]	5061.CADANGAP00009976	5.6e-48	195.7		GO:0003674,GO:0005215,GO:0006810,GO:0008150,GO:0008643,GO:0009987,GO:0015144,GO:0015145,GO:0015749,GO:0022857,GO:0022891,GO:0022892,GO:0034219,GO:0044699,GO:0044763,GO:0044765,GO:0051119,GO:0051179,GO:0051234,GO:0055085,GO:0071702,GO:1901476			fuNOG[21]	03M56@ascNOG,0PFSV@fuNOG,0XNQK@NOG,12NG5@opiNOG,KOG0254@euNOG	NA|NA|NA	G	transporter
	TAG5_C3_TRINITY_DN5542_c0_g1_i2len=660path=[1244:0-3191541:320-659][-1,1244,1541,-2]	162425.CADANIAP00007454	4.6e-73	279.6		GO:0003674,GO:0005215,GO:0006810,GO:0008150,GO:0008643,GO:0009987,GO:0015144,GO:0015145,GO:0015749,GO:0022857,GO:0022891,GO:0022892,GO:0034219,GO:0044699,GO:0044763,GO:0044765,GO:0051119,GO:0051179,GO:0051234,GO:0055085,GO:0071702,GO:1901476			fuNOG[21]	03M56@ascNOG,0M2X3@euroNOG,0MIR6@eurotNOG,0PFSV@fuNOG,0XNQK@NOG,12NG5@opiNOG,KOG0254@euNOG	NA|NA|NA	G	transporter
	TAG5_C3_TRINITY_DN5598_c0_g1_i1len=329path=[691:0-328][-1,691,-2]	5022.CBX96783	2.2e-44	183.3		GO:0003674,GO:0003824,GO:0005215,GO:0006139,GO:0006152,GO:0006163,GO:0006195,GO:0006200,GO:0006725,GO:0006753,GO:0006793,GO:0006796,GO:0006807,GO:0006810,GO:0006811,GO:0006812,GO:0006818,GO:0007275,GO:0008150,GO:0008152,GO:0008324,GO:0008553,GO:0009056,GO:0009116,GO:0009117,GO:0009119,GO:0009123,GO:0009125,GO:0009126,GO:0009128,GO:0009141,GO:0009143,GO:0009144,GO:0009146,GO:0009150,GO:0009154,GO:…	K01535		fuNOG[21]	03Q3P@ascNOG,0H609@dotNOG,0PFW2@fuNOG,12NKB@opiNOG,15977@pleNOG,COG0474@NOG,KOG0205@euNOG	NA|NA|NA	P	E1-E2 ATPase
	TAG5_C3_TRINITY_DN5391_c0_g2_i1len=272path=[250:0-238466:239-271][-1,250,466,-2]	40559.EDN21127	1.4e-33	147.1	FG10303.1	GO:0005575,GO:0005622,GO:0005623,GO:0005737,GO:0006950,GO:0007275,GO:0008150,GO:0009987,GO:0016020,GO:0032501,GO:0032502,GO:0033554,GO:0043581,GO:0044424,GO:0044464,GO:0044699,GO:0044707,GO:0044763,GO:0044767,GO:0048856,GO:0050896,GO:0051716			fuNOG[21]	03S4I@ascNOG,0IXKH@euNOG,0PP5N@fuNOG,11ZPV@NOG,13RPZ@opiNOG	NA|NA|NA	S	Conserved hypothetical protein
	TAG5_C3_TRINITY_DN6062_c1_g1_i1len=225path=[1765:0-591802:60-224][-1,1765,1802,-2]	13684.SNOT_01163	1.7e-32	143.3	FDH1	GO:0003674,GO:0003824,GO:0005575,GO:0005622,GO:0005623,GO:0005737,GO:0005829,GO:0006082,GO:0008150,GO:0008152,GO:0008863,GO:0009056,GO:0009987,GO:0015942,GO:0016054,GO:0016491,GO:0016620,GO:0016903,GO:0019752,GO:0032787,GO:0042183,GO:0043436,GO:0044237,GO:0044248,GO:0044281,GO:0044282,GO:0044424,GO:0044444,GO:0044464,GO:0044710,GO:0044712,GO:0046395,GO:0055114,GO:0071704,GO:0072329,GO:1901575	K00122	FDH	fuNOG[21]	03K2Q@ascNOG,0H4E1@dotNOG,0PFPK@fuNOG,12R7X@opiNOG,15AIH@pleNOG,COG1052@NOG,KOG0069@euNOG	NA|NA|NA	C	D-isomer specific 2-hydroxyacid dehydrogenase, catalytic domain
	TAG5_C3_TRINITY_DN6316_c0_g1_i1len=385path=[1:0-384][-1,1,-2]	502779.XP_002797758.1	6.6e-29	131.7					fuNOG[21]	03TV5@ascNOG,0J1AV@euNOG,0M94V@euroNOG,0PRAU@fuNOG,0Y4B4@NOG,12IB4@onyNOG,13VG5@opiNOG	NA|NA|NA
	TAG5_C3_TRINITY_DN5600_c0_g1_i1len=814path=[978:0-65113:652-71476:715-813][-1,978,13,76,-2]	13684.SNOT_00807	1.3e-81	308.1	FG07554.1	GO:0003674,GO:0005488,GO:0005501,GO:0005503,GO:0005575,GO:0005623,GO:0005886,GO:0008150,GO:0008289,GO:0009314,GO:0009416,GO:0009628,GO:0016020,GO:0016021,GO:0016918,GO:0019840,GO:0019842,GO:0031224,GO:0036094,GO:0044425,GO:0044464,GO:0050896,GO:0071944			fuNOG[21]	03IJX@ascNOG,0HA82@dotNOG,0IKHZ@euNOG,0PJV8@fuNOG,13PAC@opiNOG,157KS@pleNOG,COG5524@NOG	NA|NA|NA	S	Bac_rhodopsin
	TAG5_C3_TRINITY_DN3483_c0_g1_i1len=202path=[1:0-201][-1,1,-2]	554155.XP_002847404.1	1.4e-28	130.2	FG04826.1	GO:0003674,GO:0003824,GO:0005575,GO:0005622,GO:0005623,GO:0005737,GO:0005975,GO:0005996,GO:0005997,GO:0006006,GO:0006461,GO:0008150,GO:0008152,GO:0009987,GO:0010033,GO:0016043,GO:0016491,GO:0016614,GO:0016616,GO:0019318,GO:0019321,GO:0022607,GO:0033993,GO:0042221,GO:0043933,GO:0044085,GO:0044238,GO:0044424,GO:0044464,GO:0044699,GO:0044710,GO:0044723,GO:0044763,GO:0050038,GO:0050086,GO:0050896,GO:…	K17742		fuNOG[21]	03KRJ@ascNOG,0M6NT@euroNOG,0PJRP@fuNOG,12HQ6@onyNOG,13E00@opiNOG,COG1028@NOG,KOG0725@euNOG	NA|NA|NA	Q	sorbitol utilization protein
	TAG5_C3_TRINITY_DN1842_c0_g1_i1len=270path=[248:0-269][-1,248,-2]	5180.EDO03459	1.3e-37	160.6	FG10909.1				fuNOG[21]	03MKP@ascNOG,0PHPJ@fuNOG,12Q4D@opiNOG,COG0330@NOG,KOG2621@euNOG	NA|NA|NA	C	Stomatin family
	TAG5_C3_TRINITY_DN7301_c0_g1_i1len=290path=[1:0-289][-1,1,-2]	31033.ENSTRUP00000001294	1.6e-09	67.4					fuNOG[21]	0A8FI@biNOG,0DV0I@chorNOG,0N8Y0@fiNOG,0VJBG@meNOG,13UCP@opiNOG,1D4B7@veNOG,COG4901@NOG,KOG1767@euNOG	NA|NA|NA	J	ribosomal protein S25
	TAG5_C3_TRINITY_DN6282_c0_g1_i2len=914path=[8893:0-578928:58-2684837:269-3734942:374-37412771:375-40912806:410-4274996:428-4965065:497-5023887:503-5055134:506-5683378:569-6101238:611-6352739:636-6752779:676-6762780:677-6782782:679-6792783:680-6827961:683-7003139:701-7813220:782-79614942:797-8713310:872-9061537:907-913][-1,8893,8928,4837,4942,12771,12806,4996,5065,3887,5134,3378,1238,2739,2779,278…	861557.XP_003297885.1	4.2e-131	472.6	TEF1	GO:0000166,GO:0001882,GO:0001883,GO:0002181,GO:0002182,GO:0003674,GO:0003676,GO:0003723,GO:0003746,GO:0005488,GO:0005525,GO:0005575,GO:0005576,GO:0005622,GO:0005623,GO:0005634,GO:0005737,GO:0005739,GO:0005829,GO:0005840,GO:0005853,GO:0005856,GO:0006403,GO:0006405,GO:0006409,GO:0006412,GO:0006414,GO:0006810,GO:0006913,GO:0008135,GO:0008150,GO:0008152,GO:0009058,GO:0009059,GO:0009987,GO:0010467,GO:…	K03231		fuNOG[21]	03IHI@ascNOG,0H48N@dotNOG,0PJIR@fuNOG,12P5E@opiNOG,15B5X@pleNOG,COG5256@NOG,KOG0052@euNOG	NA|NA|NA	J	This protein promotes the GTP-dependent binding of aminoacyl-tRNA to the A-site of ribosomes during protein biosynthesis (By similarity)
	TAG5_C3_TRINITY_DN6282_c0_g1_i3len=622path=[11480:0-141875:142-1474822:148-1624837:163-2674942:268-26812771:269-30312806:304-3214996:322-3905065:391-3963887:397-3995134:400-4623378:463-5041238:505-5292739:530-5692779:570-5702780:571-5722782:573-5732783:574-5762786:577-5822792:583-5851319:586-6061340:607-621][-1,11480,875,4822,4837,4942,12771,12806,4996,5065,3887,5134,3378,1238,2739,2779,2780,2782…	502779.XP_002796136.1	1.1e-94	351.3	TEF1	GO:0000166,GO:0001882,GO:0001883,GO:0002181,GO:0002182,GO:0003674,GO:0003676,GO:0003723,GO:0003746,GO:0005488,GO:0005525,GO:0005575,GO:0005576,GO:0005622,GO:0005623,GO:0005634,GO:0005737,GO:0005739,GO:0005829,GO:0005840,GO:0005853,GO:0005856,GO:0006403,GO:0006405,GO:0006409,GO:0006412,GO:0006414,GO:0006810,GO:0006913,GO:0008135,GO:0008150,GO:0008152,GO:0009058,GO:0009059,GO:0009987,GO:0010467,GO:…	K03231		fuNOG[21]	03IHI@ascNOG,0M6KP@euroNOG,0PJIR@fuNOG,12EDJ@onyNOG,12P5E@opiNOG,COG5256@NOG,KOG0052@euNOG	NA|NA|NA	J	This protein promotes the GTP-dependent binding of aminoacyl-tRNA to the A-site of ribosomes during protein biosynthesis
	TAG5_C3_TRINITY_DN6282_c0_g1_i6len=1135path=[11480:0-141875:142-1474822:148-1624837:163-2674942:268-2684943:269-3214996:322-3905065:391-3963887:397-3993890:400-4041138:405-4231157:424-4261160:427-4291163:430-4621196:463-4701204:471-4861220:487-5041238:505-5292739:530-5692779:570-5702780:571-5722782:573-5732783:574-5767961:577-5943139:595-6753220:676-69014942:691-7653310:766-8001537:801-8071544:80…	426418.XP_001930631.1	3.3e-190	669.5	TEF1	GO:0000166,GO:0001882,GO:0001883,GO:0002181,GO:0002182,GO:0003674,GO:0003676,GO:0003723,GO:0003746,GO:0005488,GO:0005525,GO:0005575,GO:0005576,GO:0005622,GO:0005623,GO:0005634,GO:0005737,GO:0005739,GO:0005829,GO:0005840,GO:0005853,GO:0005856,GO:0006403,GO:0006405,GO:0006409,GO:0006412,GO:0006414,GO:0006810,GO:0006913,GO:0008135,GO:0008150,GO:0008152,GO:0009058,GO:0009059,GO:0009987,GO:0010467,GO:…	K03231		fuNOG[21]	03IHI@ascNOG,0H48N@dotNOG,0PJIR@fuNOG,12P5E@opiNOG,15B5X@pleNOG,COG5256@NOG,KOG0052@euNOG	NA|NA|NA	J	This protein promotes the GTP-dependent binding of aminoacyl-tRNA to the A-site of ribosomes during protein biosynthesis (By similarity)
	TAG5_C3_TRINITY_DN6282_c0_g1_i12len=1207path=[11480:0-141875:142-1474822:148-1624837:163-2674942:268-2684943:269-3214996:322-3905065:391-3963887:397-3993890:400-4041138:405-4231157:424-4261160:427-4291163:430-4621196:463-4701204:471-4861220:487-5041238:505-5292739:530-5692779:570-5702780:571-5722782:573-5732783:574-5767961:577-5943139:595-6753220:676-69014942:691-7653310:766-8001537:801-8071544:8…	426418.XP_001930631.1	6.1e-203	711.8	TEF1	GO:0000166,GO:0001882,GO:0001883,GO:0002181,GO:0002182,GO:0003674,GO:0003676,GO:0003723,GO:0003746,GO:0005488,GO:0005525,GO:0005575,GO:0005576,GO:0005622,GO:0005623,GO:0005634,GO:0005737,GO:0005739,GO:0005829,GO:0005840,GO:0005853,GO:0005856,GO:0006403,GO:0006405,GO:0006409,GO:0006412,GO:0006414,GO:0006810,GO:0006913,GO:0008135,GO:0008150,GO:0008152,GO:0009058,GO:0009059,GO:0009987,GO:0010467,GO:…	K03231		fuNOG[21]	03IHI@ascNOG,0H48N@dotNOG,0PJIR@fuNOG,12P5E@opiNOG,15B5X@pleNOG,COG5256@NOG,KOG0052@euNOG	NA|NA|NA	J	This protein promotes the GTP-dependent binding of aminoacyl-tRNA to the A-site of ribosomes during protein biosynthesis (By similarity)
	TAG5_C3_TRINITY_DN4696_c0_g1_i1len=209path=[187:0-39204:40-208][-1,187,204,-2]	861557.XP_003296271.1	5.7e-30	134.8	RPL15	GO:0002181,GO:0003674,GO:0003676,GO:0003723,GO:0003735,GO:0005198,GO:0005488,GO:0005575,GO:0005622,GO:0005623,GO:0005634,GO:0005730,GO:0005737,GO:0005829,GO:0005840,GO:0006412,GO:0007275,GO:0008150,GO:0008152,GO:0009058,GO:0009059,GO:0009987,GO:0010467,GO:0015934,GO:0019538,GO:0022625,GO:0022626,GO:0030529,GO:0031974,GO:0031981,GO:0032501,GO:0032502,GO:0032991,GO:0034645,GO:0043170,GO:0043226,GO:…	K02877		fuNOG[21]	03J7C@ascNOG,0H4YF@dotNOG,0PG8Y@fuNOG,12PD8@opiNOG,15CP1@pleNOG,COG1632@NOG,KOG1678@euNOG	NA|NA|NA	J	Ribosomal L15
	TAG5_C3_TRINITY_DN6713_c0_g1_i1len=227path=[1:0-226][-1,1,-2]	861557.XP_003307019.1	3.6e-12	75.5	RSR1	GO:0000003,GO:0000282,GO:0000910,GO:0003674,GO:0003824,GO:0003924,GO:0004871,GO:0005575,GO:0005623,GO:0005886,GO:0005933,GO:0005935,GO:0006139,GO:0006152,GO:0006163,GO:0006184,GO:0006195,GO:0006725,GO:0006753,GO:0006793,GO:0006796,GO:0006807,GO:0007049,GO:0007105,GO:0007114,GO:0007120,GO:0007121,GO:0007154,GO:0007163,GO:0007165,GO:0007264,GO:0008150,GO:0008152,GO:0009056,GO:0009116,GO:0009117,GO:…	K04353,K07836		fuNOG[21]	03IT3@ascNOG,0H7AM@dotNOG,0PFUD@fuNOG,12R1D@opiNOG,15DX0@pleNOG,COG1100@NOG,KOG0395@euNOG	NA|NA|NA	S	Inherit from ascNOG: Ras-related protein
	TAG5_C3_TRINITY_DN6101_c0_g1_i3len=520path=[990:0-259440:260-260441:261-314495:315-349530:350-350531:351-3951823:396-519][-1,990,440,441,495,530,531,1823,-2]	500485.XP_002561526.1	2.4e-64	250	HHT1	GO:0000003,GO:0000075,GO:0000228,GO:0000775,GO:0000781,GO:0000785,GO:0000786,GO:0000788,GO:0000790,GO:0000792,GO:0003006,GO:0003674,GO:0003676,GO:0003677,GO:0005488,GO:0005575,GO:0005622,GO:0005623,GO:0005634,GO:0005657,GO:0005694,GO:0005720,GO:0005721,GO:0006139,GO:0006259,GO:0006281,GO:0006289,GO:0006323,GO:0006325,GO:0006333,GO:0006334,GO:0006351,GO:0006725,GO:0006807,GO:0006950,GO:0006974,GO:…	K11253		fuNOG[21]	03QYP@ascNOG,0M2SP@euroNOG,0MN66@eurotNOG,0PN02@fuNOG,13PQG@opiNOG,COG2036@NOG,KOG1745@euNOG	NA|NA|NA	B	Core component of nucleosome. Nucleosomes wrap and compact DNA into chromatin, limiting DNA accessibility to the cellular machineries which require DNA as a template. Histones thereby play a central role in transcription regulation, DNA repair, DNA replication and chromosomal stability. DNA accessibility is regulated via a complex set of post-translational modifications of histones, also called h…
	TAG5_C3_TRINITY_DN6101_c0_g1_i4len=409path=[1574:0-147438:148-149440:150-150441:151-204495:205-239530:240-240531:241-285576:286-408][-1,1574,438,440,441,495,530,531,576,-2]	7757.ENSPMAP00000005306	1.1e-25	121.3					fuNOG[21]	0A9FY@biNOG,0DVX7@chorNOG,0J0KG@euNOG,0VM5M@meNOG,1203B@NOG,13VZW@opiNOG,1D5CJ@veNOG	NA|NA|NA
	TAG5_C3_TRINITY_DN6103_c0_g1_i3len=258path=[1:0-133112:134-134113:135-136115:137-257][-1,1,112,113,115,-2]	1047171.EFQ31604	1.1e-31	140.6	FG06021.1	GO:0001666,GO:0003674,GO:0005215,GO:0005471,GO:0005575,GO:0005576,GO:0005622,GO:0005623,GO:0005737,GO:0005739,GO:0005740,GO:0005743,GO:0005975,GO:0005996,GO:0006006,GO:0006007,GO:0006066,GO:0006071,GO:0006091,GO:0006810,GO:0006811,GO:0006820,GO:0006839,GO:0006862,GO:0006915,GO:0006950,GO:0007275,GO:0008150,GO:0008152,GO:0008219,GO:0009056,GO:0009060,GO:0009061,GO:0009311,GO:0009313,GO:0009628,GO:…	K05863		fuNOG[21]	03J44@ascNOG,0H37A@dotNOG,0PG5Y@fuNOG,0XNW0@NOG,12NTQ@opiNOG,KOG0749@euNOG	NA|NA|NA	C	Mitochondrial carrier protein
	TAG5_C3_TRINITY_DN6062_c0_g1_i1len=569path=[445:0-438861:439-450889:451-568][-1,445,861,889,-2]	861557.XP_003304122.1	6.5e-74	282	FDH1	GO:0003674,GO:0003824,GO:0005575,GO:0005622,GO:0005623,GO:0005737,GO:0005829,GO:0006082,GO:0008150,GO:0008152,GO:0008863,GO:0009056,GO:0009987,GO:0015942,GO:0016054,GO:0016491,GO:0016620,GO:0016903,GO:0019752,GO:0032787,GO:0042183,GO:0043436,GO:0044237,GO:0044248,GO:0044281,GO:0044282,GO:0044424,GO:0044444,GO:0044464,GO:0044710,GO:0044712,GO:0046395,GO:0055114,GO:0071704,GO:0072329,GO:1901575	K00122	FDH	fuNOG[21]	03K2Q@ascNOG,0H4E1@dotNOG,0PFPK@fuNOG,12R7X@opiNOG,15AIH@pleNOG,COG1052@NOG,KOG0069@euNOG	NA|NA|NA	C	D-isomer specific 2-hydroxyacid dehydrogenase, catalytic domain
	TAG5_C3_TRINITY_DN3270_c0_g2_i1len=265path=[1:0-264][-1,1,-2]	559298.XP_002625192.1	3.5e-19	99	RPL16B	GO:0002181,GO:0003674,GO:0003676,GO:0003723,GO:0003735,GO:0005198,GO:0005488,GO:0005575,GO:0005622,GO:0005623,GO:0005634,GO:0005730,GO:0005737,GO:0005829,GO:0005840,GO:0006412,GO:0008150,GO:0008152,GO:0009058,GO:0009059,GO:0009987,GO:0010467,GO:0015934,GO:0019538,GO:0022625,GO:0022626,GO:0030529,GO:0031974,GO:0031981,GO:0032991,GO:0034645,GO:0043170,GO:0043226,GO:0043227,GO:0043228,GO:0043229,GO:…	K02872		fuNOG[21]	03MB3@ascNOG,0M3D7@euroNOG,0PHKH@fuNOG,12FK1@onyNOG,12PR4@opiNOG,COG0102@NOG,KOG3204@euNOG	NA|NA|NA	J	60S ribosomal protein L16
	TAG5_C3_TRINITY_DN1313_c0_g1_i1len=342path=[320:0-341][-1,320,-2]	535722.XP_003174506.1	1.3e-11	72.8	FG10246.1	GO:0000027,GO:0002181,GO:0003674,GO:0003735,GO:0005198,GO:0005575,GO:0005622,GO:0005623,GO:0005737,GO:0005829,GO:0005840,GO:0006412,GO:0006415,GO:0006996,GO:0007275,GO:0008150,GO:0008152,GO:0009058,GO:0009059,GO:0009987,GO:0010467,GO:0015934,GO:0016043,GO:0019538,GO:0022411,GO:0022607,GO:0022613,GO:0022618,GO:0022625,GO:0022626,GO:0030529,GO:0032501,GO:0032502,GO:0032984,GO:0032991,GO:0034622,GO:…	K02866		fuNOG[21]	03JYK@ascNOG,0M6GE@euroNOG,0PH0M@fuNOG,12FAM@onyNOG,12NKA@opiNOG,COG0197@NOG,KOG0857@euNOG	NA|NA|NA	J	60S ribosomal protein L10
	TAG5_C3_TRINITY_DN6181_c1_g1_i2len=1179path=[1161:0-534259:54-1404193:141-1654218:166-2061348:207-2141356:215-2611403:262-2621404:263-2881430:289-2891431:290-3031445:304-3641506:365-3661508:367-4321574:433-4331575:434-5301672:531-5311673:532-9032045:904-9962571:997-11522295:1153-1178][-1,1161,4259,4193,4218,1348,1356,1403,1404,1430,1431,1445,1506,1508,1574,1575,1672,1673,2045,2571,2295,-2]	559298.XP_002627788.1	2.6e-21	107.5					fuNOG[21]	0408S@ascNOG,0JDEM@euNOG,0M8YP@euroNOG,0PXV5@fuNOG,0Z2YJ@NOG,12I07@onyNOG,146QU@opiNOG	NA|NA|NA	S	Blastomyces yeast-phase-specific protein
	TAG5_C3_TRINITY_DN5859_c0_g2_i1len=788path=[2885:0-5101820:511-787][-1,2885,1820,-2]	426418.XP_001938755.1	1.4e-89	334.3	FG04002.1				fuNOG[21]	03KE4@ascNOG,0H48G@dotNOG,0IFVJ@euNOG,0PKSM@fuNOG,0ZAZW@NOG,13NZG@opiNOG,15AIZ@pleNOG	NA|NA|NA	S	BTB/POZ domain
	TAG5_C3_TRINITY_DN4558_c0_g1_i1len=242path=[220:0-241][-1,220,-2]	426418.XP_001941010.1	3.4e-25	119					fuNOG[21]	03U7W@ascNOG,0H9CS@dotNOG,0J1WJ@euNOG,0PREC@fuNOG,11V6E@NOG,13URE@opiNOG,15BSW@pleNOG	NA|NA|NA	S	Pfam:Drmip_Hesp
	TAG5_C3_TRINITY_DN4397_c0_g2_i1len=468path=[1:0-467][-1,1,-2]	13684.SNOT_11232	4.4e-51	206.1					fuNOG[21]	03P9B@ascNOG,0H7E1@dotNOG,0IJ4I@euNOG,0PMB9@fuNOG,11KFS@NOG,13I5N@opiNOG,15DA9@pleNOG	NA|NA|NA	S	Inherit from ascNOG: Conserved hypothetical protein
	TAG5_C3_TRINITY_DN6282_c0_g1_i5len=1326path=[8893:0-578928:58-2684837:269-3734942:374-3744943:375-4274996:428-4965065:497-5023887:503-5053890:506-5101138:511-5298044:530-5749139:575-6782782:679-6792783:680-6822786:683-68812701:689-7121340:713-72714390:728-8233262:824-8243263:825-8293268:830-8683307:869-8713310:872-9061537:907-9131544:914-96715593:968-9911622:992-10211652:1022-10751706:1076-108478…	426418.XP_001930631.1	2e-212	743.4	TEF1	GO:0000166,GO:0001882,GO:0001883,GO:0002181,GO:0002182,GO:0003674,GO:0003676,GO:0003723,GO:0003746,GO:0005488,GO:0005525,GO:0005575,GO:0005576,GO:0005622,GO:0005623,GO:0005634,GO:0005737,GO:0005739,GO:0005829,GO:0005840,GO:0005853,GO:0005856,GO:0006403,GO:0006405,GO:0006409,GO:0006412,GO:0006414,GO:0006810,GO:0006913,GO:0008135,GO:0008150,GO:0008152,GO:0009058,GO:0009059,GO:0009987,GO:0010467,GO:…	K03231		fuNOG[21]	03IHI@ascNOG,0H48N@dotNOG,0PJIR@fuNOG,12P5E@opiNOG,15B5X@pleNOG,COG5256@NOG,KOG0052@euNOG	NA|NA|NA	J	This protein promotes the GTP-dependent binding of aminoacyl-tRNA to the A-site of ribosomes during protein biosynthesis (By similarity)
	TAG5_C3_TRINITY_DN3955_c0_g1_i1len=325path=[1:0-324][-1,1,-2]	426418.XP_001932853.1	2.2e-41	172.9	ICL1	GO:0003674,GO:0003824,GO:0004451,GO:0005575,GO:0005622,GO:0005623,GO:0005737,GO:0005777,GO:0005975,GO:0006081,GO:0006082,GO:0006097,GO:0008150,GO:0008152,GO:0009514,GO:0009987,GO:0016829,GO:0016830,GO:0016833,GO:0019752,GO:0032787,GO:0042579,GO:0043226,GO:0043227,GO:0043229,GO:0043231,GO:0043436,GO:0044237,GO:0044238,GO:0044262,GO:0044281,GO:0044424,GO:0044444,GO:0044464,GO:0044710,GO:0046487,GO:…	K01637	ICL	fuNOG[21]	03IHT@ascNOG,0H5M1@dotNOG,0PGND@fuNOG,12SUU@opiNOG,157WZ@pleNOG,COG2224@NOG,KOG1260@euNOG	NA|NA|NA	C	Isocitrate lyase
	TAG5_C3_TRINITY_DN6142_c0_g1_i1len=809path=[5662:0-855725:86-277183:278-2864070:287-3404124:341-6499593:650-808][-1,5662,5725,183,4070,4124,9593,-2]	13684.SNOT_06925	3.3e-128	463	ALD5	GO:0003674,GO:0003824,GO:0004029,GO:0004030,GO:0005575,GO:0005622,GO:0005623,GO:0005634,GO:0005737,GO:0005739,GO:0005759,GO:0005794,GO:0005829,GO:0006066,GO:0006067,GO:0006068,GO:0006082,GO:0006083,GO:0006090,GO:0006139,GO:0006725,GO:0006732,GO:0006733,GO:0006739,GO:0006740,GO:0006753,GO:0006793,GO:0006796,GO:0006807,GO:0006950,GO:0008150,GO:0008152,GO:0009056,GO:0009058,GO:0009117,GO:0009295,GO:…	K00128		fuNOG[21]	03JSM@ascNOG,0H5TB@dotNOG,0PFKN@fuNOG,12PWF@opiNOG,158YC@pleNOG,COG1012@NOG,KOG2450@euNOG	NA|NA|NA	C	Aldehyde dehydrogenase family
	TAG5_C3_TRINITY_DN6142_c0_g1_i2len=859path=[8167:0-1235725:124-315183:316-3244070:325-3784124:379-6874433:688-7173087:718-858][-1,8167,5725,183,4070,4124,4433,3087,-2]	13684.SNOT_06925	2.9e-144	516.5	ALD5	GO:0003674,GO:0003824,GO:0004029,GO:0004030,GO:0005575,GO:0005622,GO:0005623,GO:0005634,GO:0005737,GO:0005739,GO:0005759,GO:0005794,GO:0005829,GO:0006066,GO:0006067,GO:0006068,GO:0006082,GO:0006083,GO:0006090,GO:0006139,GO:0006725,GO:0006732,GO:0006733,GO:0006739,GO:0006740,GO:0006753,GO:0006793,GO:0006796,GO:0006807,GO:0006950,GO:0008150,GO:0008152,GO:0009056,GO:0009058,GO:0009117,GO:0009295,GO:…	K00128		fuNOG[21]	03JSM@ascNOG,0H5TB@dotNOG,0PFKN@fuNOG,12PWF@opiNOG,158YC@pleNOG,COG1012@NOG,KOG2450@euNOG	NA|NA|NA	C	Aldehyde dehydrogenase family
	TAG5_C3_TRINITY_DN6142_c0_g1_i4len=821path=[5662:0-855725:86-277183:278-2864070:287-3404124:341-6494433:650-6793087:680-820][-1,5662,5725,183,4070,4124,4433,3087,-2]	13684.SNOT_06925	1.1e-137	494.6	ALD5	GO:0003674,GO:0003824,GO:0004029,GO:0004030,GO:0005575,GO:0005622,GO:0005623,GO:0005634,GO:0005737,GO:0005739,GO:0005759,GO:0005794,GO:0005829,GO:0006066,GO:0006067,GO:0006068,GO:0006082,GO:0006083,GO:0006090,GO:0006139,GO:0006725,GO:0006732,GO:0006733,GO:0006739,GO:0006740,GO:0006753,GO:0006793,GO:0006796,GO:0006807,GO:0006950,GO:0008150,GO:0008152,GO:0009056,GO:0009058,GO:0009117,GO:0009295,GO:…	K00128		fuNOG[21]	03JSM@ascNOG,0H5TB@dotNOG,0PFKN@fuNOG,12PWF@opiNOG,158YC@pleNOG,COG1012@NOG,KOG2450@euNOG	NA|NA|NA	C	Aldehyde dehydrogenase family
	TAG5_C3_TRINITY_DN6142_c0_g1_i6len=847path=[8167:0-1235725:124-315183:316-3244070:325-3784124:379-6879593:688-846][-1,8167,5725,183,4070,4124,9593,-2]	13684.SNOT_06925	1.4e-143	514.2	ALD5	GO:0003674,GO:0003824,GO:0004029,GO:0004030,GO:0005575,GO:0005622,GO:0005623,GO:0005634,GO:0005737,GO:0005739,GO:0005759,GO:0005794,GO:0005829,GO:0006066,GO:0006067,GO:0006068,GO:0006082,GO:0006083,GO:0006090,GO:0006139,GO:0006725,GO:0006732,GO:0006733,GO:0006739,GO:0006740,GO:0006753,GO:0006793,GO:0006796,GO:0006807,GO:0006950,GO:0008150,GO:0008152,GO:0009056,GO:0009058,GO:0009117,GO:0009295,GO:…	K00128		fuNOG[21]	03JSM@ascNOG,0H5TB@dotNOG,0PFKN@fuNOG,12PWF@opiNOG,158YC@pleNOG,COG1012@NOG,KOG2450@euNOG	NA|NA|NA	C	Aldehyde dehydrogenase family
	TAG5_C3_TRINITY_DN6114_c0_g2_i3len=267path=[2377:0-602415:61-613224:62-1103273:111-1253288:126-1261068:127-1271069:128-1283439:129-266][-1,2377,2415,3224,3273,3288,1068,1069,3439,-2]	426418.XP_001930668.1	6.8e-22	107.8	GRG-1				fuNOG[21]	03VG3@ascNOG,0J3YX@euNOG,0PT0B@fuNOG,0YWA5@NOG,13Y48@opiNOG	NA|NA|NA	S	glucose-repressible protein
	TAG5_C3_TRINITY_DN4938_c0_g1_i1len=350path=[347:0-349][-1,347,-2]	339724.XP_001542259.1	3.9e-55	219.2	RPS5	GO:0002181,GO:0003674,GO:0003735,GO:0005198,GO:0005575,GO:0005576,GO:0005622,GO:0005623,GO:0005634,GO:0005730,GO:0005737,GO:0005829,GO:0005840,GO:0006403,GO:0006405,GO:0006407,GO:0006412,GO:0006417,GO:0006448,GO:0006450,GO:0006810,GO:0006913,GO:0008150,GO:0008152,GO:0009058,GO:0009059,GO:0009889,GO:0009987,GO:0010467,GO:0010468,GO:0010556,GO:0010608,GO:0015931,GO:0015935,GO:0016482,GO:0019222,GO:…	K02989		fuNOG[21]	03IDP@ascNOG,0M3EM@euroNOG,0PIAI@fuNOG,12FZI@onyNOG,12QBT@opiNOG,COG0049@NOG,KOG3291@euNOG	NA|NA|NA	J	40S ribosomal protein S5
	TAG5_C3_TRINITY_DN7193_c0_g1_i1len=237path=[215:0-236][-1,215,-2]	5061.CADANGAP00002704	6.1e-20	101.7		GO:0003674,GO:0003824,GO:0005215,GO:0006139,GO:0006152,GO:0006163,GO:0006195,GO:0006200,GO:0006725,GO:0006753,GO:0006793,GO:0006796,GO:0006807,GO:0006810,GO:0006811,GO:0006812,GO:0006818,GO:0007275,GO:0008150,GO:0008152,GO:0008324,GO:0008553,GO:0009056,GO:0009116,GO:0009117,GO:0009119,GO:0009123,GO:0009125,GO:0009126,GO:0009128,GO:0009141,GO:0009143,GO:0009144,GO:0009146,GO:0009150,GO:0009154,GO:…	K01535		fuNOG[21]	03Q3P@ascNOG,0PFW2@fuNOG,12NKB@opiNOG,COG0474@NOG,KOG0205@euNOG	NA|NA|NA	P	Plasma membrane
	TAG5_C3_TRINITY_DN6052_c0_g2_i1len=565path=[2827:0-1881059:189-1913242:192-2361107:237-2512361:252-3053287:306-4253407:426-564][-1,2827,1059,3242,1107,2361,3287,3407,-2]	13684.SNOT_08675	2.9e-61	240	ADH1	GO:0000947,GO:0000955,GO:0003674,GO:0003824,GO:0004022,GO:0005575,GO:0005622,GO:0005623,GO:0005737,GO:0005739,GO:0005759,GO:0005829,GO:0005886,GO:0005975,GO:0005996,GO:0006006,GO:0006007,GO:0006066,GO:0006067,GO:0006082,GO:0006091,GO:0006113,GO:0006115,GO:0006116,GO:0006139,GO:0006520,GO:0006725,GO:0006732,GO:0006733,GO:0006734,GO:0006753,GO:0006793,GO:0006796,GO:0006807,GO:0008150,GO:0008152,GO:…	K13953	ALCD22xi,ALCD23xi,ALCD24xi,ALCD25xi,ALCD26xi,ALCD2ir,ALCD2x	fuNOG[21]	03J33@ascNOG,0H6Q3@dotNOG,0PH61@fuNOG,12PRI@opiNOG,159E3@pleNOG,COG1064@NOG,KOG0023@euNOG	NA|NA|NA	Q	Alcohol dehydrogenase GroES-like domain
	TAG5_C3_TRINITY_DN6052_c0_g1_i5len=1162path=[942:0-1391059:140-1421062:143-1871107:188-2021122:203-2591179:260-2651185:266-4211341:422-7421662:743-7511671:752-7541674:755-7841704:785-8771797:878-8801800:881-9221883:923-9481909:949-9761937:977-9881949:989-10452006:1046-10542015:1055-10812042:1082-1161][-1,942,1059,1062,1107,1122,1179,1185,1341,1662,1671,1674,1704,1797,1800,1883,1909,1937,1949,2006…	426418.XP_001939279.1	2.2e-154	550.4	ADH1	GO:0000947,GO:0000955,GO:0003674,GO:0003824,GO:0004022,GO:0005575,GO:0005622,GO:0005623,GO:0005737,GO:0005739,GO:0005759,GO:0005829,GO:0005886,GO:0005975,GO:0005996,GO:0006006,GO:0006007,GO:0006066,GO:0006067,GO:0006082,GO:0006091,GO:0006113,GO:0006115,GO:0006116,GO:0006139,GO:0006520,GO:0006725,GO:0006732,GO:0006733,GO:0006734,GO:0006753,GO:0006793,GO:0006796,GO:0006807,GO:0008150,GO:0008152,GO:…	K13953	ALCD22xi,ALCD23xi,ALCD24xi,ALCD25xi,ALCD26xi,ALCD2ir,ALCD2x	fuNOG[21]	03J33@ascNOG,0H6Q3@dotNOG,0PH61@fuNOG,12PRI@opiNOG,159E3@pleNOG,COG1064@NOG,KOG0023@euNOG	NA|NA|NA	Q	Alcohol dehydrogenase GroES-like domain
	TAG5_C3_TRINITY_DN6052_c0_g2_i2len=565path=[2827:0-1881059:189-1913242:192-2361107:237-2512361:252-3052415:306-3081179:309-3144128:315-4253407:426-564][-1,2827,1059,3242,1107,2361,2415,1179,4128,3407,-2]	13684.SNOT_08675	2.9e-61	240	ADH1	GO:0000947,GO:0000955,GO:0003674,GO:0003824,GO:0004022,GO:0005575,GO:0005622,GO:0005623,GO:0005737,GO:0005739,GO:0005759,GO:0005829,GO:0005886,GO:0005975,GO:0005996,GO:0006006,GO:0006007,GO:0006066,GO:0006067,GO:0006082,GO:0006091,GO:0006113,GO:0006115,GO:0006116,GO:0006139,GO:0006520,GO:0006725,GO:0006732,GO:0006733,GO:0006734,GO:0006753,GO:0006793,GO:0006796,GO:0006807,GO:0008150,GO:0008152,GO:…	K13953	ALCD22xi,ALCD23xi,ALCD24xi,ALCD25xi,ALCD26xi,ALCD2ir,ALCD2x	fuNOG[21]	03J33@ascNOG,0H6Q3@dotNOG,0PH61@fuNOG,12PRI@opiNOG,159E3@pleNOG,COG1064@NOG,KOG0023@euNOG	NA|NA|NA	Q	Alcohol dehydrogenase GroES-like domain
	TAG5_C3_TRINITY_DN6089_c2_g5_i1len=407path=[8471:0-1361318:137-2318999:232-3429110:343-406][-1,8471,1318,8999,9110,-2]	40559.EDN30075	9.5e-38	161		GO:0005575,GO:0005576,GO:0005622,GO:0005623,GO:0044464	K17066		fuNOG[21]	03I9Z@ascNOG,0PFAS@fuNOG,135MM@opiNOG,COG2303@NOG,KOG1238@euNOG	NA|NA|NA	E	Alcohol oxidase
	TAG5_C3_TRINITY_DN5939_c0_g1_i2len=321path=[1917:0-1713676:172-320][-1,1917,3676,-2]	559298.XP_002626950.1	1.2e-37	161	FG04002.1				fuNOG[21]	03KE4@ascNOG,0IFVJ@euNOG,0M2F6@euroNOG,0PKSM@fuNOG,0ZAZW@NOG,12DYW@onyNOG,13NZG@opiNOG	NA|NA|NA	S	BTB/POZ domain
	TAG5_C3_TRINITY_DN6601_c0_g1_i1len=206path=[1:0-205][-1,1,-2]	5061.CADANGAP00002704	9.9e-19	97.4		GO:0003674,GO:0003824,GO:0005215,GO:0006139,GO:0006152,GO:0006163,GO:0006195,GO:0006200,GO:0006725,GO:0006753,GO:0006793,GO:0006796,GO:0006807,GO:0006810,GO:0006811,GO:0006812,GO:0006818,GO:0007275,GO:0008150,GO:0008152,GO:0008324,GO:0008553,GO:0009056,GO:0009116,GO:0009117,GO:0009119,GO:0009123,GO:0009125,GO:0009126,GO:0009128,GO:0009141,GO:0009143,GO:0009144,GO:0009146,GO:0009150,GO:0009154,GO:…	K01535		fuNOG[21]	03Q3P@ascNOG,0PFW2@fuNOG,12NKB@opiNOG,COG0474@NOG,KOG0205@euNOG	NA|NA|NA	P	Plasma membrane
	TAG5_C3_TRINITY_DN6142_c0_g3_i4len=1178path=[8502:0-15039:151-15140:152-19887:199-20190:202-225114:226-294183:295-303192:304-444333:445-525414:526-530419:531-5314993:532-5885050:589-603492:604-615504:616-645534:646-711600:712-936825:937-954843:955-96010797:961-987876:988-988877:989-100211229:1003-11307054:1131-11317055:1132-1177][-1,8502,39,40,87,90,114,183,192,333,414,419,4993,5050,492,504,534,6…	162425.CADANIAP00002125	8.5e-184	648.3	ALD5	GO:0003674,GO:0003824,GO:0004029,GO:0004030,GO:0005575,GO:0005622,GO:0005623,GO:0005634,GO:0005737,GO:0005739,GO:0005759,GO:0005794,GO:0005829,GO:0006066,GO:0006067,GO:0006068,GO:0006082,GO:0006083,GO:0006090,GO:0006139,GO:0006725,GO:0006732,GO:0006733,GO:0006739,GO:0006740,GO:0006753,GO:0006793,GO:0006796,GO:0006807,GO:0006950,GO:0008150,GO:0008152,GO:0009056,GO:0009058,GO:0009117,GO:0009295,GO:…	K00128		fuNOG[21]	03JSM@ascNOG,0M65Q@euroNOG,0MMG8@eurotNOG,0PFKN@fuNOG,12PWF@opiNOG,COG1012@NOG,KOG2450@euNOG	NA|NA|NA	C	Aldehyde dehydrogenase
	TAG5_C3_TRINITY_DN6142_c0_g3_i6len=1088path=[1:0-5130:52-6039:61-6140:62-10887:109-11190:112-135114:136-204183:205-213192:214-354333:355-435414:436-440419:441-441420:442-513492:514-525504:526-555534:556-6217490:622-846825:847-864843:865-87010797:871-897876:898-898877:899-91211229:913-10407054:1041-10417055:1042-1087][-1,1,30,39,40,87,90,114,183,192,333,414,419,420,492,504,534,7490,825,843,10797,8…	162425.CADANIAP00002125	4.1e-172	609.4	ALD5	GO:0003674,GO:0003824,GO:0004029,GO:0004030,GO:0005575,GO:0005622,GO:0005623,GO:0005634,GO:0005737,GO:0005739,GO:0005759,GO:0005794,GO:0005829,GO:0006066,GO:0006067,GO:0006068,GO:0006082,GO:0006083,GO:0006090,GO:0006139,GO:0006725,GO:0006732,GO:0006733,GO:0006739,GO:0006740,GO:0006753,GO:0006793,GO:0006796,GO:0006807,GO:0006950,GO:0008150,GO:0008152,GO:0009056,GO:0009058,GO:0009117,GO:0009295,GO:…	K00128		fuNOG[21]	03JSM@ascNOG,0M65Q@euroNOG,0MMG8@eurotNOG,0PFKN@fuNOG,12PWF@opiNOG,COG1012@NOG,KOG2450@euNOG	NA|NA|NA	C	Aldehyde dehydrogenase
	TAG5_C3_TRINITY_DN6142_c0_g3_i9len=605path=[1:0-516077:52-576083:58-135114:136-204183:205-213192:214-354333:355-435414:436-440419:441-441420:442-513492:514-525504:526-5556772:556-604][-1,1,6077,6083,114,183,192,333,414,419,420,492,504,6772,-2]	148304.MAPG_08375T0	2.1e-93	347.1	ALD5	GO:0003674,GO:0003824,GO:0004029,GO:0004030,GO:0005575,GO:0005622,GO:0005623,GO:0005634,GO:0005737,GO:0005739,GO:0005759,GO:0005794,GO:0005829,GO:0006066,GO:0006067,GO:0006068,GO:0006082,GO:0006083,GO:0006090,GO:0006139,GO:0006725,GO:0006732,GO:0006733,GO:0006739,GO:0006740,GO:0006753,GO:0006793,GO:0006796,GO:0006807,GO:0006950,GO:0008150,GO:0008152,GO:0009056,GO:0009058,GO:0009117,GO:0009295,GO:…	K00128		fuNOG[21]	03JSM@ascNOG,0PFKN@fuNOG,0UD69@magNOG,12PWF@opiNOG,19IU6@sordNOG,COG1012@NOG,KOG2450@euNOG	NA|NA|NA	C	Aldehyde dehydrogenase family
	TAG5_C3_TRINITY_DN6142_c0_g3_i16len=706path=[8502:0-15039:151-15140:152-19887:199-20190:202-225114:226-294183:295-303192:304-444333:445-525414:526-530419:531-531420:532-603492:604-61514843:616-705][-1,8502,39,40,87,90,114,183,192,333,414,419,420,492,14843,-2]	40559.EDN26354	7.8e-105	385.2	ALD5	GO:0003674,GO:0003824,GO:0004029,GO:0004030,GO:0005575,GO:0005622,GO:0005623,GO:0005634,GO:0005737,GO:0005739,GO:0005759,GO:0005794,GO:0005829,GO:0006066,GO:0006067,GO:0006068,GO:0006082,GO:0006083,GO:0006090,GO:0006139,GO:0006725,GO:0006732,GO:0006733,GO:0006739,GO:0006740,GO:0006753,GO:0006793,GO:0006796,GO:0006807,GO:0006950,GO:0008150,GO:0008152,GO:0009056,GO:0009058,GO:0009117,GO:0009295,GO:…	K00128		fuNOG[21]	03JSM@ascNOG,0PFKN@fuNOG,12PWF@opiNOG,COG1012@NOG,KOG2450@euNOG	NA|NA|NA	C	Aldehyde dehydrogenase
	TAG5_C3_TRINITY_DN5528_c0_g1_i1len=784path=[1517:0-108842:109-250984:251-783][-1,1517,842,984,-2]	29875.EHK23146	2.9e-32	144.1		GO:0008150,GO:0008152,GO:0019748,GO:0044710			fuNOG[21]	03VC0@ascNOG,0J3H5@euNOG,0PSYS@fuNOG,0SMDS@hypNOG,122I5@NOG,13WZQ@opiNOG,19TRR@sordNOG	NA|NA|NA
	TAG5_C3_TRINITY_DN5528_c0_g1_i2len=781path=[759:0-105842:106-247984:248-780][-1,759,842,984,-2]	29875.EHK23146	2.4e-32	144.1		GO:0008150,GO:0008152,GO:0019748,GO:0044710			fuNOG[21]	03VC0@ascNOG,0J3H5@euNOG,0PSYS@fuNOG,0SMDS@hypNOG,122I5@NOG,13WZQ@opiNOG,19TRR@sordNOG	NA|NA|NA
[truncated: 1,575 more rows]

## Sheet: S12_raw_PHIbase
	query id	query gi	query acc.	subject id	subject ids	subject gi	subject gis	subject acc.	subject accs.	q. start	q. end	s. start	s. end	query seq	subject seq	evalue	bit score
[truncated: 974 more rows]

## Sheet: S13_secreted_proteins_TAG5_all
BLASTP 2.7.0+
[truncated: 921 more rows]

## Sheet: S14_secreted_proteins_ZG14_all
BLASTP 2.7.0+
[truncated: 1,562 more rows]

[truncated: 2 more sheets: S15_secreted_proteins_hit_only, S16_dbCAN2]
